# Supplementary material for: Revisiting Microbial Diversity in Hypersaline Microbial Mats from Guerrero Negro for a Better Understanding of Methanogenic Archaeal Communities
Source: Microorganisms. 2023 Mar 22;11(3):812. doi: 10.3390/microorganisms11030812 (PMC10059902; doi:10.3390/microorganisms11030812)
Supplement: Supplementary file 1 [file microorganisms-11-00812-s001.zip]

Archive with 3 entries (3 files):
- File S1.xlsx
- File S2.xlsx
- Supplementary Figures and Tables.pdf
