# Supplementary material for: Revisiting Microbial Diversity in Hypersaline Microbial Mats from Guerrero Negro for a Better Understanding of Methanogenic Archaeal Communities
Source: Microorganisms. 2023 Mar 22;11(3):812. doi: 10.3390/microorganisms11030812 (PMC10059902; doi:10.3390/microorganisms11030812)
Supplement: Supplementary file 1 [file microorganisms-11-00812-s001.zip › File S1.xlsx]

## Sheet: Supp Mat 1 Description 
Revisiting microbial diversity in hypersaline microbial mats from Guerrero Negro for a better understanding of methanogenic archaeal communities.
García-Maldonado José Q.1*, Latisnere-Barragán Hever2, Escobar-Zepeda Alejandra3,4, Cadena Santiago1, Ramírez-Arenas Patricia J.2, Vázquez-Juárez Ricardo2, Rojas-Contreras Maurilia5, López-Cortés Alejandro2*
1Centro de Investigación y de Estudios Avanzados del Instituto Politécnico Nacional. Unidad Mérida, Yucatán, México.
2Centro de Investigaciones Biológicas del Noroeste (CIBNOR), La Paz, BCS, México.
3Microbiome Informatics Team, EMBL-EBI, Hinxton, United Kingdom
4Host-Microbiota Interactions Lab, Wellcome Trust Sanger Institute, Hinxton, United Kingdom
5Universidad Autónoma de Baja California Sur
*Corresponding authors
alopez04@cibnor.mx
jose.garcia@cinvestav.mx
	Supplemental material File S1. Bacterial and archaeal Amplicon Sequence Variants (ASVs) and their relative abundances, assigned from 16S rRNA gene sequences. The highlighted taxonomic hierarchies indicate taxa with at least 25 reads observed at particular ASVs in a particular replicate. For Archaea, specific taxonomic hierarchies with interest groups are also highlighted, despite that the number …

## Sheet: ASVs_Archaea
		Area 1			Area 4 near 1			Area 4 near 5			Area 5
#OTU ID	A1a	A1b	A1c	A4n1a	A4n1b	A4n1c	A4n5a	A4n5b	A4n5c	A5n4a	A5n4b	A5n4c	Dominion	Super-Phylum	Phylum	Class	Order	Family	Genus	Species
cdaaaa81f33cd49d85badd07285ab2ac	0	2	0	0	0	0	0	0	0	0	0	0	Archaea	DPANN	Aenigmarchaeota	Deep_Sea_Euryarchaeotic_Group(DSEG)	Deep_Sea_Euryarchaeotic_Group(DSEG)	Deep_Sea_Euryarchaeotic_Group(DSEG)	g__Deep_Sea_Euryarchaeotic_Group(DSEG)	s__uncultured_archaeon			No. of phyla	No. Classes	No. Orders
86c6aa27ebdbc0119aed0b70d1882772	0	3	0	0	0	0	0	0	0	0	0	0	Archaea	DPANN	Aenigmarchaeota	Aenigmarchaeia	Aenigmarchaeales	Aenigmarchaeales	g__Candidatus_Aenigmarchaeum				10	15	11
336c25038a3fa6497b875febfd1f7bb4	2	0	0	0	0	0	0	0	0	0	0	0	Archaea	DPANN	Altiarchaeota	Altiarchaeia	Altiarchaeales	Altiarchaeaceae	g__Candidatus_Altiarchaeum
ef810445fa12ef24a5ae91082c8c27d1	4	0	0	0	0	0	0	0	0	0	0	0	Archaea		Asgardarchaeota	Odinarchaeia	Odinarchaeia	Odinarchaeia	g__Odinarchaeia				Aenigmarchaeota	Deep_Sea_Euryarchaeotic_Group(DSEG)	Aenigmarchaeales
4a91875706bf7fd2318c245575baf626	15	0	0	0	0	0	0	0	0	0	0	0	Archaea		Asgardarchaeota								Altiarchaeota	Aenigmarchaeia	Altiarchaeales
865ad2348aab305c7f05e9541561b3cd	0	12	0	0	0	0	0	0	0	0	0	0	Archaea		Asgardarchaeota								Asgardarchaeota	Altiarchaeia	Nitrosopumilales
c6a96d958829337dd59c809d8e470f91	11	17	0	0	0	0	0	0	0	0	0	0	Archaea		Asgardarchaeota	Lokiarchaeia	Lokiarchaeia	Lokiarchaeia	g__Lokiarchaeia	s__uncultured_crenarchaeote			Crenarchaeota	Odinarchaeia	Methanofastidiosales
a394e94ebbb4c5cc4b1904b35cf2db56	0	0	2	0	0	0	0	0	0	0	0	0	Archaea		Asgardarchaeota	Lokiarchaeia	Lokiarchaeia	Lokiarchaeia	g__Lokiarchaeia	s__uncultured_archaeon			Euryarchaeota	Lokiarchaeia	Methanobacteriales
9d51894d7784937c48da2877fffa29b6	0	0	6	0	0	0	0	0	0	0	0	0	Archaea		Asgardarchaeota								Halobacterota	Bathyarchaeia	Methanosarciniales
be4e1de0895f337c4f11470ba8cc7eaf	0	0	6	0	0	0	0	0	0	0	0	0	Archaea		Asgardarchaeota	Lokiarchaeia	Lokiarchaeia	Lokiarchaeia	g__Lokiarchaeia	s__uncultured_crenarchaeote			Lainarchaeota	Nitrososphaeria	Halobacterales
d6d7d10e6d7ba0b79d1ba70a2abfb09e	0	0	0	4	0	0	0	0	0	0	0	0	Archaea		Asgardarchaeota	Lokiarchaeia	Lokiarchaeia	Lokiarchaeia	g__Lokiarchaeia	s__uncultured_archaeon			Micrarchaeota	Thermococci	Lainarchaeales
37ad2c47322f0deb01d73d5b7233d214	0	0	0	0	3	0	0	0	0	0	0	0	Archaea		Asgardarchaeota								Nanoarchaeota	Methanobacteria	Micrarchaeales
99d055a7848d3b4d808ebfe0040176d7	0	6	0	0	3	0	0	0	0	0	0	0	Archaea		Asgardarchaeota	Odinarchaeia	Odinarchaeia	Odinarchaeia	g__Odinarchaeia				Thermoplasmatota	Halobacteria	Woesearchaeales
78134b4e82675b1a704b8abb6c8d0ae2	0	0	0	0	18	0	0	0	0	0	0	0	Archaea		Asgardarchaeota	Lokiarchaeia	Lokiarchaeia	Lokiarchaeia	g__Lokiarchaeia	s__uncultured_crenarchaeote				Methanosarcinia	Marine_Benthic_Group_D_and_DHVEG-1
f95eb1bd2e40fc90f4f310e687a5cde7	0	0	0	23	0	12	0	0	0	0	0	0	Archaea		Asgardarchaeota	Lokiarchaeia	Lokiarchaeia	Lokiarchaeia	g__Lokiarchaeia	s__uncultured_crenarchaeote				Lainarchaeia
8f9cc8c93e45d4dc97b8705a96f46449	0	0	0	0	0	0	0	0	7	0	0	0	Archaea		Asgardarchaeota	Lokiarchaeia	Lokiarchaeia	Lokiarchaeia	g__Lokiarchaeia	s__uncultured_crenarchaeote				Micrarchaeia
adba46aab5b172db9e380b546ac854e7	0	0	0	0	0	0	0	0	0	13	0	0	Archaea		Asgardarchaeota	Lokiarchaeia	Lokiarchaeia	Lokiarchaeia	g__Lokiarchaeia	s__uncultured_crenarchaeote				Nanoarchaeia
88ea5ecf87cd315f28cdf9eb6a35ddda	0	0	0	0	0	0	0	0	0	0	0	15	Archaea		Asgardarchaeota	Lokiarchaeia	Lokiarchaeia	Lokiarchaeia	g__Lokiarchaeia	s__uncultured_crenarchaeote				Thermoplasmata
3305e8ed9119545ea9691cc18453a976	6	9	0	0	0	0	0	0	0	0	0	0	Archaea	TACK	Crenarchaeota	Bathyarchaeia	Bathyarchaeia	Bathyarchaeia	g__Bathyarchaeia	s__uncultured_archaeon
c2fb78df74e94b6eb5218423a910e95a	0	0	2	0	0	0	0	0	0	0	0	0	Archaea	TACK	Crenarchaeota	Nitrososphaeria	Nitrosopumilales	Nitrosopumilaceae	g__Candidatus_Nitrosopelagicus
9f3005c0b69c6bdc3a2cc4ed0f0f4b87	0	0	5	0	0	0	0	0	0	0	0	0	Archaea	TACK	Crenarchaeota	Bathyarchaeia	Bathyarchaeia	Bathyarchaeia	g__Bathyarchaeia	s__uncultured_archaeon
d0d3c88d0ea515b33911a8965f372af7	0	0	0	5	0	0	0	0	0	0	0	0	Archaea	TACK	Crenarchaeota	Bathyarchaeia	Bathyarchaeia	Bathyarchaeia	g__Bathyarchaeia	s__uncultured_archaeon
6b8f23a0d8b1287507959194705d61b9	0	0	0	0	2	0	0	0	0	0	0	0	Archaea	TACK	Crenarchaeota	Bathyarchaeia	Bathyarchaeia	Bathyarchaeia	g__Bathyarchaeia	s__uncultured_archaeon
83fb02965104ec9b8c819d174b459fd8	0	0	0	0	3	3	0	0	0	0	0	0	Archaea	TACK	Crenarchaeota	Bathyarchaeia	Bathyarchaeia	Bathyarchaeia	g__Bathyarchaeia	s__uncultured_archaeon
f5807b4f096a289bf2684496d80bddd9	0	0	0	0	0	0	0	0	0	5	0	0	Archaea	TACK	Crenarchaeota	Bathyarchaeia	Bathyarchaeia	Bathyarchaeia	g__Bathyarchaeia	s__uncultured_archaeon
1f53997ca0b2968a76160a309c82f051	2	0	0	0	0	0	0	0	0	0	0	0	Archaea		Euryarchaeota	Thermococci	Methanofastidiosales	uncultured	g__uncultured
33cbbef55d72839f1e7f89daabde2fcb	0	1	0	0	0	0	0	0	0	0	0	0	Archaea		Euryarchaeota	Thermococci	Methanofastidiosales	uncultured	g__uncultured
c91a7cd777cdcf2d884853a2450170b2	2	1	0	0	0	0	0	0	0	0	0	0	Archaea		Euryarchaeota	Methanobacteria	Methanobacteriales	Methanobacteriaceae	g__Methanobacterium
acce0c090599f843b42b3f165393bda4	0	0	1	0	0	0	0	0	0	0	0	0	Archaea		Euryarchaeota	Methanobacteria	Methanobacteriales	Methanobacteriaceae	g__Methanobacterium
186bab40beb7dd1bd710e079063b5fdf	0	0	0	4	0	0	0	0	0	0	0	0	Archaea		Euryarchaeota	Thermococci	Methanofastidiosales	uncultured	g__uncultured	s__uncultured_archaeon
a95ff8d341609fc502290ab6a96d1440	0	0	0	6	0	0	0	0	0	0	0	0	Archaea		Euryarchaeota
d276139008a08255f0417bf13047dc1a	0	0	0	0	6	0	0	0	0	0	0	0	Archaea		Euryarchaeota	Thermococci	Methanofastidiosales	uncultured	g__uncultured
266462679f6b3d1bd28a87b96b4eccd4	0	0	0	0	0	0	0	0	0	6	0	0	Archaea		Euryarchaeota	Thermococci	Methanofastidiosales	uncultured	g__uncultured	s__uncultured_archaeon
6325ddddf02cdf9173ada15bf87186e7	0	0	0	0	0	0	0	0	0	7	0	0	Archaea		Euryarchaeota
d1385a6cf1dc86e63d9407bf9d79360b	2	0	0	0	0	0	0	0	0	0	0	0	Archaea	Euryarchaeota	Halobacterota	Halobacteria	Halobacterales	Halomicrobiaceae	g__Haloarcula	s__Haloarcula_sp.
a9aaf847dac63de5da2da3dadc747893	4	0	0	0	0	0	0	0	0	0	0	0	Archaea	Euryarchaeota	Halobacterota	Halobacteria	Halobacterales	Haloferacaceae	g__Halobellus
ea215c94ad12d99f2e863acaab4c3b4f	5	0	0	0	0	0	0	0	0	0	0	0	Archaea	Euryarchaeota	Halobacterota	Methanosarcinia	Methanosarciniales	Methanosarcinaceae	g__Methanolobus	s__uncultured_Methanolobus
38204855da85152e3ac9a159ff1f2f2b	0	2	0	0	0	0	0	0	0	0	0	0	Archaea	Euryarchaeota	Halobacterota	Halobacteria	Halobacterales	Haloferacaceae	g__Haloterrigena	s__Haloterrigena_sp.
e759291d52a3531f5b55d91f19741805	0	3	0	0	0	0	0	0	0	0	0	0	Archaea	Euryarchaeota	Halobacterota	Halobacteria	Halobacterales	Halomicrobiaceae
f8036c4e1622fcca5f1e598147cb2fb8	0	0	2	0	0	0	0	0	0	0	0	0	Archaea	Euryarchaeota	Halobacterota	Halobacteria	Halobacterales	Haloferacaceae	g__Halorussus
0c5e55cee46035c71e5e6a2fd85209fb	0	0	0	1	0	0	0	0	0	0	0	0	Archaea	Euryarchaeota	Halobacterota	Methanosarcinia	Methanosarciniales	Methanosarcinaceae	g__Methanolobus	s__uncultured_Methanolobus
d705946b85794ccf3ae7e1a1b5b2f6e1	0	0	0	0	0	0	4	0	0	0	0	0	Archaea	Euryarchaeota	Halobacterota	Halobacteria	Halobacterales	Haloferacaceae	g__Halorubrum	s__Halorubrum_sp.
7363063364693f9a22083e1512201b21	1	0	0	0	0	0	0	0	0	0	0	0	Archaea	DPANN	Lainarchaeota	Lainarchaeia	Lainarchaeales	Lainarchaeales	g__Candidatus_Iainarchaeum	s__uncultured_archaeon
72ed85b822d1b5bd186d76122c4b116b	1	0	0	0	0	0	0	0	0	0	0	0	Archaea	DPANN	Lainarchaeota	Lainarchaeia	Lainarchaeales	Lainarchaeales	g__Candidatus_Iainarchaeum	s__uncultured_archaeon
4a38b3551e2b4aa07a7436b5ce7f503b	2	1	0	0	0	0	0	0	0	0	0	0	Archaea	DPANN	Lainarchaeota	Lainarchaeia	Lainarchaeales	Lainarchaeales	g__Iainarchaeales	s__uncultured_archaeon
48e1b3d7e1dcecd5be846e32d0a53c4d	0	0	0	0	0	0	0	0	0	0	0	6	Archaea	DPANN	Lainarchaeota	Lainarchaeia	Lainarchaeales	Lainarchaeales	g__Candidatus_Iainarchaeum
f6f742f9888410c74e3c5ec2538d679f	0	4	0	0	0	0	0	0	0	0	0	0	Archaea	DPANN	Micrarchaeota	Micrarchaeia	Micrarchaeales	Micrarchaeales	g__Micrarchaeales	s__uncultured_archaeon
915bd992ba669875b348a3059699baa2	0	0	2	0	0	0	0	0	0	0	0	0	Archaea	DPANN	Micrarchaeota	Micrarchaeia	Micrarchaeales	Micrarchaeales	g__Micrarchaeales
42bde04e354014edcac933631ed19317	0	2	2	0	0	0	0	0	0	0	0	0	Archaea	DPANN	Micrarchaeota	Micrarchaeia	Micrarchaeales	Micrarchaeales	g__Micrarchaeales	s__uncultured_euryarchaeote
35b6c019a25a524b637d3aa8dbef91ab	0	0	0	0	0	0	0	0	0	5	0	0	Archaea	DPANN	Micrarchaeota	Micrarchaeia	Micrarchaeales	Micrarchaeales	g__Micrarchaeales	s__uncultured_euryarchaeote
99034b260a6a843990e05df26c88ec57	0	0	0	0	0	0	0	0	0	21	0	0	Archaea	DPANN	Micrarchaeota	Micrarchaeia	Micrarchaeales	Micrarchaeales	g__Micrarchaeales	s__uncultured_archaeon
4d99897413ce5abcacce05e363bbd5d5	0	0	0	0	0	0	0	0	0	0	0	3	Archaea	DPANN	Micrarchaeota	Micrarchaeia	Micrarchaeales	Micrarchaeales	g__Micrarchaeales	s__uncultured_euryarchaeote
2fac73440652500d2944d3bd5903ce3b	0	0	0	0	0	0	0	0	0	0	0	8	Archaea	DPANN	Micrarchaeota	Micrarchaeia	Micrarchaeales	Micrarchaeales	g__Micrarchaeales	s__uncultured_archaeon
a4b0328e43f8f19d5bf9926c61d107f9	0	0	0	0	0	0	0	0	0	129	27	92	Archaea	DPANN	Micrarchaeota	Micrarchaeia	Micrarchaeales	CG1-02-32-21	g__CG1-02-32-21
c7b0f56c25c39b8a16f5074b0555892e	1	0	0	0	0	0	0	0	0	0	0	0	Archaea	DPANN	Nanoarchaeota	Nanoarchaeia	Woesearchaeales	SCGC_AAA011-D5	SCGC_AAA011-D5
fe678ea1b915338bd7ef2922214dd26c	1	0	0	0	0	0	0	0	0	0	0	0	Archaea	DPANN	Nanoarchaeota	Nanoarchaeia	Woesearchaeales	Woesearchaeales	Woesearchaeales	uncultured_euryarchaeote
2d0b238ec76b745bc239b6b6bc26d32d	2	0	0	0	0	0	0	0	0	0	0	0	Archaea	DPANN	Nanoarchaeota	Nanoarchaeia	Woesearchaeales
e99611302f2bf99130107da25aadf276	2	0	0	0	0	0	0	0	0	0	0	0	Archaea	DPANN	Nanoarchaeota	Nanoarchaeia	Woesearchaeales
d5a7b74fd651b77c8f91926ea9affec9	2	0	0	0	0	0	0	0	0	0	0	0	Archaea	DPANN	Nanoarchaeota	Nanoarchaeia	Woesearchaeales	SCGC_AAA011-D5	SCGC_AAA011-D5
07a5ef8e5d7bd87cd745609285259a19	2	0	0	0	0	0	0	0	0	0	0	0	Archaea	DPANN	Nanoarchaeota	Nanoarchaeia	Woesearchaeales	SCGC_AAA011-D5	SCGC_AAA011-D5
b1e9b20182998908d8ddb6e7eff59084	2	0	0	0	0	0	0	0	0	0	0	0	Archaea	DPANN	Nanoarchaeota	Nanoarchaeia	Woesearchaeales	Woesearchaeales	Woesearchaeales
25b8824947e8681873342ebadf808fac	2	0	0	0	0	0	0	0	0	0	0	0	Archaea	DPANN	Nanoarchaeota	Nanoarchaeia	Woesearchaeales	Woesearchaeales	Woesearchaeales
5e19df14be5a084d809fe89a5d472a0c	2	0	0	0	0	0	0	0	0	0	0	0	Archaea	DPANN	Nanoarchaeota	Nanoarchaeia	Woesearchaeales	Woesearchaeales	Woesearchaeales
e9fb28389578d5b5c5c16e59b96d8c8c	2	0	0	0	0	0	0	0	0	0	0	0	Archaea	DPANN	Nanoarchaeota	Nanoarchaeia	Woesearchaeales	Woesearchaeales	Woesearchaeales
0f06a35cf68e3f8c1e1b42cf88e2ee0b	2	0	0	0	0	0	0	0	0	0	0	0	Archaea	DPANN	Nanoarchaeota	Nanoarchaeia	Woesearchaeales	Woesearchaeales	Woesearchaeales	uncultured_euryarchaeote
bf53d07e2910a7f5fec0983d1e97ea94	3	0	0	0	0	0	0	0	0	0	0	0	Archaea	DPANN	Nanoarchaeota	Nanoarchaeia	Woesearchaeales
08471132d0c4f0df5d7425e5358ad123	3	0	0	0	0	0	0	0	0	0	0	0	Archaea	DPANN	Nanoarchaeota	Nanoarchaeia	Woesearchaeales	SCGC_AAA011-D5	SCGC_AAA011-D5
f672bc14395c3cb6ed30bde6655d8971	3	0	0	0	0	0	0	0	0	0	0	0	Archaea	DPANN	Nanoarchaeota	Nanoarchaeia	Woesearchaeales	SCGC_AAA011-D5	SCGC_AAA011-D5	uncultured_euryarchaeote
a0b2083510369fab575fe1328e11e55f	3	0	0	0	0	0	0	0	0	0	0	0	Archaea	DPANN	Nanoarchaeota	Nanoarchaeia	Woesearchaeales	Woesearchaeales	Woesearchaeales
f34106632854bbff749f7a64dc2c8660	3	0	0	0	0	0	0	0	0	0	0	0	Archaea	DPANN	Nanoarchaeota	Nanoarchaeia	Woesearchaeales	Woesearchaeales	Woesearchaeales
55b00aaebfe80bc187d1cc3378833283	3	0	0	0	0	0	0	0	0	0	0	0	Archaea	DPANN	Nanoarchaeota	Nanoarchaeia	Woesearchaeales	Woesearchaeales	Woesearchaeales
52435c5961af4adf7c6a839d786149d8	3	0	0	0	0	0	0	0	0	0	0	0	Archaea	DPANN	Nanoarchaeota	Nanoarchaeia	Woesearchaeales	Woesearchaeales	Woesearchaeales
0f42a5839d93289c6300d6e6bab78efb	3	0	0	0	0	0	0	0	0	0	0	0	Archaea	DPANN	Nanoarchaeota	Nanoarchaeia	Woesearchaeales	Woesearchaeales	Woesearchaeales	uncultured_archaeon
15f5b99660627560ed2275fe53be1f50	3	0	0	0	0	0	0	0	0	0	0	0	Archaea	DPANN	Nanoarchaeota	Nanoarchaeia	Woesearchaeales	Woesearchaeales	Woesearchaeales	uncultured_euryarchaeote
d685139fc7d6b96d954959a011a415c3	4	0	0	0	0	0	0	0	0	0	0	0	Archaea	DPANN	Nanoarchaeota	Nanoarchaeia	Woesearchaeales	Woesearchaeales	Woesearchaeales
6509d98a66f49d2b811ec131e3ada32b	4	0	0	0	0	0	0	0	0	0	0	0	Archaea	DPANN	Nanoarchaeota	Nanoarchaeia	Woesearchaeales	Woesearchaeales	Woesearchaeales	uncultured_euryarchaeote
58c42cefcbc670038193223178ddb939	4	0	0	0	0	0	0	0	0	0	0	0	Archaea	DPANN	Nanoarchaeota	Nanoarchaeia	Woesearchaeales	Woesearchaeales	Woesearchaeales	uncultured_euryarchaeote
531b6cf7dbf0a3f4408e51e1fea7c1f6	5	0	0	0	0	0	0	0	0	0	0	0	Archaea	DPANN	Nanoarchaeota	Nanoarchaeia	Woesearchaeales	SCGC_AAA011-D5	SCGC_AAA011-D5
0218f3cce20918ccad1eac3cbb8f3f37	5	0	0	0	0	0	0	0	0	0	0	0	Archaea	DPANN	Nanoarchaeota	Nanoarchaeia	Woesearchaeales	Woesearchaeales	Woesearchaeales
0888ae188ab409af80bd73b6fdfda1ce	6	0	0	0	0	0	0	0	0	0	0	0	Archaea	DPANN	Nanoarchaeota	Nanoarchaeia	Woesearchaeales	SCGC_AAA011-D5	SCGC_AAA011-D5
35382e010173d920205ee21b564fa57b	6	0	0	0	0	0	0	0	0	0	0	0	Archaea	DPANN	Nanoarchaeota	Nanoarchaeia	Woesearchaeales	SCGC_AAA011-D5	SCGC_AAA011-D5
63d0c9346dbcb7f57ad76c0ffa3323d8	7	0	0	0	0	0	0	0	0	0	0	0	Archaea	DPANN	Nanoarchaeota	Nanoarchaeia	Woesearchaeales	SCGC_AAA011-D5	SCGC_AAA011-D5
e07253a4a9e4daa133a3fde10ae45adc	9	0	0	0	0	0	0	0	0	0	0	0	Archaea	DPANN	Nanoarchaeota	Nanoarchaeia	Woesearchaeales	SCGC_AAA011-D5	SCGC_AAA011-D5
2f834c0b9bec2cea9a6ec44493153ae5	10	0	0	0	0	0	0	0	0	0	0	0	Archaea	DPANN	Nanoarchaeota	Nanoarchaeia	Woesearchaeales	Woesearchaeales	Woesearchaeales
6e30e43a6cd592cbb57cddb8e9fbe55f	11	0	0	0	0	0	0	0	0	0	0	0	Archaea	DPANN	Nanoarchaeota	Nanoarchaeia	Woesearchaeales	Woesearchaeales	Woesearchaeales
ceb36205899446b346696a14117a847c	13	0	0	0	0	0	0	0	0	0	0	0	Archaea	DPANN	Nanoarchaeota	Nanoarchaeia	Woesearchaeales	SCGC_AAA011-D5	SCGC_AAA011-D5
72fea1f41403fcc43960276cc4263517	13	0	0	0	0	0	0	0	0	0	0	0	Archaea	DPANN	Nanoarchaeota	Nanoarchaeia	Woesearchaeales	Woesearchaeales	Woesearchaeales
13eff22383b979349173100ad6350d15	13	0	0	0	0	0	0	0	0	0	0	0	Archaea	DPANN	Nanoarchaeota	Nanoarchaeia	Woesearchaeales	Woesearchaeales	Woesearchaeales	uncultured_euryarchaeote
f5f8b91428d7848c868ea3ff504052bb	16	0	0	0	0	0	0	0	0	0	0	0	Archaea	DPANN	Nanoarchaeota	Nanoarchaeia	Woesearchaeales	Woesearchaeales	Woesearchaeales
d7f11ecef63d5c979193da0db2e53821	17	0	0	0	0	0	0	0	0	0	0	0	Archaea	DPANN	Nanoarchaeota	Nanoarchaeia	Woesearchaeales	Woesearchaeales	Woesearchaeales	uncultured_euryarchaeote
1381817376235588c0f4aae3109fd0af	18	0	0	0	0	0	0	0	0	0	0	0	Archaea	DPANN	Nanoarchaeota	Nanoarchaeia	Woesearchaeales	SCGC_AAA011-D5	SCGC_AAA011-D5
f45d320252fea181a35b4308f25741fb	36	0	0	0	0	0	0	0	0	0	0	0	Archaea	DPANN	Nanoarchaeota	Nanoarchaeia	Woesearchaeales	Woesearchaeales	Woesearchaeales
194c375fcdb06c91d55545d676ae04e8	0	1	0	0	0	0	0	0	0	0	0	0	Archaea	DPANN	Nanoarchaeota	Nanoarchaeia	Woesearchaeales
a27a3ec252c4c606c525393e60d44836	0	1	0	0	0	0	0	0	0	0	0	0	Archaea	DPANN	Nanoarchaeota	Nanoarchaeia	Woesearchaeales	SCGC_AAA011-D5	SCGC_AAA011-D5
1d30795cc39903993f503e2c67a9b2be	0	1	0	0	0	0	0	0	0	0	0	0	Archaea	DPANN	Nanoarchaeota	Nanoarchaeia	Woesearchaeales	SCGC_AAA011-D5	SCGC_AAA011-D5
9b00f6eab0355a73d78c6740b267c9c6	0	1	0	0	0	0	0	0	0	0	0	0	Archaea	DPANN	Nanoarchaeota	Nanoarchaeia	Woesearchaeales	Woesearchaeales	Woesearchaeales
f1faa81966a4e52945ee0778c1df46a7	0	1	0	0	0	0	0	0	0	0	0	0	Archaea	DPANN	Nanoarchaeota	Nanoarchaeia	Woesearchaeales	Woesearchaeales	Woesearchaeales	uncultured_euryarchaeote
5ddf7df85a29784f97af1eeecf9399ed	0	2	0	0	0	0	0	0	0	0	0	0	Archaea	DPANN	Nanoarchaeota	Nanoarchaeia	Woesearchaeales	SCGC_AAA011-D5	SCGC_AAA011-D5
0e17c908d80327caeb4dd65cc1f3a6e7	0	2	0	0	0	0	0	0	0	0	0	0	Archaea	DPANN	Nanoarchaeota	Nanoarchaeia	Woesearchaeales	Woesearchaeales	Woesearchaeales
b2966f77d054599e68b7c6f4b69892f2	0	2	0	0	0	0	0	0	0	0	0	0	Archaea	DPANN	Nanoarchaeota	Nanoarchaeia	Woesearchaeales	Woesearchaeales	Woesearchaeales
4bb991e6e123fe54f94e5e4c59e2867c	0	2	0	0	0	0	0	0	0	0	0	0	Archaea	DPANN	Nanoarchaeota	Nanoarchaeia	Woesearchaeales	Woesearchaeales	Woesearchaeales
bf482a9a45eed782adc76f3f33f3fa6c	0	2	0	0	0	0	0	0	0	0	0	0	Archaea	DPANN	Nanoarchaeota	Nanoarchaeia	Woesearchaeales	Woesearchaeales	Woesearchaeales
25517d349c8b0ace3394e8313a8a397e	0	2	0	0	0	0	0	0	0	0	0	0	Archaea	DPANN	Nanoarchaeota	Nanoarchaeia	Woesearchaeales	Woesearchaeales	Woesearchaeales
92317dcd2baabb6a12d8c292dbb74983	0	2	0	0	0	0	0	0	0	0	0	0	Archaea	DPANN	Nanoarchaeota	Nanoarchaeia	Woesearchaeales	Woesearchaeales	Woesearchaeales	uncultured_euryarchaeote
bfa6c144ee6150f21c83143c7fbd24b7	0	2	0	0	0	0	0	0	0	0	0	0	Archaea	DPANN	Nanoarchaeota	Nanoarchaeia	Woesearchaeales	Woesearchaeales	Woesearchaeales	uncultured_euryarchaeote
3a8320c427242d33b5af8b1492a85dbc	0	2	0	0	0	0	0	0	0	0	0	0	Archaea	DPANN	Nanoarchaeota	Nanoarchaeia	Woesearchaeales	Woesearchaeales	Woesearchaeales	uncultured_euryarchaeote
889178f4d184c4cc84ed985c6fd2d2d1	0	2	0	0	0	0	0	0	0	0	0	0	Archaea	DPANN	Nanoarchaeota	Nanoarchaeia	Woesearchaeales	Woesearchaeales	Woesearchaeales	uncultured_euryarchaeote
532ae7b1c2c572cf353f700b19186f0c	0	3	0	0	0	0	0	0	0	0	0	0	Archaea	DPANN	Nanoarchaeota	Nanoarchaeia	Woesearchaeales	SCGC_AAA011-D5	SCGC_AAA011-D5
7cdd6ce5430ba99bd6f4e3b9e9ea3d94	0	3	0	0	0	0	0	0	0	0	0	0	Archaea	DPANN	Nanoarchaeota	Nanoarchaeia	Woesearchaeales	Woesearchaeales	Woesearchaeales
c92dc313eff02c840f2362182c39cb01	0	3	0	0	0	0	0	0	0	0	0	0	Archaea	DPANN	Nanoarchaeota	Nanoarchaeia	Woesearchaeales	Woesearchaeales	Woesearchaeales
5a357fcbd0a4577230974f94ea5f19d7	0	3	0	0	0	0	0	0	0	0	0	0	Archaea	DPANN	Nanoarchaeota	Nanoarchaeia	Woesearchaeales	Woesearchaeales	Woesearchaeales
536b21a741c07620cb3472ba09c2afff	0	3	0	0	0	0	0	0	0	0	0	0	Archaea	DPANN	Nanoarchaeota	Nanoarchaeia	Woesearchaeales	Woesearchaeales	Woesearchaeales
008b6faa12f99acc1c8ab13e21fb832f	0	3	0	0	0	0	0	0	0	0	0	0	Archaea	DPANN	Nanoarchaeota	Nanoarchaeia	Woesearchaeales	Woesearchaeales	Woesearchaeales
dc76e1164b190ecbc4d8b4a10cf4fd73	0	3	0	0	0	0	0	0	0	0	0	0	Archaea	DPANN	Nanoarchaeota	Nanoarchaeia	Woesearchaeales	Woesearchaeales	Woesearchaeales	uncultured_crenarchaeote
0cb14ad8088b154dc0451bc14ade4959	0	3	0	0	0	0	0	0	0	0	0	0	Archaea	DPANN	Nanoarchaeota	Nanoarchaeia	Woesearchaeales	Woesearchaeales	Woesearchaeales	uncultured_euryarchaeote
c83b3462076365645f0265673cbeffe6	0	3	0	0	0	0	0	0	0	0	0	0	Archaea	DPANN	Nanoarchaeota	Nanoarchaeia	Woesearchaeales	Woesearchaeales	Woesearchaeales	uncultured_euryarchaeote
752861d9ef0b7449acd2747e7fdf5127	0	4	0	0	0	0	0	0	0	0	0	0	Archaea	DPANN	Nanoarchaeota	Nanoarchaeia	Woesearchaeales	Woesearchaeales	Woesearchaeales
c0ea92004f940bfd4e66d0ad0e5253a2	0	4	0	0	0	0	0	0	0	0	0	0	Archaea	DPANN	Nanoarchaeota	Nanoarchaeia	Woesearchaeales	Woesearchaeales	Woesearchaeales	uncultured_crenarchaeote
963e25ae4d6662b6f88476135e5cae77	0	4	0	0	0	0	0	0	0	0	0	0	Archaea	DPANN	Nanoarchaeota	Nanoarchaeia	Woesearchaeales	Woesearchaeales	Woesearchaeales	uncultured_euryarchaeote
152169f3bef8652de3b2bde5bce84935	0	5	0	0	0	0	0	0	0	0	0	0	Archaea	DPANN	Nanoarchaeota	Nanoarchaeia	Woesearchaeales
c9d7b104107fe01bc9f0d58e000d3880	0	5	0	0	0	0	0	0	0	0	0	0	Archaea	DPANN	Nanoarchaeota	Nanoarchaeia	Woesearchaeales	SCGC_AAA011-D5	SCGC_AAA011-D5
8718d7e95baa9f09cee85958dcf4cb58	0	5	0	0	0	0	0	0	0	0	0	0	Archaea	DPANN	Nanoarchaeota	Nanoarchaeia	Woesearchaeales	SCGC_AAA011-D5	SCGC_AAA011-D5
280b934e03cb9e35da134f68f24d7c21	0	5	0	0	0	0	0	0	0	0	0	0	Archaea	DPANN	Nanoarchaeota	Nanoarchaeia	Woesearchaeales	Woesearchaeales	Woesearchaeales
05e08dc9ad1b8e5a6523b63a65265526	3	6	0	0	0	0	0	0	0	0	0	0	Archaea	DPANN	Nanoarchaeota	Nanoarchaeia	Woesearchaeales
7dab51e91f7ea86e57e07cf6e0b311ee	0	7	0	0	0	0	0	0	0	0	0	0	Archaea	DPANN	Nanoarchaeota	Nanoarchaeia	Woesearchaeales	Woesearchaeales	Woesearchaeales	uncultured_euryarchaeote
982fd33843aeef0003d5fbe7cc0ba59b	0	7	0	0	0	0	0	0	0	0	0	0	Archaea	DPANN	Nanoarchaeota	Nanoarchaeia	Woesearchaeales	Woesearchaeales	Woesearchaeales	uncultured_euryarchaeote
1a90f9c9ad6586dd1cefe2025d60f55c	0	8	0	0	0	0	0	0	0	0	0	0	Archaea	DPANN	Nanoarchaeota	Nanoarchaeia	Woesearchaeales	Woesearchaeales	Woesearchaeales
4abaa05901f433cab60009ccab38bdef	0	8	0	0	0	0	0	0	0	0	0	0	Archaea	DPANN	Nanoarchaeota	Nanoarchaeia	Woesearchaeales	Woesearchaeales	Woesearchaeales	uncultured_euryarchaeote
00a3d0ab5ee5ed045ad2b9d7a84b94e9	0	9	0	0	0	0	0	0	0	0	0	0	Archaea	DPANN	Nanoarchaeota	Nanoarchaeia	Woesearchaeales	SCGC_AAA011-D5	SCGC_AAA011-D5
5f6333d321989c1e7b36c74ed2d069b4	0	9	0	0	0	0	0	0	0	0	0	0	Archaea	DPANN	Nanoarchaeota	Nanoarchaeia	Woesearchaeales	SCGC_AAA011-D5	SCGC_AAA011-D5
6473d82268975b42affabdece0fb9337	0	10	0	0	0	0	0	0	0	0	0	0	Archaea	DPANN	Nanoarchaeota	Nanoarchaeia	Woesearchaeales	Woesearchaeales	Woesearchaeales
4292a44b5d98030d4d451b4fb23c12ab	0	10	0	0	0	0	0	0	0	0	0	0	Archaea	DPANN	Nanoarchaeota	Nanoarchaeia	Woesearchaeales	Woesearchaeales	Woesearchaeales	uncultured_euryarchaeote
d8017b410f1db0c4e90b69cf81c63698	0	11	0	0	0	0	0	0	0	0	0	0	Archaea	DPANN	Nanoarchaeota	Nanoarchaeia	Woesearchaeales	Woesearchaeales	Woesearchaeales
028d4d3a91408cae91c716290a99eaf1	0	11	0	0	0	0	0	0	0	0	0	0	Archaea	DPANN	Nanoarchaeota	Nanoarchaeia	Woesearchaeales	Woesearchaeales	Woesearchaeales	uncultured_euryarchaeote
e4c3f0ada259e7a7eb4d990e42562e21	0	12	0	0	0	0	0	0	0	0	0	0	Archaea	DPANN	Nanoarchaeota	Nanoarchaeia	Woesearchaeales	SCGC_AAA011-D5	SCGC_AAA011-D5
54eaf92e742a8439c592a1d0f85b4549	0	13	0	0	0	0	0	0	0	0	0	0	Archaea	DPANN	Nanoarchaeota	Nanoarchaeia	Woesearchaeales	SCGC_AAA011-D5	SCGC_AAA011-D5
957514fe96c798cc26cfaa4eab0f0fbb	0	13	0	0	0	0	0	0	0	0	0	0	Archaea	DPANN	Nanoarchaeota	Nanoarchaeia	Woesearchaeales	Woesearchaeales	Woesearchaeales	uncultured_euryarchaeote
d42f921af8c45848b8e536d6f107ca90	0	15	0	0	0	0	0	0	0	0	0	0	Archaea	DPANN	Nanoarchaeota	Nanoarchaeia	Woesearchaeales	Woesearchaeales	Woesearchaeales
cd7394381e31e4800afe8f42641d4473	0	15	0	0	0	0	0	0	0	0	0	0	Archaea	DPANN	Nanoarchaeota	Nanoarchaeia	Woesearchaeales	Woesearchaeales	Woesearchaeales
36521e250263522d17451b01a1259acf	0	19	0	0	0	0	0	0	0	0	0	0	Archaea	DPANN	Nanoarchaeota	Nanoarchaeia	Woesearchaeales	SCGC_AAA011-D5	SCGC_AAA011-D5
344eb5f50dab3e69dc91fc4629ee2648	10	20	0	0	0	0	0	0	0	0	0	0	Archaea	DPANN	Nanoarchaeota	Nanoarchaeia	Woesearchaeales	Woesearchaeales	Woesearchaeales
5eb2fcb7cde17536af4f5087c0a5f3f7	26	23	0	0	0	0	0	0	0	0	0	0	Archaea	DPANN	Nanoarchaeota	Nanoarchaeia	Woesearchaeales
1692696a31b33a5ddfd50de5677a575f	0	25	0	0	0	0	0	0	0	0	0	0	Archaea	DPANN	Nanoarchaeota	Nanoarchaeia	Woesearchaeales	SCGC_AAA011-D5	SCGC_AAA011-D5
08f2c2d7e9341d2a1de726526ae05792	29	26	0	0	0	0	0	0	0	0	0	0	Archaea	DPANN	Nanoarchaeota	Nanoarchaeia	Woesearchaeales	Woesearchaeales	Woesearchaeales	uncultured_euryarchaeote
bff0d720ab2c1c533582ef97f4a329bb	30	31	0	0	0	0	0	0	0	0	0	0	Archaea	DPANN	Nanoarchaeota	Nanoarchaeia	Woesearchaeales	SCGC_AAA011-D5	SCGC_AAA011-D5
a528c7152de434d14593f6816d80b0db	0	0	1	0	0	0	0	0	0	0	0	0	Archaea	DPANN	Nanoarchaeota	Nanoarchaeia	Woesearchaeales
a03a70988f8292f16be27542f23c2b9b	0	0	1	0	0	0	0	0	0	0	0	0	Archaea	DPANN	Nanoarchaeota	Nanoarchaeia	Woesearchaeales
ab18a356f2bdbf54978ad78fec63735b	0	0	1	0	0	0	0	0	0	0	0	0	Archaea	DPANN	Nanoarchaeota	Nanoarchaeia	Woesearchaeales	SCGC_AAA011-D5	SCGC_AAA011-D5
d307f4aef58bf470f32f973c6efe3f3c	0	0	2	0	0	0	0	0	0	0	0	0	Archaea	DPANN	Nanoarchaeota	Nanoarchaeia	Woesearchaeales
0227743c480878c90cd4f0797ba9c9b6	0	0	2	0	0	0	0	0	0	0	0	0	Archaea	DPANN	Nanoarchaeota	Nanoarchaeia	Woesearchaeales	SCGC_AAA011-D5	SCGC_AAA011-D5
69ebc29f85946499900ac82c951f8653	0	0	2	0	0	0	0	0	0	0	0	0	Archaea	DPANN	Nanoarchaeota	Nanoarchaeia	Woesearchaeales	SCGC_AAA011-D5	SCGC_AAA011-D5
8175e48055ca9a5b2e9dd3b6bfbfe989	0	0	2	0	0	0	0	0	0	0	0	0	Archaea	DPANN	Nanoarchaeota	Nanoarchaeia	Woesearchaeales	SCGC_AAA011-D5	SCGC_AAA011-D5
f759c178c1812bf6f3aee0b58a4730f5	0	0	2	0	0	0	0	0	0	0	0	0	Archaea	DPANN	Nanoarchaeota	Nanoarchaeia	Woesearchaeales	Woesearchaeales	Woesearchaeales
4de16cb4c5e7dd2740040bd13c0c0574	0	0	2	0	0	0	0	0	0	0	0	0	Archaea	DPANN	Nanoarchaeota	Nanoarchaeia	Woesearchaeales	Woesearchaeales	Woesearchaeales
a87bd70cc94e81a31eaf775c1094968e	0	0	2	0	0	0	0	0	0	0	0	0	Archaea	DPANN	Nanoarchaeota	Nanoarchaeia	Woesearchaeales	Woesearchaeales	Woesearchaeales	uncultured_euryarchaeote
c80fb87d8674e54c7182258fcc74232d	0	0	3	0	0	0	0	0	0	0	0	0	Archaea	DPANN	Nanoarchaeota	Nanoarchaeia	Woesearchaeales	SCGC_AAA011-D5	SCGC_AAA011-D5
dbe2135c0ed6f22b585b79861c36afe6	0	0	3	0	0	0	0	0	0	0	0	0	Archaea	DPANN	Nanoarchaeota	Nanoarchaeia	Woesearchaeales	SCGC_AAA011-D5	SCGC_AAA011-D5
58ebbb81fe8c7d3754abefd08f9e2399	0	0	3	0	0	0	0	0	0	0	0	0	Archaea	DPANN	Nanoarchaeota	Nanoarchaeia	Woesearchaeales	Woesearchaeales	Woesearchaeales	uncultured_euryarchaeote
ccd8c0804500633a6d78a2e2a82f2ba6	19	0	3	0	0	0	0	0	0	0	0	0	Archaea	DPANN	Nanoarchaeota	Nanoarchaeia	Woesearchaeales	Woesearchaeales	Woesearchaeales
6217307338953ab1dccb30779a79e614	0	0	4	0	0	0	0	0	0	0	0	0	Archaea	DPANN	Nanoarchaeota	Nanoarchaeia	Woesearchaeales	SCGC_AAA011-D5	SCGC_AAA011-D5
ee8975c4ac1613f6c0280ede85634743	0	0	4	0	0	0	0	0	0	0	0	0	Archaea	DPANN	Nanoarchaeota	Nanoarchaeia	Woesearchaeales	SCGC_AAA011-D5	SCGC_AAA011-D5
a03706b2ac82c5e42dce3179d25e073b	0	0	4	0	0	0	0	0	0	0	0	0	Archaea	DPANN	Nanoarchaeota	Nanoarchaeia	Woesearchaeales	Woesearchaeales	Woesearchaeales
2d3d7d34fb49dff39f6dbc7693a78102	0	0	4	0	0	0	0	0	0	0	0	0	Archaea	DPANN	Nanoarchaeota	Nanoarchaeia	Woesearchaeales	Woesearchaeales	Woesearchaeales
f8dd67b34ad709845ffece0d3262e447	0	0	4	0	0	0	0	0	0	0	0	0	Archaea	DPANN	Nanoarchaeota	Nanoarchaeia	Woesearchaeales	Woesearchaeales	Woesearchaeales
d344049c7d68fab95cdc6a44fd5062d0	0	0	5	0	0	0	0	0	0	0	0	0	Archaea	DPANN	Nanoarchaeota	Nanoarchaeia	Woesearchaeales
76438591fe514ec2d215de1c1fa4841e	0	0	5	0	0	0	0	0	0	0	0	0	Archaea	DPANN	Nanoarchaeota	Nanoarchaeia	Woesearchaeales	Woesearchaeales	Woesearchaeales	uncultured_euryarchaeote
4d0aadbeaf231d2674b19a419c677fe5	0	8	5	0	0	0	0	0	0	0	0	0	Archaea	DPANN	Nanoarchaeota	Nanoarchaeia	Woesearchaeales	SCGC_AAA011-D5	SCGC_AAA011-D5
fed461faec3c088fefef0ed3eed6c8df	0	0	6	0	0	0	0	0	0	0	0	0	Archaea	DPANN	Nanoarchaeota	Nanoarchaeia	Woesearchaeales	Woesearchaeales	Woesearchaeales
d5fd19ef45bf1bfad544e61d46947f59	1	0	6	0	0	0	0	0	0	0	0	0	Archaea	DPANN	Nanoarchaeota	Nanoarchaeia	Woesearchaeales
d2069a85f507be545847a92e8662df22	9	0	6	0	0	0	0	0	0	0	0	0	Archaea	DPANN	Nanoarchaeota	Nanoarchaeia	Woesearchaeales	SCGC_AAA011-D5	SCGC_AAA011-D5
28c2673a07da161d0c37e58aac525890	11	0	6	0	0	0	0	0	0	0	0	0	Archaea	DPANN	Nanoarchaeota	Nanoarchaeia	Woesearchaeales	SCGC_AAA011-D5	SCGC_AAA011-D5
0f87e2b87c7d246921f316131be3bdfa	0	0	7	0	0	0	0	0	0	0	0	0	Archaea	DPANN	Nanoarchaeota	Nanoarchaeia	Woesearchaeales	Woesearchaeales	Woesearchaeales
d3a07285424fd81bdfac212814db6a7e	0	6	9	0	0	0	0	0	0	0	0	0	Archaea	DPANN	Nanoarchaeota	Nanoarchaeia	Woesearchaeales	Woesearchaeales	Woesearchaeales
56db6f613b0107bd496f19040c52b0a7	0	0	10	0	0	0	0	0	0	0	0	0	Archaea	DPANN	Nanoarchaeota	Nanoarchaeia	Woesearchaeales	SCGC_AAA011-D5	SCGC_AAA011-D5
cda1113892958b9b08c64e140dc0438d	0	0	11	0	0	0	0	0	0	0	0	0	Archaea	DPANN	Nanoarchaeota	Nanoarchaeia	Woesearchaeales	Woesearchaeales	Woesearchaeales	uncultured_euryarchaeote
b75ace0a0111738e7b1f6684579929c1	0	0	12	0	0	0	0	0	0	0	0	0	Archaea	DPANN	Nanoarchaeota	Nanoarchaeia	Woesearchaeales
7b370350ab3d7b9da807692b370b4d5e	35	0	22	0	0	0	0	0	0	0	0	0	Archaea	DPANN	Nanoarchaeota	Nanoarchaeia	Woesearchaeales	Woesearchaeales	Woesearchaeales	uncultured_euryarchaeote
b639293d1b3033d8cc128b5caa7f2e9a	0	0	0	1	0	0	0	0	0	0	0	0	Archaea	DPANN	Nanoarchaeota	Nanoarchaeia	Woesearchaeales	Woesearchaeales	Woesearchaeales
644a2c619eb82dfa0dd49bf29b88fc43	0	0	0	1	0	0	0	0	0	0	0	0	Archaea	DPANN	Nanoarchaeota	Nanoarchaeia	Woesearchaeales	Woesearchaeales	Woesearchaeales	uncultured_crenarchaeote
f1e7e9e02ccc6fff163f4ea414f2f7ee	0	0	0	2	0	0	0	0	0	0	0	0	Archaea	DPANN	Nanoarchaeota	Nanoarchaeia	Woesearchaeales
e0c865686a6e5d2fcc26a290a85fc065	0	0	0	2	0	0	0	0	0	0	0	0	Archaea	DPANN	Nanoarchaeota	Nanoarchaeia	Woesearchaeales	SCGC_AAA011-D5	SCGC_AAA011-D5
ff53f9b63fc37b1562c70a17df24fd81	0	0	0	2	0	0	0	0	0	0	0	0	Archaea	DPANN	Nanoarchaeota	Nanoarchaeia	Woesearchaeales	SCGC_AAA011-D5	SCGC_AAA011-D5
5e7e20cbd29e0b69a243c0ee68591c04	0	0	0	2	0	0	0	0	0	0	0	0	Archaea	DPANN	Nanoarchaeota	Nanoarchaeia	Woesearchaeales	Woesearchaeales	Woesearchaeales
8908dfae5bfcdd2ff500962388ebb3d8	0	0	0	2	0	0	0	0	0	0	0	0	Archaea	DPANN	Nanoarchaeota	Nanoarchaeia	Woesearchaeales	Woesearchaeales	Woesearchaeales
aecc7af463a73735b7cf185adf908ba3	0	0	0	2	0	0	0	0	0	0	0	0	Archaea	DPANN	Nanoarchaeota	Nanoarchaeia	Woesearchaeales	Woesearchaeales	Woesearchaeales
5f14eeb9294591deecb6266d7506f6eb	0	0	0	2	0	0	0	0	0	0	0	0	Archaea	DPANN	Nanoarchaeota	Nanoarchaeia	Woesearchaeales	Woesearchaeales	Woesearchaeales	uncultured_euryarchaeote
42692db8fffb35979817cd6fd0db63f9	0	0	0	3	0	0	0	0	0	0	0	0	Archaea	DPANN	Nanoarchaeota	Nanoarchaeia	Woesearchaeales	Woesearchaeales	Woesearchaeales
06bdd0a7f61c703de97798820b6aac8b	0	0	0	3	0	0	0	0	0	0	0	0	Archaea	DPANN	Nanoarchaeota	Nanoarchaeia	Woesearchaeales	Woesearchaeales	Woesearchaeales	uncultured_euryarchaeote
f58d1b71c632234b41e8e017679c454e	0	0	0	4	0	0	0	0	0	0	0	0	Archaea	DPANN	Nanoarchaeota	Nanoarchaeia	Woesearchaeales	SCGC_AAA011-D5	SCGC_AAA011-D5
38f55bfa41f70cd15945923012ce84e8	0	0	0	5	0	0	0	0	0	0	0	0	Archaea	DPANN	Nanoarchaeota	Nanoarchaeia	Woesearchaeales
44e6c4ad2622370103f5774120fbd5c1	0	0	0	5	0	0	0	0	0	0	0	0	Archaea	DPANN	Nanoarchaeota	Nanoarchaeia	Woesearchaeales	SCGC_AAA011-D5	SCGC_AAA011-D5
9ae181266c0f928cda777b7193a412b8	0	0	0	5	0	0	0	0	0	0	0	0	Archaea	DPANN	Nanoarchaeota	Nanoarchaeia	Woesearchaeales	Woesearchaeales	Woesearchaeales
77b190b52bd2380e83e2b69f979ddb28	0	0	0	6	0	0	0	0	0	0	0	0	Archaea	DPANN	Nanoarchaeota	Nanoarchaeia	Woesearchaeales	SCGC_AAA011-D5	SCGC_AAA011-D5
4e70e9cb40c1d266f4ec94ddd7331247	0	0	0	7	0	0	0	0	0	0	0	0	Archaea	DPANN	Nanoarchaeota	Nanoarchaeia	Woesearchaeales	Woesearchaeales	Woesearchaeales
79b290008cd2a52175991fbd0757bd79	0	0	0	8	0	0	0	0	0	0	0	0	Archaea	DPANN	Nanoarchaeota	Nanoarchaeia	Woesearchaeales	SCGC_AAA011-D5	SCGC_AAA011-D5
3c524e7bdbfda623505382f787bd14da	0	0	0	12	0	0	0	0	0	0	0	0	Archaea	DPANN	Nanoarchaeota	Nanoarchaeia	Woesearchaeales	SCGC_AAA011-D5	SCGC_AAA011-D5
292f595dbb922e1ceff5866e13435a0b	0	0	0	27	0	0	0	0	0	0	0	0	Archaea	DPANN	Nanoarchaeota	Nanoarchaeia	Woesearchaeales
b9c58ed7675df1ab5ab522b53fd9b9d1	0	0	0	27	0	0	0	0	0	0	0	0	Archaea	DPANN	Nanoarchaeota	Nanoarchaeia	Woesearchaeales	SCGC_AAA011-D5	SCGC_AAA011-D5
d9b926253d95679e98c67442cbc5ca93	0	0	0	38	0	0	0	0	0	0	0	0	Archaea	DPANN	Nanoarchaeota	Nanoarchaeia	Woesearchaeales
efef5ca40ed899de1cc952064ebb0b41	0	0	0	0	1	0	0	0	0	0	0	0	Archaea	DPANN	Nanoarchaeota	Nanoarchaeia	Woesearchaeales	SCGC_AAA011-D5	SCGC_AAA011-D5	uncultured_euryarchaeote
36bac4bd9e9d3eaa2c4fd4a6f869aed9	0	0	0	0	1	0	0	0	0	0	0	0	Archaea	DPANN	Nanoarchaeota	Nanoarchaeia	Woesearchaeales	Woesearchaeales	Woesearchaeales
7847b47f813c6a794604b70af1315478	0	0	0	0	2	0	0	0	0	0	0	0	Archaea	DPANN	Nanoarchaeota	Nanoarchaeia	Woesearchaeales	SCGC_AAA011-D5	SCGC_AAA011-D5
e75a85b6c89658a796dd8bb7c9ab7a65	0	0	0	0	2	0	0	0	0	0	0	0	Archaea	DPANN	Nanoarchaeota	Nanoarchaeia	Woesearchaeales	SCGC_AAA011-D5	SCGC_AAA011-D5
b9c4f4765ff66d8d183088bac4529ab4	0	0	0	0	2	0	0	0	0	0	0	0	Archaea	DPANN	Nanoarchaeota	Nanoarchaeia	Woesearchaeales	Woesearchaeales	Woesearchaeales
22307be3cf2f1acf85aa566071109e0f	0	0	0	0	3	0	0	0	0	0	0	0	Archaea	DPANN	Nanoarchaeota	Nanoarchaeia	Woesearchaeales	SCGC_AAA011-D5	SCGC_AAA011-D5
e9f0796d2f38f55f4f585fd87d1dc59b	0	0	0	0	3	0	0	0	0	0	0	0	Archaea	DPANN	Nanoarchaeota	Nanoarchaeia	Woesearchaeales	SCGC_AAA011-D5	SCGC_AAA011-D5
1e0f6671dd08639ffc6206fd4c6641b7	0	0	0	0	4	0	0	0	0	0	0	0	Archaea	DPANN	Nanoarchaeota	Nanoarchaeia	Woesearchaeales	SCGC_AAA011-D5	SCGC_AAA011-D5
e74a1270b8206efec7e920aa4a14e3b5	0	0	0	0	4	0	0	0	0	0	0	0	Archaea	DPANN	Nanoarchaeota	Nanoarchaeia	Woesearchaeales	SCGC_AAA011-D5	SCGC_AAA011-D5
92f24f7674d74758720792a921c2ba1c	0	0	0	0	4	0	0	0	0	0	0	0	Archaea	DPANN	Nanoarchaeota	Nanoarchaeia	Woesearchaeales	SCGC_AAA011-D5	SCGC_AAA011-D5
2dd2fc3e975fdfde401b703c09c5d62a	0	0	0	0	7	0	0	0	0	0	0	0	Archaea	DPANN	Nanoarchaeota	Nanoarchaeia	Woesearchaeales	SCGC_AAA011-D5	SCGC_AAA011-D5
9cd42e20d5d15a312bec10f048f962a8	0	0	0	0	7	0	0	0	0	0	0	0	Archaea	DPANN	Nanoarchaeota	Nanoarchaeia	Woesearchaeales	SCGC_AAA011-D5	SCGC_AAA011-D5
ba948f2a4776ed2c6820447b1a436ff7	0	0	0	0	8	0	0	0	0	0	0	0	Archaea	DPANN	Nanoarchaeota	Nanoarchaeia	Woesearchaeales	Woesearchaeales	Woesearchaeales
526bc1a66881cc0344d91a4d0c9f2b49	0	0	0	0	9	0	0	0	0	0	0	0	Archaea	DPANN	Nanoarchaeota	Nanoarchaeia	Woesearchaeales	SCGC_AAA011-D5	SCGC_AAA011-D5
c4cb7e067cb7a2c394b06edc49e09479	0	0	0	0	10	0	0	0	0	0	0	0	Archaea	DPANN	Nanoarchaeota	Nanoarchaeia	Woesearchaeales	SCGC_AAA011-D5	SCGC_AAA011-D5
951ef88cf2248600fff6f104468fcc49	0	0	0	0	13	0	0	0	0	0	0	0	Archaea	DPANN	Nanoarchaeota	Nanoarchaeia	Woesearchaeales	SCGC_AAA011-D5	SCGC_AAA011-D5
a1eca94c59705251cd79e88bd16e8d47	0	0	0	7	16	0	0	0	0	0	0	0	Archaea	DPANN	Nanoarchaeota	Nanoarchaeia	Woesearchaeales	SCGC_AAA011-D5	SCGC_AAA011-D5
46b15850900f0f4d67a86e4795aeaa04	0	0	0	0	18	0	0	0	0	0	0	0	Archaea	DPANN	Nanoarchaeota	Nanoarchaeia	Woesearchaeales
a9416f849c4ecd9799c24b5e461485ec	0	0	0	0	26	0	0	0	0	0	0	0	Archaea	DPANN	Nanoarchaeota	Nanoarchaeia	Woesearchaeales
04a28a185ec4e4943b213f2d5e60c5ac	0	0	0	0	0	2	0	0	0	0	0	0	Archaea	DPANN	Nanoarchaeota	Nanoarchaeia	Woesearchaeales
aae9dfe3628ca58da589164a95448332	0	0	0	0	0	2	0	0	0	0	0	0	Archaea	DPANN	Nanoarchaeota	Nanoarchaeia	Woesearchaeales	Woesearchaeales	Woesearchaeales
93701c593b74710b14b524ba81dff080	0	0	0	0	0	3	0	0	0	0	0	0	Archaea	DPANN	Nanoarchaeota	Nanoarchaeia	Woesearchaeales
023867bd33eb5f956b4db4b1f9bfeb17	0	0	0	0	0	3	0	0	0	0	0	0	Archaea	DPANN	Nanoarchaeota	Nanoarchaeia	Woesearchaeales	Woesearchaeales	Woesearchaeales
8f947fa4df947a7f499babc6a6ddba3b	0	0	0	0	0	4	0	0	0	0	0	0	Archaea	DPANN	Nanoarchaeota	Nanoarchaeia	Woesearchaeales	SCGC_AAA011-D5	SCGC_AAA011-D5
0bcbd8cce53867ad2ca021270ee4e049	0	0	0	0	0	4	0	0	0	0	0	0	Archaea	DPANN	Nanoarchaeota	Nanoarchaeia	Woesearchaeales	Woesearchaeales	Woesearchaeales
21aaec40b3b6f30ff7b3d6b187671fc2	0	0	0	0	0	5	0	0	0	0	0	0	Archaea	DPANN	Nanoarchaeota	Nanoarchaeia	Woesearchaeales	SCGC_AAA011-D5	SCGC_AAA011-D5
d985b38feb9592e885d585a45dbb8e61	0	0	0	0	0	5	0	0	0	0	0	0	Archaea	DPANN	Nanoarchaeota	Nanoarchaeia	Woesearchaeales	SCGC_AAA011-D5	SCGC_AAA011-D5
5cfab76261f4f566d78d7eb6de58eef8	0	0	0	0	0	7	0	0	0	0	0	0	Archaea	DPANN	Nanoarchaeota	Nanoarchaeia	Woesearchaeales	SCGC_AAA011-D5	SCGC_AAA011-D5
039f32afe5adf158383754fdf6942561	0	0	0	0	0	7	0	0	0	0	0	0	Archaea	DPANN	Nanoarchaeota	Nanoarchaeia	Woesearchaeales	Woesearchaeales	Woesearchaeales
78bdeb1389bf77d96c08e44a69af276f	0	0	0	0	0	7	0	0	0	0	0	0	Archaea	DPANN	Nanoarchaeota	Nanoarchaeia	Woesearchaeales	Woesearchaeales	Woesearchaeales
37a4738dfe41c9dcf6d763edd4a7afb5	0	0	0	0	0	8	0	0	0	0	0	0	Archaea	DPANN	Nanoarchaeota	Nanoarchaeia	Woesearchaeales	SCGC_AAA011-D5	SCGC_AAA011-D5
6a33f78a631d59a2e20efc2f3f2b0452	0	0	0	0	0	8	0	0	0	0	0	0	Archaea	DPANN	Nanoarchaeota	Nanoarchaeia	Woesearchaeales	Woesearchaeales	Woesearchaeales
7ede9139a3bd83cc2e7a743569e6f613	0	0	0	0	19	12	0	0	0	0	0	0	Archaea	DPANN	Nanoarchaeota	Nanoarchaeia	Woesearchaeales	SCGC_AAA011-D5	SCGC_AAA011-D5
4e0fd73f00141316b184ce84842519e9	0	0	0	0	0	14	0	0	0	0	0	0	Archaea	DPANN	Nanoarchaeota	Nanoarchaeia	Woesearchaeales
039ef69f926e2fb11d574cfc85758f9e	0	0	0	0	0	27	0	0	0	0	0	0	Archaea	DPANN	Nanoarchaeota	Nanoarchaeia	Woesearchaeales	SCGC_AAA011-D5	SCGC_AAA011-D5
cea1c61d02a3debbbd8b3b053fb8583a	0	0	0	0	0	43	0	0	0	0	0	0	Archaea	DPANN	Nanoarchaeota	Nanoarchaeia	Woesearchaeales
8e376dff0f1618d850e98f5f4da1da40	0	0	0	0	0	0	2	0	0	0	0	0	Archaea	DPANN	Nanoarchaeota	Nanoarchaeia	Woesearchaeales	Woesearchaeales	Woesearchaeales
4f2f2e44392705b867ad67027203bb4b	0	0	0	0	0	0	2	0	0	0	0	0	Archaea	DPANN	Nanoarchaeota	Nanoarchaeia	Woesearchaeales	Woesearchaeales	Woesearchaeales
f27bb8723c39c6e10f7a32ca7a90c383	0	0	0	0	0	0	2	0	0	0	0	0	Archaea	DPANN	Nanoarchaeota	Nanoarchaeia	Woesearchaeales	Woesearchaeales	Woesearchaeales	uncultured_euryarchaeote
9ffbcb70b4aa015a456db64ecca7a865	0	0	0	0	0	0	2	0	0	0	0	0	Archaea	DPANN	Nanoarchaeota	Nanoarchaeia	Woesearchaeales	Woesearchaeales	Woesearchaeales	uncultured_euryarchaeote
117092a4fbd2b24ae0e9baa10178db7d	0	0	0	0	0	0	2	0	0	0	0	0	Archaea	DPANN	Nanoarchaeota	Nanoarchaeia	Woesearchaeales	Woesearchaeales	Woesearchaeales	uncultured_euryarchaeote
191c33ec1225e44e62461c8d68df4760	0	0	0	0	0	0	3	0	0	0	0	0	Archaea	DPANN	Nanoarchaeota	Nanoarchaeia	Woesearchaeales	Woesearchaeales	Woesearchaeales	uncultured_euryarchaeote
a21b2046663ff3dc0c7af024545ad7be	0	0	0	0	0	0	5	0	0	0	0	0	Archaea	DPANN	Nanoarchaeota	Nanoarchaeia	Woesearchaeales	Woesearchaeales	Woesearchaeales	uncultured_crenarchaeote
0755bc5f39894adec2d7576158fd48df	0	0	0	0	0	0	0	2	0	0	0	0	Archaea	DPANN	Nanoarchaeota	Nanoarchaeia	Woesearchaeales	Woesearchaeales	Woesearchaeales	uncultured_euryarchaeote
d6ee11e39c1615a1ba903c47b067d85e	0	0	0	0	0	0	0	4	0	0	0	0	Archaea	DPANN	Nanoarchaeota	Nanoarchaeia	Woesearchaeales	Woesearchaeales	Woesearchaeales	uncultured_euryarchaeote
76e8744a71ea5655ffdf37f662f6161f	0	0	0	0	0	0	0	0	1	0	0	0	Archaea	DPANN	Nanoarchaeota	Nanoarchaeia	Woesearchaeales	SCGC_AAA286-E23	SCGC_AAA286-E23
c27bf1d67eb537dc580126560d36887b	0	0	0	0	0	0	18	0	11	0	0	0	Archaea	DPANN	Nanoarchaeota	Nanoarchaeia	Woesearchaeales	Woesearchaeales	Woesearchaeales	uncultured_euryarchaeote
de11fb9275a210961866d7999e863a2d	0	0	0	0	0	0	0	0	0	1	0	0	Archaea	DPANN	Nanoarchaeota	Nanoarchaeia	Woesearchaeales	SCGC_AAA011-D5	SCGC_AAA011-D5
398fd69d75cedf73dc001ea200ba7f6a	0	0	0	0	0	0	0	0	0	1	0	0	Archaea	DPANN	Nanoarchaeota	Nanoarchaeia	Woesearchaeales	Woesearchaeales	Woesearchaeales
3f5fd9d851144bf312bef3d482e7ac3c	0	0	0	0	0	0	0	0	0	1	0	0	Archaea	DPANN	Nanoarchaeota	Nanoarchaeia	Woesearchaeales	Woesearchaeales	Woesearchaeales	uncultured_euryarchaeote
e06d50cbd66b00c2331a4b4162b6a6be	30	0	6	0	0	0	0	0	0	1	0	0	Archaea	DPANN	Nanoarchaeota	Nanoarchaeia	Woesearchaeales
2bdad55c26c65ee9872d03a793aed5e9	0	0	0	0	0	0	0	0	0	2	0	0	Archaea	DPANN	Nanoarchaeota	Nanoarchaeia	Woesearchaeales	Woesearchaeales	Woesearchaeales
178e91a996216bd3f3d328124a0040f9	0	0	0	0	0	0	0	0	0	2	0	0	Archaea	DPANN	Nanoarchaeota	Nanoarchaeia	Woesearchaeales	Woesearchaeales	Woesearchaeales	uncultured_archaeon
bacf514f64ac3ee29b0da1b2d26ee593	0	0	0	0	0	0	0	0	0	3	0	0	Archaea	DPANN	Nanoarchaeota	Nanoarchaeia	Woesearchaeales
edc28fe805ef42abfcd519375abcbc83	0	0	0	0	0	0	0	0	0	3	0	0	Archaea	DPANN	Nanoarchaeota	Nanoarchaeia	Woesearchaeales
4248cf7cba12b9293e69b064338a0a02	0	0	0	0	0	0	0	0	0	3	0	0	Archaea	DPANN	Nanoarchaeota	Nanoarchaeia	Woesearchaeales	Woesearchaeales	Woesearchaeales
308f5acbaa23cecd170ff68467caf985	0	0	0	0	0	0	0	0	0	3	0	0	Archaea	DPANN	Nanoarchaeota	Nanoarchaeia	Woesearchaeales	Woesearchaeales	Woesearchaeales
262bab7d1f254fd7288db39b566e7e33	0	0	0	0	0	0	0	0	0	3	0	0	Archaea	DPANN	Nanoarchaeota	Nanoarchaeia	Woesearchaeales	Woesearchaeales	Woesearchaeales
9f00350f5571e845e197578ec7849daf	0	0	0	0	0	0	0	0	0	4	0	0	Archaea	DPANN	Nanoarchaeota	Nanoarchaeia	Woesearchaeales	SCGC_AAA011-D5	SCGC_AAA011-D5
fe06ecb4f77e1b31c4936e0771a82d88	0	0	0	0	0	0	0	0	0	4	0	0	Archaea	DPANN	Nanoarchaeota	Nanoarchaeia	Woesearchaeales	Woesearchaeales	Woesearchaeales
15162bc5f8a6295177c4042012ed65ca	0	0	0	0	0	0	0	0	0	4	0	0	Archaea	DPANN	Nanoarchaeota	Nanoarchaeia	Woesearchaeales	Woesearchaeales	Woesearchaeales
b993d6618d4346024f8451590e85ec74	0	0	0	0	0	0	0	0	0	6	0	0	Archaea	DPANN	Nanoarchaeota	Nanoarchaeia	Woesearchaeales	Woesearchaeales	Woesearchaeales
d9eb2cdb67453555563979293e4fd03d	0	0	0	0	0	0	0	0	0	7	0	0	Archaea	DPANN	Nanoarchaeota	Nanoarchaeia	Woesearchaeales	SCGC_AAA011-D5	SCGC_AAA011-D5
46ac0ccdb48c2b6fbde03d79d879b1e6	0	0	0	0	0	0	0	0	0	7	0	0	Archaea	DPANN	Nanoarchaeota	Nanoarchaeia	Woesearchaeales	Woesearchaeales	Woesearchaeales
a1cbc961aaada1e15f64931b4fbc218e	0	0	0	0	0	0	0	0	0	8	0	0	Archaea	DPANN	Nanoarchaeota	Nanoarchaeia	Woesearchaeales	SCGC_AAA011-D5	SCGC_AAA011-D5
8503563c0e110fc878139d8795b7b70a	0	0	0	0	0	0	0	0	0	8	0	0	Archaea	DPANN	Nanoarchaeota	Nanoarchaeia	Woesearchaeales	Woesearchaeales	Woesearchaeales
54e316789d963633d065865bb7e5338d	0	0	0	0	0	3	0	0	0	8	0	0	Archaea	DPANN	Nanoarchaeota	Nanoarchaeia	Woesearchaeales	SCGC_AAA011-D5	SCGC_AAA011-D5
95813156c3347e1a80879e4f4e363e75	0	0	0	0	0	0	0	0	0	10	0	0	Archaea	DPANN	Nanoarchaeota	Nanoarchaeia	Woesearchaeales	Woesearchaeales	Woesearchaeales
64ce28f9de75806e5b3333425c233fdd	0	0	0	0	0	0	0	0	0	10	0	0	Archaea	DPANN	Nanoarchaeota	Nanoarchaeia	Woesearchaeales	Woesearchaeales	Woesearchaeales	uncultured_euryarchaeote
efd95ffc0d493b07eb6bc94d8d52a1bc	0	0	0	0	0	0	0	0	0	11	0	0	Archaea	DPANN	Nanoarchaeota	Nanoarchaeia	Woesearchaeales	SCGC_AAA011-D5	SCGC_AAA011-D5
34cec137221be15cd0c0dbc1fb4d3e90	0	0	0	0	0	0	0	0	0	11	0	0	Archaea	DPANN	Nanoarchaeota	Nanoarchaeia	Woesearchaeales	Woesearchaeales	Woesearchaeales	uncultured_euryarchaeote
c9a636abab3727a6597993c1a8ce0fec	0	0	0	0	0	0	0	0	0	13	0	0	Archaea	DPANN	Nanoarchaeota	Nanoarchaeia	Woesearchaeales	Woesearchaeales	Woesearchaeales
80a6619089a4012cbac0ec6c14c8e860	0	0	0	0	0	0	0	0	0	14	0	0	Archaea	DPANN	Nanoarchaeota	Nanoarchaeia	Woesearchaeales
7f0000c720a2e63605fa36fbc9366c0c	0	0	0	0	0	0	0	0	0	14	0	0	Archaea	DPANN	Nanoarchaeota	Nanoarchaeia	Woesearchaeales	SCGC_AAA011-D5	SCGC_AAA011-D5
739d9a4f5ee70e124daf9b10addf31bd	0	0	0	0	0	0	0	0	0	19	0	0	Archaea	DPANN	Nanoarchaeota	Nanoarchaeia	Woesearchaeales
f26ff33a36d8d8fb667ad5cbd73fdf2b	0	0	0	0	0	0	0	0	0	21	0	0	Archaea	DPANN	Nanoarchaeota	Nanoarchaeia	Woesearchaeales	SCGC_AAA011-D5	SCGC_AAA011-D5
d4d9426106722f4c27e2918648dc651c	0	0	0	0	0	0	0	0	0	25	0	0	Archaea	DPANN	Nanoarchaeota	Nanoarchaeia	Woesearchaeales	SCGC_AAA011-D5	SCGC_AAA011-D5
a9e53627b23df19081c005ee223f6e35	0	0	0	0	0	0	0	0	0	0	1	0	Archaea	DPANN	Nanoarchaeota	Nanoarchaeia	Woesearchaeales	Woesearchaeales	Woesearchaeales
9ba7442accc15fb1fcebede9a439e47e	0	0	0	0	0	0	0	0	0	0	3	0	Archaea	DPANN	Nanoarchaeota	Nanoarchaeia	Woesearchaeales	SCGC_AAA011-D5	SCGC_AAA011-D5
ec3908657998a8b02bd53f1647b77abd	0	0	0	0	0	0	0	0	0	0	3	0	Archaea	DPANN	Nanoarchaeota	Nanoarchaeia	Woesearchaeales	Woesearchaeales	Woesearchaeales
5a0d4db35acfe7c074247fdd688197dc	0	0	0	0	0	0	0	0	0	0	3	0	Archaea	DPANN	Nanoarchaeota	Nanoarchaeia	Woesearchaeales	Woesearchaeales	Woesearchaeales
f89fd7fc42183472d4d13a6a3b9a90eb	0	0	0	0	0	0	0	0	0	0	3	0	Archaea	DPANN	Nanoarchaeota	Nanoarchaeia	Woesearchaeales	Woesearchaeales	Woesearchaeales
8d0a8a37d6e29e4cf5c8b29a318dce98	0	0	0	0	0	0	0	0	0	0	4	0	Archaea	DPANN	Nanoarchaeota	Nanoarchaeia	Woesearchaeales
51c83ca3470a04db4472cb5fff1307be	0	0	0	0	0	0	0	0	0	0	6	0	Archaea	DPANN	Nanoarchaeota	Nanoarchaeia	Woesearchaeales	SCGC_AAA011-D5	SCGC_AAA011-D5
de61ecf159221fc0aeaa9ad97c206892	0	0	0	0	0	0	0	0	0	0	6	0	Archaea	DPANN	Nanoarchaeota	Nanoarchaeia	Woesearchaeales	Woesearchaeales	Woesearchaeales
e0fc3f00ad7185aea6cbe685e88b4ad4	0	0	0	0	0	0	0	0	0	0	6	0	Archaea	DPANN	Nanoarchaeota	Nanoarchaeia	Woesearchaeales	Woesearchaeales	Woesearchaeales
e1a9be9bb49c1cb0c5a3a31a044a8213	0	0	0	0	0	0	0	0	0	0	6	0	Archaea	DPANN	Nanoarchaeota	Nanoarchaeia	Woesearchaeales	Woesearchaeales	Woesearchaeales	uncultured_euryarchaeote
fdbf7fa8904b2277b0922b71503e2336	0	0	0	0	0	0	0	0	0	0	7	0	Archaea	DPANN	Nanoarchaeota	Nanoarchaeia	Woesearchaeales	SCGC_AAA011-D5	SCGC_AAA011-D5
785ea01c8056ca5c209b16511494b28b	0	0	0	0	0	0	0	0	0	0	7	0	Archaea	DPANN	Nanoarchaeota	Nanoarchaeia	Woesearchaeales	SCGC_AAA011-D5	SCGC_AAA011-D5
ea839db18d4653861a81ba3de60e38d0	0	0	0	0	0	0	0	0	0	0	7	0	Archaea	DPANN	Nanoarchaeota	Nanoarchaeia	Woesearchaeales	SCGC_AAA011-D5	SCGC_AAA011-D5
8b75bfed5d5086a83d27d1fd40fed429	0	0	0	0	0	0	0	0	0	0	8	0	Archaea	DPANN	Nanoarchaeota	Nanoarchaeia	Woesearchaeales	SCGC_AAA011-D5	SCGC_AAA011-D5
0dda7a3f7117b0d419aa0bd781badcd0	0	0	0	0	0	0	0	0	0	0	8	0	Archaea	DPANN	Nanoarchaeota	Nanoarchaeia	Woesearchaeales	Woesearchaeales	Woesearchaeales
64bfa150c178e89e522d8268ca8ada7d	0	0	0	0	0	0	0	0	0	0	14	0	Archaea	DPANN	Nanoarchaeota	Nanoarchaeia	Woesearchaeales	SCGC_AAA011-D5	SCGC_AAA011-D5
d7028313c2ee374ef35f7a4e67741eb9	0	0	0	0	0	0	0	0	0	0	19	0	Archaea	DPANN	Nanoarchaeota	Nanoarchaeia	Woesearchaeales	SCGC_AAA011-D5	SCGC_AAA011-D5
d10bc5e7407b47aaf7dcf3bd731c32ab	0	0	0	0	0	0	0	0	0	0	20	0	Archaea	DPANN	Nanoarchaeota	Nanoarchaeia	Woesearchaeales
742219eb1b02c44f57dc20a9cccaed43	0	0	0	0	0	0	0	0	0	13	21	0	Archaea	DPANN	Nanoarchaeota	Nanoarchaeia	Woesearchaeales	SCGC_AAA011-D5	SCGC_AAA011-D5
98b15a7b4bc97572e8f837bd46110b32	0	0	0	0	0	0	0	0	0	0	0	1	Archaea	DPANN	Nanoarchaeota	Nanoarchaeia	Woesearchaeales	Woesearchaeales	Woesearchaeales	uncultured_archaeon
254fa1078da73741ce09a284fc8dd095	0	0	0	0	0	0	0	0	0	0	0	2	Archaea	DPANN	Nanoarchaeota	Nanoarchaeia	Woesearchaeales	SCGC_AAA011-D5	SCGC_AAA011-D5
34bf5bb7fc29504a8a271460e00de811	0	0	0	0	0	0	0	0	0	0	0	2	Archaea	DPANN	Nanoarchaeota	Nanoarchaeia	Woesearchaeales	Woesearchaeales	Woesearchaeales
5895a5deea1a523e410274eab3d77429	0	0	0	0	0	0	0	0	0	0	0	2	Archaea	DPANN	Nanoarchaeota	Nanoarchaeia	Woesearchaeales	Woesearchaeales	Woesearchaeales	uncultured_euryarchaeote
9603aaf55de72e9c2ffbb9a810b86b77	0	0	0	0	0	0	0	0	0	0	0	2	Archaea	DPANN	Nanoarchaeota	Nanoarchaeia	Woesearchaeales	Woesearchaeales	Woesearchaeales	uncultured_euryarchaeote
0ad43a39b81e30c2e82d6aa8c1b56a34	0	0	0	0	0	0	0	0	0	0	0	3	Archaea	DPANN	Nanoarchaeota	Nanoarchaeia	Woesearchaeales	Woesearchaeales	Woesearchaeales	uncultured_euryarchaeote
38d57073e03630e64eee69938a9e282f	0	0	0	0	0	0	0	0	0	0	0	3	Archaea	DPANN	Nanoarchaeota	Nanoarchaeia	Woesearchaeales	Woesearchaeales	Woesearchaeales	uncultured_euryarchaeote
48105c5245b9855400d7c44626b4717d	0	0	0	0	0	0	0	0	0	0	8	3	Archaea	DPANN	Nanoarchaeota	Nanoarchaeia	Woesearchaeales	Woesearchaeales	Woesearchaeales	uncultured_euryarchaeote
f1d9af46f462a2178150f2f56e52e0d6	0	0	0	0	0	0	0	0	0	0	0	4	Archaea	DPANN	Nanoarchaeota	Nanoarchaeia	Woesearchaeales	SCGC_AAA011-D5	SCGC_AAA011-D5
16e68df2496da07d4e57e6a3de365b37	0	0	0	0	0	0	0	0	0	0	0	4	Archaea	DPANN	Nanoarchaeota	Nanoarchaeia	Woesearchaeales	Woesearchaeales	Woesearchaeales
c51dd542ad640e2e90ff76c7f1901252	0	0	0	0	0	0	0	0	0	0	0	4	Archaea	DPANN	Nanoarchaeota	Nanoarchaeia	Woesearchaeales	Woesearchaeales	Woesearchaeales
949f847083ebef58102276264e8377f2	0	0	0	0	0	0	0	0	0	0	0	4	Archaea	DPANN	Nanoarchaeota	Nanoarchaeia	Woesearchaeales	Woesearchaeales	Woesearchaeales
1cacba54027f719a104f04f7e7728618	0	0	0	0	0	0	0	0	0	0	0	4	Archaea	DPANN	Nanoarchaeota	Nanoarchaeia	Woesearchaeales	Woesearchaeales	Woesearchaeales	uncultured_euryarchaeote
ffef0ecbd5b3d75ada73556357f9d971	0	0	0	0	0	0	0	0	0	0	0	7	Archaea	DPANN	Nanoarchaeota	Nanoarchaeia	Woesearchaeales	SCGC_AAA011-D5	SCGC_AAA011-D5
be00c75b847e41d112f2cc5f211ea7e3	26	16	6	0	0	0	0	0	0	0	0	7	Archaea	DPANN	Nanoarchaeota	Nanoarchaeia	Woesearchaeales	Woesearchaeales	Woesearchaeales
97fec66c939adea7f8c81823764df71f	0	0	0	0	0	0	0	0	0	0	0	8	Archaea	DPANN	Nanoarchaeota	Nanoarchaeia	Woesearchaeales
d801339f9f3ab680fbcfd35ed3e60579	0	0	0	0	0	0	0	0	0	0	0	8	Archaea	DPANN	Nanoarchaeota	Nanoarchaeia	Woesearchaeales	SCGC_AAA011-D5	SCGC_AAA011-D5
7d429bcd89834e329948e225b907873b	0	0	0	0	0	0	0	0	0	0	0	8	Archaea	DPANN	Nanoarchaeota	Nanoarchaeia	Woesearchaeales	Woesearchaeales	Woesearchaeales
28fda088ae6da339152a001a9d356e2c	0	0	0	0	0	0	0	0	0	0	0	8	Archaea	DPANN	Nanoarchaeota	Nanoarchaeia	Woesearchaeales	Woesearchaeales	Woesearchaeales
c8d895f26ae92ac95d9be393d70ccc65	0	0	0	0	0	0	0	0	0	13	5	9	Archaea	DPANN	Nanoarchaeota	Nanoarchaeia	Woesearchaeales	Woesearchaeales	Woesearchaeales	uncultured_euryarchaeote
41b25adc75dbe6132fd6f74bd20f2202	0	0	0	0	0	0	0	0	0	0	0	11	Archaea	DPANN	Nanoarchaeota	Nanoarchaeia	Woesearchaeales	SCGC_AAA011-D5	SCGC_AAA011-D5
618069e1d14142c585aeb290bc865f31	0	0	0	0	0	0	0	0	0	15	3	11	Archaea	DPANN	Nanoarchaeota	Nanoarchaeia	Woesearchaeales	Woesearchaeales	Woesearchaeales	uncultured_euryarchaeote
7f175912e98ece8d23f5fdddfb91dc18	0	0	0	0	0	0	0	0	0	15	0	12	Archaea	DPANN	Nanoarchaeota	Nanoarchaeia	Woesearchaeales	SCGC_AAA011-D5	SCGC_AAA011-D5
1b085a3f5d1f4898f383fe2db437fcc4	0	0	0	0	0	0	0	0	0	0	0	14	Archaea	DPANN	Nanoarchaeota	Nanoarchaeia	Woesearchaeales	Woesearchaeales	Woesearchaeales
bbd938015e62c10e455f7c7298a71860	0	0	0	0	0	0	0	0	0	0	0	16	Archaea	DPANN	Nanoarchaeota	Nanoarchaeia	Woesearchaeales	SCGC_AAA011-D5	SCGC_AAA011-D5
0b6ed8693e7a6e07e55994b743656f8c	0	0	0	0	0	0	0	0	0	0	0	16	Archaea	DPANN	Nanoarchaeota	Nanoarchaeia	Woesearchaeales	Woesearchaeales	Woesearchaeales	uncultured_euryarchaeote
d9f7de572ee8781bf3adc67972c63958	0	0	0	0	0	0	0	0	0	10	0	16	Archaea	DPANN	Nanoarchaeota	Nanoarchaeia	Woesearchaeales
d1cf998863ff138143db30ad152be8d4	0	0	0	0	0	0	0	0	0	0	0	17	Archaea	DPANN	Nanoarchaeota	Nanoarchaeia	Woesearchaeales	Woesearchaeales	Woesearchaeales
4bef613bec78513f25bc74c877d92ae7	0	0	0	0	0	0	0	0	0	0	0	47	Archaea	DPANN	Nanoarchaeota	Nanoarchaeia	Woesearchaeales	SCGC_AAA011-D5	SCGC_AAA011-D5
0113f5e297657376c26fd3a673439a14	0	0	0	0	0	0	0	0	0	0	0	88	Archaea	DPANN	Nanoarchaeota	Nanoarchaeia	Woesearchaeales	SCGC_AAA011-D5	SCGC_AAA011-D5
06e2c4b5a5fd553db0654854a77aad6a	2	0	0	0	0	0	0	0	0	0	0	0	Archaea	Euryarchaeota	Thermoplasmatota	Thermoplasmata	Marine_Benthic_Group_D_and_DHVEG-1	Marine_Benthic_Group_D_and_DHVEG-1	Marine_Benthic_Group_D_and_DHVEG-1	uncultured_archaeon
88647e6c8ea9d9a1640d0cc80d69b64e	15	0	0	0	0	0	0	0	0	0	0	0	Archaea	Euryarchaeota	Thermoplasmatota	Thermoplasmata	Uncultured	Uncultured	Uncultured
8562c4ffd57617947de090e6d6f9de93	0	7	0	0	0	0	0	0	0	0	0	0	Archaea	Euryarchaeota	Thermoplasmatota	Thermoplasmata	Marine_Benthic_Group_D_and_DHVEG-1	Marine_Benthic_Group_D_and_DHVEG-1	Marine_Benthic_Group_D_and_DHVEG-1	uncultured_archaeon
cc7cb7439568d66da6a30adb39099b3a	0	26	0	0	0	0	0	0	0	0	0	0	Archaea	Euryarchaeota	Thermoplasmatota	Thermoplasmata	Uncultured	Uncultured	Uncultured	uncultured_archaeon
83272e70801139111ddb11910d2bed1e	0	0	1	0	0	0	0	0	0	0	0	0	Archaea	Euryarchaeota	Thermoplasmatota	Thermoplasmata	Uncultured	Uncultured	Uncultured
9efe823a9a8ee3861b8b127c05202b8d	0	0	0	0	0	0	0	0	3	0	0	0	Archaea	Euryarchaeota	Thermoplasmatota	Thermoplasmata	Marine_Benthic_Group_D_and_DHVEG-1	Marine_Benthic_Group_D_and_DHVEG-1	Marine_Benthic_Group_D_and_DHVEG-1
3df8df67d33f316ee1b207c02013ecb9	0	0	0	0	0	0	0	0	0	6	0	0	Archaea	Euryarchaeota	Thermoplasmatota	Thermoplasmata	Uncultured	Uncultured	Uncultured	uncultured_archaeon
1844cef62435e2b676fef3fc0a0fd62b	0	0	0	0	0	0	0	0	0	14	0	0	Archaea	Euryarchaeota	Thermoplasmatota	Thermoplasmata	Marine_Benthic_Group_D_and_DHVEG-1	Marine_Benthic_Group_D_and_DHVEG-1	Marine_Benthic_Group_D_and_DHVEG-1	uncultured_archaeon
62d9fa44fdcd3bc6163a39ae8b6c6aea	0	24	0	24	0	0	0	0	0	61	0	0	Archaea	Euryarchaeota	Thermoplasmatota	Thermoplasmata	Marine_Benthic_Group_D_and_DHVEG-1	Marine_Benthic_Group_D_and_DHVEG-1	Marine_Benthic_Group_D_and_DHVEG-1
f2d7da4fa117e785875668f0daa77597	0	0	0	0	0	0	0	0	0	0	6	0	Archaea	Euryarchaeota	Thermoplasmatota	Thermoplasmata	Marine_Benthic_Group_D_and_DHVEG-1	Marine_Benthic_Group_D_and_DHVEG-1	Marine_Benthic_Group_D_and_DHVEG-1	uncultured_archaeon
fe611800f321718db70f6460eb6f3cff	0	0	0	0	0	0	0	0	0	0	7	0	Archaea	Euryarchaeota	Thermoplasmatota	Thermoplasmata	Uncultured	Uncultured	Uncultured	uncultured_archaeon
9c115b5ac0cd57761942a94530fc6e26	0	0	0	0	0	0	0	0	0	0	19	0	Archaea	Euryarchaeota	Thermoplasmatota	Thermoplasmata	Marine_Benthic_Group_D_and_DHVEG-1	Marine_Benthic_Group_D_and_DHVEG-1	Marine_Benthic_Group_D_and_DHVEG-1	uncultured_archaeon
17b0bc9becf2d4116899bbaa32ba7e3a	10	0	8	0	30	13	0	0	0	0	76	0	Archaea	Euryarchaeota	Thermoplasmatota	Thermoplasmata	Marine_Benthic_Group_D_and_DHVEG-1	Marine_Benthic_Group_D_and_DHVEG-1	Marine_Benthic_Group_D_and_DHVEG-1
e31f08a968ba27e48e736f1c11ca9092	0	0	0	0	0	0	0	0	0	0	0	2	Archaea	Euryarchaeota	Thermoplasmatota	Thermoplasmata	Uncultured	Uncultured	Uncultured
20c89214723262336079109985137a2a	0	0	0	0	0	0	0	0	0	0	0	41	Archaea	Euryarchaeota	Thermoplasmatota	Thermoplasmata	Marine_Benthic_Group_D_and_DHVEG-1	Marine_Benthic_Group_D_and_DHVEG-1	Marine_Benthic_Group_D_and_DHVEG-1
No. Reads per replicate	557	542	208	240	224	192	40	6	22	560	303	508
Total reads per site		1307			656			68			1371
Total reads						3402
Percentage reads per area		38.40%			19.30%			2.00%			40.30%
No. ASVs/replicate	66	72	45	30	27	21	9	2	4	45	27	37
		183			78			15			109
ASVs Total/Area		162			73			14			99
Total ASVs of Archaea	340
Percentage ASVs per area		0.476471			0.214706			0.0411765			0.291176

## Sheet: ASVs_Bacteria
		Area 1			Area 4 near 1			Area 4 near 5			Area 5
#OTU ID	A1a	A1b	A1c	A4n1a	A4n1b	A4n1c	A4n5a	A4n5b	A4n5c	A5n4a	A5n4b	A5n4c	Dominion	Phylum	Class	Order	Family	Genus	Species
b72443400a58341b6aa11264cda105ac	79	37	42	28	49	43	0	0	0	0	0	0	Bacteria
4df6881f88a8d2c935363975a998b767	25	52	41	44	31	35	0	0	0	0	0	0	Bacteria
fd8292339c25011435d71192f0f82aef	64	37	95	0	0	0	0	0	0	0	0	0	Bacteria
4e49fd324fb300959bec8407cfd472ba	30	0	44	0	0	0	0	0	0	46	0	0	Bacteria
65038729bee70227e0f3842f9807a73c	38	33	0	0	0	0	0	0	0	0	12	20	Bacteria
287df6b352bec8b1a112461d3465d1c2	50	33	0	0	0	0	0	0	0	0	0	0	Bacteria
4b87cc5caef0ece7aeb522d0833a95bd	20	21	15	0	0	0	0	0	0	0	0	0	Bacteria
2ba6b52a4d32ec453b93f411f51e1b7d	0	49	0	0	0	0	0	0	0	0	0	0	Bacteria
862eef3a524aa818be4bd5269132652f	0	4	0	0	0	0	0	0	0	0	16	18	Bacteria
c2ef998991a569a6eb378127b8bf9368	0	0	0	0	0	0	0	0	0	0	0	38	Bacteria
8f2a825229009d0e3da65b15d6c318ff	0	0	24	0	0	0	0	0	0	0	0	0	Bacteria
11b6c8f13853d43cad1cfd9e9ccbae84	19	0	0	0	0	0	0	0	0	0	0	0	Bacteria
447c30e8e3a4e59dc465be85b3d935e1	0	0	0	0	0	7	0	0	0	14	0	0	Bacteria
72af734deae1c7a962712b96c894418f	0	0	0	0	0	0	0	0	0	17	0	0	Bacteria
1603b9cf1a90fb8fb5ed4e1dba9f1621	19	0	0	0	0	0	0	0	0	0	0	0	Bacteria
5c38cb7101952ad74e0f6afa225aa701	7	6	0	0	0	0	0	0	0	0	0	0	Bacteria
dc99e884899a15c1c6c27ef087448393	0	0	0	0	0	0	0	0	0	0	16	0	Bacteria
d276ec8c4d4b2680cc765915571b83f3	0	13	0	0	0	0	0	0	0	0	0	0	Bacteria
14dd5bc7b059fe62f5bee0cf67668442	0	0	0	0	0	0	0	0	0	14	0	0	Bacteria
50ad372f2906e0357130d77031cacfdd	0	2	0	0	0	0	0	0	0	0	0	13	Bacteria
3f1b1e15e9cb34d66a81897fcf058744	0	0	0	0	0	0	0	0	0	3	6	0	Bacteria
ced0d5f9ea0271eafd639379dd019be5	0	0	0	0	0	0	0	0	0	1	0	10	Bacteria
d5c99176519fcc2890659837ea8aa7ed	0	0	0	0	0	0	0	0	0	10	0	0	Bacteria
181d5f7109b77aaa5021d31cc4c07194	0	0	0	0	0	0	0	0	0	10	0	0	Bacteria
10d91898e6885620543b802fdfe04f2c	0	0	5	0	0	0	0	0	0	0	0	0	Bacteria
61034a53b2856569426c0dfd49f2cb69	0	0	0	0	0	0	0	0	0	8	0	0	Bacteria
8d88eb8366a956836810401a2811f3af	0	11	0	0	0	0	0	0	0	0	0	0	Bacteria
c547681128ca061deddeb212ac8e1b9d	0	6	0	0	0	0	0	0	0	0	0	0	Bacteria
3ec4c9bcce4135c164998f5da4ab9879	0	0	0	0	0	0	0	0	9	0	0	0	Bacteria
1c3e9307b13c9c386dad79845c59ae67	8	0	0	0	0	0	0	0	0	0	0	0	Bacteria
0d205e3ca6a0affe455535a8ae458a0b	0	7	0	0	0	0	0	0	0	0	0	0	Bacteria
4f15df7bb3d5d80afd3fd3ea1c0ac03e	0	0	0	0	0	0	0	0	0	0	0	9	Bacteria
cc9fa646d396bb1d7d9f50b913d8e40a	0	0	0	0	0	0	0	0	0	0	0	10	Bacteria
1498c5f61c49589ac23d3ceaef2c7c76	0	0	2	0	0	3	0	0	0	0	0	0	Bacteria
a9b5ed8be0c3a5b05f8cd0fcdf000680	0	0	6	0	0	0	0	0	0	0	0	0	Bacteria
e6e24e0cfed06fdbaf6fe6a1395c30f9	0	0	0	0	0	0	0	0	0	8	0	0	Bacteria
3c6c44ba48297120f88b3d0ec288f162	0	0	0	0	0	0	0	0	0	4	0	0	Bacteria
34bc809ba80601f6b3c84281dbf1d0f4	5	0	0	0	0	0	0	0	0	0	0	0	Bacteria
f064e464f887478ca93de89b22a3fc4e	0	3	0	0	0	0	0	0	0	0	0	0	Bacteria
de5f7b345705142711dbcbdfa5db6620	0	5	0	0	0	0	0	0	0	0	0	0	Bacteria
b758614f55d42819103a171f64eee6ca	0	0	0	0	4	0	0	0	0	0	0	0	Bacteria
16e55b23a15046b9ed0783770874724a	0	0	0	0	0	0	0	0	6	0	0	0	Bacteria
d6ab4102f48130ac2d676864a85732a5	0	0	0	0	0	0	0	0	0	0	7	0	Bacteria
273da79bcc3bda60ec6f9b6d3495b108	4	0	0	0	0	0	0	0	0	0	0	0	Bacteria
000884c17a454a3d1432a99d547677a9	5	0	0	0	0	0	0	0	0	0	0	0	Bacteria
f36ed8f7f6e58ef0cf2b25dae12bfbec	0	3	0	0	0	0	0	0	0	0	0	0	Bacteria
35074efc3b8ca873e487234d591ce719	0	0	5	0	0	0	0	0	0	0	0	0	Bacteria
51b751845ce9348375340bb50582db2f	0	0	4	0	0	0	0	0	0	0	0	0	Bacteria
60c1626709c9720ab0684b4601908c72	0	0	0	0	0	4	0	0	0	0	0	0	Bacteria
dc2ce509e3e08356db89609db04a8770	0	0	0	0	0	5	0	0	0	0	0	0	Bacteria
76a23cd08b81b957050888eeda44a5d6	0	0	0	0	0	6	0	0	0	0	0	0	Bacteria
f826f6b4bf2ecd247a9db1847a164d60	0	0	0	0	0	0	0	0	0	2	0	0	Bacteria
6edd983754bc693c252ebfed78f7a3ee	0	2	0	0	0	0	0	0	0	0	0	0	Bacteria
c4716b476a0b94930a9a1f8ab1cd9d0e	0	4	0	0	0	0	0	0	0	0	0	0	Bacteria
6c03cdb8e9252d42983803371119e14a	0	0	0	0	2	0	0	0	0	0	0	0	Bacteria
f13ade321a1ddc6cba0d2813f7873b50	0	0	0	0	4	0	0	0	0	0	0	0	Bacteria
e80dd2d957bfb0d7d87f638cc2935d55	0	0	0	0	0	4	0	0	0	0	0	0	Bacteria
ffda5486a97ffce776ee0ba650a481c3	0	0	0	0	0	0	0	5	0	0	0	0	Bacteria
12d8af7bd4b9b31f524b04b244351599	0	0	0	0	0	0	0	0	0	3	0	0	Bacteria
689e782dd329504876f12eb2fd7095a5	0	0	0	0	0	0	0	0	0	0	0	5	Bacteria
83605dff2cfcd53363735a5fddd62518	0	0	0	0	0	0	0	0	0	0	0	4	Bacteria
9e972cb26b60f45040bcfde88ed43570	4	0	0	0	0	0	0	0	0	0	0	0	Bacteria
c15e5fef8390c561ebbc0e2ef2eb8974	4	0	0	0	0	0	0	0	0	0	0	0	Bacteria
48b98ad048e51e87b10417da3906b84b	4	0	0	0	0	0	0	0	0	0	0	0	Bacteria
ba156303ad370b7a33ea010bd73827c9	4	0	0	0	0	0	0	0	0	0	0	0	Bacteria
4d53a9fc3ac5e1fdc086d8261d18c5a9	0	3	0	0	0	0	0	0	0	0	0	0	Bacteria
271599215118a8e40f6557bc78cb7f97	0	3	0	0	0	0	0	0	0	0	0	0	Bacteria
7c1523233bae0bb36779beb8c140c230	0	0	4	0	0	0	0	0	0	0	0	0	Bacteria
05badd534bf0e7fd4a5f5f22f7f765d5	0	0	2	0	0	0	0	0	0	0	0	0	Bacteria
a4497febe722fb8f452fad68e371b3c7	0	0	2	0	0	0	0	0	0	0	0	0	Bacteria
cc0ec046b8f17b8d4d60deda24b13af9	0	0	0	0	3	0	0	0	0	0	0	0	Bacteria
08b7a8bdc406b25db433f6356f41c53a	0	0	0	0	4	0	0	0	0	0	0	0	Bacteria
0d9a7d1b9d3e569e81ee39729bc503a9	0	0	0	0	0	3	0	0	0	0	0	0	Bacteria
059c675a5897d74a746ff9ef2954c6a3	0	0	0	0	0	3	0	0	0	0	0	0	Bacteria
31294ed1a47cd0aa2d59059c8bcf736d	0	0	0	0	0	0	4	0	0	0	0	0	Bacteria
2f4b37e6bf13e3d3f043d61042a6b7ff	0	0	0	0	0	0	0	0	0	3	0	0	Bacteria
4b0935726458e827ab0561a0aec346f7	0	0	0	0	0	0	0	0	0	0	4	0	Bacteria
502d1582b340b47520e61e144fc2e56d	0	0	0	0	0	0	0	0	0	0	0	4	Bacteria
1d1981b266a3b3598903c29e9279e013	3	0	0	0	0	0	0	0	0	0	0	0	Bacteria
8a2fcca9748829d4cd08b760eb2edd24	3	0	0	0	0	0	0	0	0	0	0	0	Bacteria
20c6e32af22cd38b81ddc3c79fcfd920	1	0	0	0	0	0	0	0	0	0	0	0	Bacteria
005f20accf5d8b65c2580a8abd2044f4	0	0	1	0	0	0	0	0	0	0	0	0	Bacteria
de8b4ab7a764dc6c6a0f896cde4a7298	0	0	1	0	0	0	0	0	0	0	0	0	Bacteria
9060fb64503a82b7bedbc28905374217	0	0	0	1	0	0	0	0	0	0	0	0	Bacteria
32acb0ed76e6cf123a4d1832893d4f10	0	0	0	0	0	1	0	0	0	0	0	0	Bacteria
bd6edb5255dc922e1600a15dd300e6f6	0	0	0	0	0	0	3	0	0	0	0	0	Bacteria
c1b5aab85bc5fa9d2e1adb950b5dcc22	0	0	0	0	0	0	3	0	0	0	0	0	Bacteria
bca3f990305261559f12a23eb94a334d	0	0	0	0	0	0	0	0	0	3	0	0	Bacteria
c15973389c1be7eb8f54e309584ae40f	0	0	0	0	0	0	0	0	0	3	0	0	Bacteria
a05a9b0c1f7080ae836356dbd9c3aa48	0	0	0	0	0	0	0	0	0	0	3	0	Bacteria
b9e3ed0e5b48f547812c99abb9991535	0	1	0	0	0	0	0	0	0	0	0	0	Bacteria
a3214bd678f31d0449becc1084f6031e	0	1	0	0	0	0	0	0	0	0	0	0	Bacteria
8bc2c83b0c267381ee48149b2b5779e5	0	1	0	0	0	0	0	0	0	0	0	0	Bacteria
7d59bf398a59a300776f2561a88df437	0	0	2	0	0	0	0	0	0	0	0	0	Bacteria
3fce5a0250c6beacd4563bd78f7d8ce4	0	0	1	0	0	0	0	0	0	0	0	0	Bacteria
4e209a19f99ae958e4b44bb27f8c88be	0	0	0	2	0	0	0	0	0	0	0	0	Bacteria
38142d866300fee17fc2e84d6d7c1a79	0	0	0	0	1	0	0	0	0	0	0	0	Bacteria
d49ee1d3ba38258b5a6ee646ead21be2	0	0	0	0	0	0	0	2	0	0	0	0	Bacteria
5607cf04486fbf5524b77e0332f37a66	0	0	0	0	0	0	0	0	2	0	0	0	Bacteria
7c5d8fb6a2d2de20b1bfbddc82fd0566	0	0	0	0	0	0	0	0	2	0	0	0	Bacteria
80d0a1473debd910fc4f334fee1751b5	0	0	0	0	0	0	0	0	0	0	2	0	Bacteria
afe252240aa94215ddb8e87043595f41	0	0	0	0	0	0	0	0	0	0	0	1	Bacteria
1ede463936a551fe1d2532ac0d78291d	0	0	0	0	11	0	0	0	0	0	0	0	Bacteria	p__Acetothermia	c__Acetothermiia	o__Acetothermiia	f__Acetothermiia	g__Acetothermiia	s__uncultured_bacterium
17ea827798238653d7e2e017835bcbbd	0	0	0	12	0	0	0	0	0	0	0	0	Bacteria	p__Acetothermia	c__Acetothermiia	o__Acetothermiia	f__Acetothermiia	g__Acetothermiia	s__uncultured_bacterium
f2f99a3789217d3143de9ee8511ce57f	0	0	0	0	11	0	0	0	0	0	0	0	Bacteria	p__Acetothermia	c__Acetothermiia	o__Acetothermiia	f__Acetothermiia	g__Acetothermiia	s__uncultured_bacterium
aaa70945d6d9180d22ad7dab30ac825b	0	0	0	0	0	8	0	0	0	0	0	0	Bacteria	p__Acetothermia	c__Acetothermiia	o__Acetothermiia	f__Acetothermiia	g__Acetothermiia	s__uncultured_bacterium
eb33dc5d761969a474d4f7ca8ec6294b	0	0	0	0	0	0	0	0	0	8	0	0	Bacteria	p__Acetothermia	c__Acetothermiia	o__Acetothermiia	f__Acetothermiia	g__Acetothermiia	s__uncultured_bacterium
041e60ef2a00354e123526e91af47faf	17	10	0	0	0	0	0	0	0	0	0	0	Bacteria	p__Acidobacteriota
a4cdd8944b49252eb191ee721c67fdc5	0	0	0	0	10	0	0	0	0	0	0	0	Bacteria	p__Acidobacteriota
d11e26df49a6ca0746af020e7f7166b8	0	0	10	0	0	0	0	0	0	0	0	0	Bacteria	p__Acidobacteriota
6169919968cf6a5c0326097cb4032f03	0	0	0	0	0	0	0	0	0	5	0	5	Bacteria	p__Acidobacteriota
1ff6728becc18fbdd8666cba8dc40247	0	0	0	0	0	6	0	0	0	0	0	0	Bacteria	p__Acidobacteriota
bf66d22e32fe300ef77b541894f9d397	0	0	0	0	0	0	0	0	5	0	0	0	Bacteria	p__Acidobacteriota
8099a80c8c02205e89b18f55573d8d4e	0	0	0	0	0	0	0	0	0	0	4	0	Bacteria	p__Acidobacteriota
a290f394285081194d5a7a7d181809c4	14	26	41	17	0	0	0	0	0	0	0	0	Bacteria	p__Acidobacteriota	c__Aminicenantia	o__Aminicenantales	f__Aminicenantales	g__Aminicenantales	s__uncultured_bacterium
786cf2934d253a6ebfe2d0a791b77d81	17	13	0	0	0	0	0	0	0	0	0	0	Bacteria	p__Acidobacteriota	c__Aminicenantia	o__Aminicenantales	f__Aminicenantales	g__Aminicenantales	s__uncultured_bacterium
32b97fdaeaf83b2573643dcf17408dfe	18	15	0	0	0	0	0	0	0	0	0	0	Bacteria	p__Acidobacteriota	c__Aminicenantia	o__Aminicenantales	f__Aminicenantales	g__Aminicenantales	s__uncultured_bacterium
196893eba1d8ba8563e0ac3587ff6f22	0	0	24	0	0	0	0	0	0	0	0	0	Bacteria	p__Acidobacteriota	c__Aminicenantia	o__Aminicenantales	f__Aminicenantales	g__Aminicenantales	s__uncultured_bacterium
de4b89e1a82d1d830427bc87354fb157	0	0	0	0	11	0	0	0	0	0	0	0	Bacteria	p__Acidobacteriota	c__Aminicenantia	o__Aminicenantales	f__Aminicenantales	g__Aminicenantales	s__uncultured_bacterium
8c4a88c3a43a932cb7b11aea64194def	8	0	0	0	0	0	0	0	0	0	0	0	Bacteria	p__Acidobacteriota	c__Aminicenantia	o__Aminicenantales	f__Aminicenantales	g__Aminicenantales	s__uncultured_bacterium
e33185cada3ff769312d2e0060d4350f	0	0	4	2	0	0	0	0	0	0	0	0	Bacteria	p__Acidobacteriota	c__Aminicenantia	o__Aminicenantales	f__Aminicenantales	g__Aminicenantales	s__uncultured_bacterium
bf72249fe05befea18cb0de06ee7074c	0	0	9	0	0	0	0	0	0	20	0	0	Bacteria	p__Acidobacteriota	c__Aminicenantia	o__Aminicenantales	f__Aminicenantales	g__Aminicenantales	s__uncultured_organism
42965baae5da395916f31ccf9bfda78b	0	6	0	0	0	0	0	0	0	0	0	0	Bacteria	p__Acidobacteriota	c__Aminicenantia	o__Aminicenantales	f__Aminicenantales	g__Aminicenantales	s__uncultured_organism
59cf3ecedb8fcb8f6c98b5192e3ce18c	0	0	0	3	0	0	0	0	0	0	0	0	Bacteria	p__Acidobacteriota	c__Aminicenantia	o__Aminicenantales	f__Aminicenantales	g__Aminicenantales	s__uncultured_organism
f83c9f65d1bf263e61e08e621da53d42	0	0	0	0	0	0	0	0	0	2	0	0	Bacteria	p__Acidobacteriota	c__Subgroup_18	o__Subgroup_18	f__Subgroup_18	g__Subgroup_18	s__uncultured_bacterium
ae7dccfdd86cb5632b53f074f60b98c5	0	0	0	0	0	0	0	0	0	15	0	0	Bacteria	p__Acidobacteriota	c__Thermoanaerobaculia	o__Thermoanaerobaculales	f__Thermoanaerobaculaceae	g__Subgroup_23
f839100d3ffb4ddcf64d374fd4812f1e	0	6	0	0	0	0	0	0	0	0	0	0	Bacteria	p__Acidobacteriota	c__Thermoanaerobaculia	o__Thermoanaerobaculales	f__Thermoanaerobaculaceae	g__Subgroup_23
f2d4eb666196ca6357021a8c3f79103d	0	0	0	0	0	13	0	0	0	0	0	0	Bacteria	p__Acidobacteriota	c__Thermoanaerobaculia	o__Thermoanaerobaculales	f__Thermoanaerobaculaceae	g__Subgroup_23	s__uncultured_bacterium
ab976f613a33839e74852b3a489876de	0	11	0	0	0	0	0	0	0	0	0	0	Bacteria	p__Acidobacteriota	c__Thermoanaerobaculia	o__Thermoanaerobaculales	f__Thermoanaerobaculaceae	g__Subgroup_23	s__uncultured_bacterium
a4f0204469a563d23b90768f7e5e1a75	5	0	0	0	0	0	0	0	0	0	0	0	Bacteria	p__Acidobacteriota	c__Thermoanaerobaculia	o__Thermoanaerobaculales	f__Thermoanaerobaculaceae	g__Subgroup_23	s__uncultured_bacterium
2b3a39c43932d5c06789b356e1c5636f	0	0	0	0	18	0	0	0	0	0	0	0	Bacteria	p__Acidobacteriota	c__Thermoanaerobaculia	o__Thermoanaerobaculales	f__Thermoanaerobaculaceae	g__Subgroup_23	s__uncultured_organism
803a4d7b062d59bdf875d07722e21c48	0	0	11	0	0	0	0	0	0	0	0	0	Bacteria	p__Acidobacteriota	c__Thermoanaerobaculia	o__Thermoanaerobaculales	f__Thermoanaerobaculaceae	g__Subgroup_23	s__uncultured_organism
9fdcb408e17554253125a7c3812de4b1	11	0	0	0	0	0	0	0	0	0	0	0	Bacteria	p__Acidobacteriota	c__Thermoanaerobaculia	o__Thermoanaerobaculales	f__Thermoanaerobaculaceae	g__Subgroup_23	s__uncultured_organism
9c456408e6f33f4dbf44c19964a78e5e	0	0	0	0	0	0	0	0	0	0	0	11	Bacteria	p__Acidobacteriota	c__Thermoanaerobaculia	o__Thermoanaerobaculales	f__Thermoanaerobaculaceae	g__Subgroup_23	s__uncultured_organism
ce51d57ac9ac3e4dfbb8bf5491526335	0	0	0	0	0	0	0	0	0	8	0	0	Bacteria	p__Acidobacteriota	c__Thermoanaerobaculia	o__Thermoanaerobaculales	f__Thermoanaerobaculaceae	g__Subgroup_23	s__uncultured_organism
bcb2ad2c3c913534f6da7a1d9955e0fd	0	0	0	0	0	0	5	0	0	0	0	0	Bacteria	p__Acidobacteriota	c__Vicinamibacteria	o__Vicinamibacterales	f__Vicinamibacteraceae	g__Vicinamibacteraceae
e2833e56df96a237435b7dc8bc6db0e1	0	0	0	0	0	0	0	2	0	0	0	0	Bacteria	p__Acidobacteriota	c__Vicinamibacteria	o__Vicinamibacterales	f__Vicinamibacteraceae	g__Vicinamibacteraceae
bb62f5f799d3ded5c0729c7d515cdc04	0	0	1	0	0	0	0	0	0	0	0	0	Bacteria	p__Actinobacteriota	c__Acidimicrobiia	o__Actinomarinales	f__uncultured	g__uncultured
6d670c549ba58b56593ddab86207de62	0	0	5	0	0	0	0	0	0	0	0	0	Bacteria	p__Actinobacteriota	c__Acidimicrobiia	o__Actinomarinales	f__uncultured	g__uncultured	s__uncultured_bacterium
9358c1d7c4969198e3257f54c74c4637	0	0	0	0	0	0	0	0	0	1	0	0	Bacteria	p__Actinobacteriota	c__Acidimicrobiia	o__Actinomarinales	f__uncultured	g__uncultured	s__uncultured_bacterium
eb82b0dd5b97af0b349285fce5fdf79a	0	0	0	0	0	0	0	0	4	0	0	0	Bacteria	p__Actinobacteriota	c__Acidimicrobiia	o__Microtrichales
e01b55b7a5d71f72c21f7755c042091d	0	8	0	0	0	0	0	0	0	0	0	0	Bacteria	p__Actinobacteriota	c__Acidimicrobiia	o__Microtrichales	f__Ilumatobacteraceae	g__Ilumatobacter	s__uncultured_bacterium
0f3870207f32dfff724e21d42d9abf3b	0	0	5	0	0	0	0	0	0	0	0	0	Bacteria	p__Actinobacteriota	c__Acidimicrobiia	o__Microtrichales	f__Ilumatobacteraceae	g__Ilumatobacter	s__uncultured_bacterium
2977e7cf3079e323e6c747750096ca68	0	3	0	0	0	0	0	0	0	0	0	0	Bacteria	p__Actinobacteriota	c__Acidimicrobiia	o__Microtrichales	f__Microtrichaceae	g__uncultured	s__uncultured_bacterium
1f4cf565e28c8e333cdbcc5ac7ca9eb5	0	0	0	0	0	0	2	0	0	0	0	0	Bacteria	p__Actinobacteriota	c__Acidimicrobiia	o__Microtrichales	f__uncultured	g__uncultured	s__uncultured_bacterium
f2b5c20829958db0cb9ea84bc3d9894e	0	5	0	0	0	0	0	0	0	0	0	0	Bacteria	p__Actinobacteriota	c__Actinobacteria	o__Corynebacteriales
58860ea02816637699d0bb99769287cc	0	0	0	0	0	0	0	0	0	2	0	0	Bacteria	p__Actinobacteriota	c__Actinobacteria	o__Micrococcales	f__Microbacteriaceae
9b0445168e5c746bd58011058fbc7c52	0	0	0	0	0	0	4	0	0	0	0	0	Bacteria	p__Actinobacteriota	c__Actinobacteria	o__Micrococcales	f__Microbacteriaceae	g__Candidatus_Aquiluna
75dfcce6a73a58984c571a08a6e9e023	0	0	0	0	0	0	8	4	5	0	0	0	Bacteria	p__Actinobacteriota	c__Actinobacteria	o__Nitriliruptorales	f__Nitriliruptoraceae
5301416a9a6776d0b220b3e8718e433b	0	0	0	0	0	0	0	0	0	0	0	7	Bacteria	p__Actinobacteriota	c__Coriobacteriia	o__OPB41	f__OPB41	g__OPB41	s__uncultured_bacterium
ca1bb26dc6a91d3a9af6205e017f0ebd	0	0	7	0	0	0	0	0	0	0	0	0	Bacteria	p__Actinobacteriota	c__WCHB1-81	o__WCHB1-81	f__WCHB1-81	g__WCHB1-81
96edd1cc3fe2b9be7c679ead5a9cd68f	0	4	0	0	0	0	0	0	0	0	0	0	Bacteria	p__Actinobacteriota	c__WCHB1-81	o__WCHB1-81	f__WCHB1-81	g__WCHB1-81
b22045544f906d6060efe08ede27670e	0	0	0	0	0	0	0	0	0	0	0	3	Bacteria	p__Actinobacteriota	c__WCHB1-81	o__WCHB1-81	f__WCHB1-81	g__WCHB1-81
9a9f59f9401934fcc462d7587e8a6c46	0	0	5	0	0	0	0	0	0	0	0	0	Bacteria	p__Actinobacteriota	c__WCHB1-81	o__WCHB1-81	f__WCHB1-81	g__WCHB1-81	s__uncultured_bacterium
20fabe260c57d240f7253e9a120f8e9b	0	0	0	0	0	0	0	0	0	1	0	0	Bacteria	p__Actinobacteriota	c__WCHB1-81	o__WCHB1-81	f__WCHB1-81	g__WCHB1-81	s__uncultured_bacterium
06ea37d5689f515e0d73b34837c2987a	1	0	0	0	0	0	0	0	0	0	0	0	Bacteria	p__Actinobacteriota	c__WCHB1-81	o__WCHB1-81	f__WCHB1-81	g__WCHB1-81	s__uncultured_bacterium
0d62b7244a9e0d277fec7cea95a25cbf	3	2	0	0	0	0	0	0	0	0	0	0	Bacteria	p__Aerophobota	c__Aerophobia	o__Aerophobales	f__Aerophobales	g__Aerophobales	s__uncultured_bacterium
f56bb9749e50b6900064d37a62390d48	0	3	0	0	0	0	0	0	0	0	0	0	Bacteria	p__Armatimonadota	c__Fimbriimonadia	o__Fimbriimonadales
67d429c4cc5d4719875dc9113597650e	0	0	0	0	0	0	0	0	4	0	0	7	Bacteria	p__Armatimonadota	c__Fimbriimonadia	o__Fimbriimonadales	f__Fimbriimonadales	g__Fimbriimonadales	s__uncultured_organism
5c0f97e49980c554f91d39663b41079b	5	0	0	0	0	0	0	0	0	0	4	0	Bacteria	p__Armatimonadota	c__Fimbriimonadia	o__Fimbriimonadales	f__Fimbriimonadales	g__Fimbriimonadales	s__uncultured_organism
308700c0479496071bff0336508d50d5	0	0	0	0	0	0	0	0	0	3	0	0	Bacteria	p__Armatimonadota	c__Fimbriimonadia	o__Fimbriimonadales	f__Fimbriimonadales	g__Fimbriimonadales	s__uncultured_organism
e0d88601e4b0aa86bd2c2bddc50f3a3a	0	20	37	0	0	0	0	0	0	59	0	25	Bacteria	p__Armatimonadota	c__uncultured	o__uncultured	f__uncultured	g__uncultured	s__uncultured_organism
58385404e9b52fd2b0804ce9a81827a4	38	0	54	0	0	0	0	0	0	0	0	0	Bacteria	p__Armatimonadota	c__uncultured	o__uncultured	f__uncultured	g__uncultured	s__uncultured_organism
2df4408dd940eb85fa165f4a41698c2d	0	0	0	0	0	0	0	0	0	0	6	0	Bacteria	p__Armatimonadota	c__uncultured	o__uncultured	f__uncultured	g__uncultured	s__uncultured_organism
2ffe25ac6d1b4f96f8126b6d301df777	0	0	0	0	0	0	0	0	0	0	46	0	Bacteria	p__Bacteroidota	c__Bacteroidia
f021e831151f4cb29ec3e8773c77b457	0	0	0	0	0	0	35	0	0	0	0	0	Bacteria	p__Bacteroidota	c__Bacteroidia
1cbf777c0f807890e6f1d8a54c97c22b	0	0	0	0	0	0	23	0	0	0	0	0	Bacteria	p__Bacteroidota	c__Bacteroidia
950dbcaea5db673186ba438f5d1cbeda	0	0	0	0	4	7	0	2	0	0	0	0	Bacteria	p__Bacteroidota	c__Bacteroidia
d1ad929528f337129524d9a0f2ca64ad	0	0	11	0	0	0	0	0	0	0	0	0	Bacteria	p__Bacteroidota	c__Bacteroidia
83f29287e1bad3974fef0176704c8436	0	5	0	0	0	0	0	0	0	0	0	0	Bacteria	p__Bacteroidota	c__Bacteroidia
4c76e5e86c3664299d95cb6ee197c2f1	3	0	0	0	0	0	0	0	0	0	0	0	Bacteria	p__Bacteroidota	c__Bacteroidia
830aa3881fbdade8704821b92115bfcf	0	3	0	0	0	0	0	0	0	0	0	0	Bacteria	p__Bacteroidota	c__Bacteroidia
d392ee10449d98cb963ad36e2f44ab8f	0	0	1	0	0	0	0	0	0	0	0	0	Bacteria	p__Bacteroidota	c__Bacteroidia
72b93579a405a450721d780d6dbf70d2	0	0	1	0	0	0	0	0	0	0	0	0	Bacteria	p__Bacteroidota	c__Bacteroidia
05aa680984cfab3c637e1d0385aa295d	0	0	0	0	0	0	0	0	0	0	2	0	Bacteria	p__Bacteroidota	c__Bacteroidia
7b61131ccf20a9c480f6999c10ab1460	2	0	0	0	0	0	0	0	0	0	0	0	Bacteria	p__Bacteroidota	c__Bacteroidia
23e0286238421e7a926d857864478c5c	0	0	2	0	0	0	0	0	0	0	0	0	Bacteria	p__Bacteroidota	c__Bacteroidia
0ad91026c4f9d237d6f733e85ea7f335	0	0	0	0	0	0	0	2	0	0	0	0	Bacteria	p__Bacteroidota	c__Bacteroidia
48af959ba612f46929f56514e9a2a308	22	18	0	0	0	0	0	0	0	0	0	0	Bacteria	p__Bacteroidota	c__Bacteroidia	o__Bacteroidales
5e1a09f194dcdc1664b484f5e49a5b8a	13	10	0	0	4	0	0	0	0	0	0	0	Bacteria	p__Bacteroidota	c__Bacteroidia	o__Bacteroidales
9cb5f54e4d51fca2e96ec748f5ad169b	0	17	0	0	0	0	0	0	0	0	0	0	Bacteria	p__Bacteroidota	c__Bacteroidia	o__Bacteroidales
9d42837fc43f9514e2082a439d5afc8f	0	0	0	0	8	9	0	0	0	0	3	0	Bacteria	p__Bacteroidota	c__Bacteroidia	o__Bacteroidales
10a53df42a6548b5a081c8784890d97e	0	0	8	0	0	0	0	0	0	0	0	0	Bacteria	p__Bacteroidota	c__Bacteroidia	o__Bacteroidales
d4699b6128cdc990f01318899b91ed3f	10	0	0	0	0	0	0	0	0	0	0	0	Bacteria	p__Bacteroidota	c__Bacteroidia	o__Bacteroidales
91671f4017d00c81378ddda490f01438	0	0	0	5	0	0	0	0	0	0	0	0	Bacteria	p__Bacteroidota	c__Bacteroidia	o__Bacteroidales
ca6e85ad4c72b592a68f00943b7280e7	0	0	0	0	0	0	0	0	0	4	0	0	Bacteria	p__Bacteroidota	c__Bacteroidia	o__Bacteroidales
7067a60c7eefc5546b20d33c6337efc6	0	6	0	0	0	0	0	0	0	0	0	0	Bacteria	p__Bacteroidota	c__Bacteroidia	o__Bacteroidales
6a901ef20aaf5abb1f7febb944577ba9	0	0	0	0	0	0	0	0	0	5	0	0	Bacteria	p__Bacteroidota	c__Bacteroidia	o__Bacteroidales
81a929846416efd2245365cbad3d2b34	0	0	0	0	0	0	0	0	0	4	0	0	Bacteria	p__Bacteroidota	c__Bacteroidia	o__Bacteroidales
2d2463d9d8f91280e0f9c6270be7572f	4	0	0	0	0	0	0	0	0	0	0	0	Bacteria	p__Bacteroidota	c__Bacteroidia	o__Bacteroidales
fa97b0488f846062f52dcc98af520136	0	0	0	0	0	3	0	0	0	0	0	0	Bacteria	p__Bacteroidota	c__Bacteroidia	o__Bacteroidales
1f93aceae961f7d109df45e1c67e7320	0	0	0	0	0	0	0	0	4	0	0	0	Bacteria	p__Bacteroidota	c__Bacteroidia	o__Bacteroidales
7435546bc4fdbe5e4179b87d349f1fc8	0	0	0	0	0	0	0	0	0	0	4	0	Bacteria	p__Bacteroidota	c__Bacteroidia	o__Bacteroidales
9a82fc1f0f81954992454fdff7e41de5	0	1	0	0	0	0	0	0	0	0	0	0	Bacteria	p__Bacteroidota	c__Bacteroidia	o__Bacteroidales
e0b40c66891d87e02254221ec2b195b5	0	3	0	0	0	0	0	0	0	0	0	0	Bacteria	p__Bacteroidota	c__Bacteroidia	o__Bacteroidales
b51f79d49e44a1b22672645aa4babeeb	0	0	2	0	0	0	0	0	0	0	0	0	Bacteria	p__Bacteroidota	c__Bacteroidia	o__Bacteroidales
97cdad0f7a1024b66ec0cbe56e802c92	0	20	22	0	0	0	0	0	0	0	0	0	Bacteria	p__Bacteroidota	c__Bacteroidia	o__Bacteroidales	f__Bacteroidetes_BD2-2	g__Bacteroidetes_BD2-2
81449ed004f207594067e25a62f8b51a	0	0	0	0	0	0	0	0	0	26	0	0	Bacteria	p__Bacteroidota	c__Bacteroidia	o__Bacteroidales	f__Bacteroidetes_BD2-2	g__Bacteroidetes_BD2-2
8118394f18918e6646f358c3c988e3b7	0	0	0	0	0	0	0	0	30	0	0	0	Bacteria	p__Bacteroidota	c__Bacteroidia	o__Bacteroidales	f__Bacteroidetes_BD2-2	g__Bacteroidetes_BD2-2
a0ab18530d7be05a01d03eb959a76561	0	0	0	0	0	0	0	0	0	24	0	0	Bacteria	p__Bacteroidota	c__Bacteroidia	o__Bacteroidales	f__Bacteroidetes_BD2-2	g__Bacteroidetes_BD2-2
804165d6be1d4d1795a4841c45c9d5c2	0	0	0	0	0	0	0	0	0	11	0	9	Bacteria	p__Bacteroidota	c__Bacteroidia	o__Bacteroidales	f__Bacteroidetes_BD2-2	g__Bacteroidetes_BD2-2
f87b2af9c6827c1119759037e07708bd	22	0	0	0	0	0	0	0	0	0	0	0	Bacteria	p__Bacteroidota	c__Bacteroidia	o__Bacteroidales	f__Bacteroidetes_BD2-2	g__Bacteroidetes_BD2-2
5a46587f16f419d6e9a46b47ed1bbb1e	0	13	0	0	0	0	0	0	0	0	0	0	Bacteria	p__Bacteroidota	c__Bacteroidia	o__Bacteroidales	f__Bacteroidetes_BD2-2	g__Bacteroidetes_BD2-2
37a34498bcf104143c0390418e478451	0	0	0	0	0	0	0	0	0	0	16	0	Bacteria	p__Bacteroidota	c__Bacteroidia	o__Bacteroidales	f__Bacteroidetes_BD2-2	g__Bacteroidetes_BD2-2
3e00434c15deffdb11f9c36f319fb0eb	0	0	11	0	0	0	0	0	0	0	0	0	Bacteria	p__Bacteroidota	c__Bacteroidia	o__Bacteroidales	f__Bacteroidetes_BD2-2	g__Bacteroidetes_BD2-2
e3ff624f57e2f74d04c2b6ef98f09733	0	5	0	0	0	0	0	0	0	0	0	0	Bacteria	p__Bacteroidota	c__Bacteroidia	o__Bacteroidales	f__Bacteroidetes_BD2-2	g__Bacteroidetes_BD2-2
eac1fe8bf18f99062458f476811d1ea0	9	0	0	0	0	0	0	0	0	0	0	0	Bacteria	p__Bacteroidota	c__Bacteroidia	o__Bacteroidales	f__Bacteroidetes_BD2-2	g__Bacteroidetes_BD2-2
3a79158b9e2a33cd2ed1b2013986909f	9	0	0	0	0	0	0	0	0	0	0	0	Bacteria	p__Bacteroidota	c__Bacteroidia	o__Bacteroidales	f__Bacteroidetes_BD2-2	g__Bacteroidetes_BD2-2
3481665e562c6ee316cd47cceb5ef593	0	0	0	0	0	0	0	0	0	0	5	0	Bacteria	p__Bacteroidota	c__Bacteroidia	o__Bacteroidales	f__Bacteroidetes_BD2-2	g__Bacteroidetes_BD2-2
53c873cdc6616301cab82d8dc4e9cf2f	0	4	0	0	0	0	0	0	0	0	0	0	Bacteria	p__Bacteroidota	c__Bacteroidia	o__Bacteroidales	f__Bacteroidetes_BD2-2	g__Bacteroidetes_BD2-2
914a223288bfa18bc3e6baf00ad151c9	0	0	4	0	0	0	0	0	0	0	0	0	Bacteria	p__Bacteroidota	c__Bacteroidia	o__Bacteroidales	f__Bacteroidetes_BD2-2	g__Bacteroidetes_BD2-2
09b20b383e31e8b471af4351ff45c5f7	0	2	0	0	0	0	0	0	0	0	0	0	Bacteria	p__Bacteroidota	c__Bacteroidia	o__Bacteroidales	f__Bacteroidetes_BD2-2	g__Bacteroidetes_BD2-2
a35b0ca4a842903346a5535770240bd4	0	0	0	0	0	3	0	0	0	0	0	0	Bacteria	p__Bacteroidota	c__Bacteroidia	o__Bacteroidales	f__Bacteroidetes_BD2-2	g__Bacteroidetes_BD2-2
752a7a1a4a9a0f4c3f46b8731a0da678	0	0	0	0	0	0	3	0	0	0	0	0	Bacteria	p__Bacteroidota	c__Bacteroidia	o__Bacteroidales	f__Bacteroidetes_BD2-2	g__Bacteroidetes_BD2-2
979f775332bfa4a6d63b8ba7da643494	2	0	0	0	0	0	0	0	0	0	0	0	Bacteria	p__Bacteroidota	c__Bacteroidia	o__Bacteroidales	f__Bacteroidetes_BD2-2	g__Bacteroidetes_BD2-2
63d2c80f7efcff478725536cffd8d36b	0	0	0	0	2	0	0	0	0	0	0	0	Bacteria	p__Bacteroidota	c__Bacteroidia	o__Bacteroidales	f__Bacteroidetes_BD2-2	g__Bacteroidetes_BD2-2
b7713ebd69c33394c4725f8649ae146c	0	50	32	0	0	5	0	0	0	0	0	0	Bacteria	p__Bacteroidota	c__Bacteroidia	o__Bacteroidales	f__Bacteroidetes_BD2-2	g__Bacteroidetes_BD2-2	s__uncultured_bacterium
291e1631b98d072ce606f7f8d12326c5	33	0	0	0	0	0	0	0	0	0	0	0	Bacteria	p__Bacteroidota	c__Bacteroidia	o__Bacteroidales	f__Bacteroidetes_BD2-2	g__Bacteroidetes_BD2-2	s__uncultured_bacterium
55ed84eec3964eed7b936e69a79ba901	13	0	0	0	0	0	0	0	0	0	0	0	Bacteria	p__Bacteroidota	c__Bacteroidia	o__Bacteroidales	f__Bacteroidetes_BD2-2	g__Bacteroidetes_BD2-2	s__uncultured_bacterium
3abf3a95e53ae23edadb8859b04c7c7e	0	0	0	15	0	0	0	0	0	0	0	0	Bacteria	p__Bacteroidota	c__Bacteroidia	o__Bacteroidales	f__Bacteroidetes_BD2-2	g__Bacteroidetes_BD2-2	s__uncultured_bacterium
4e7868d9ddda4ae6b7a20356e1b54728	0	7	0	0	0	0	0	0	0	0	0	0	Bacteria	p__Bacteroidota	c__Bacteroidia	o__Bacteroidales	f__Bacteroidetes_BD2-2	g__Bacteroidetes_BD2-2	s__uncultured_bacterium
0b25b0bfb9c7ea62549e597dd473b071	2	0	0	0	0	0	0	0	0	0	0	0	Bacteria	p__Bacteroidota	c__Bacteroidia	o__Bacteroidales	f__Bacteroidetes_BD2-2	g__Bacteroidetes_BD2-2	s__uncultured_bacterium
4dfd118c105f2d1f283ef3202173ce42	0	1	0	0	0	0	0	0	0	0	0	0	Bacteria	p__Bacteroidota	c__Bacteroidia	o__Bacteroidales	f__Bacteroidetes_BD2-2	g__Bacteroidetes_BD2-2	s__uncultured_bacterium
9a54caea1d4c8214a3af5b1c5d735bec	0	0	0	0	0	0	0	0	0	4	0	0	Bacteria	p__Bacteroidota	c__Bacteroidia	o__Bacteroidales	f__Bacteroidetes_BD2-2	g__Bacteroidetes_BD2-2	s__uncultured_bacterium
69f958bf90c804afd30d9963464cc998	2	0	0	0	0	0	0	0	0	0	0	0	Bacteria	p__Bacteroidota	c__Bacteroidia	o__Bacteroidales	f__Bacteroidetes_BD2-2	g__Bacteroidetes_BD2-2	s__uncultured_bacterium
6bebbfd94148abdad6e2c48b01167e84	0	0	0	0	0	0	0	0	0	1	0	0	Bacteria	p__Bacteroidota	c__Bacteroidia	o__Bacteroidales	f__Bacteroidetes_BD2-2	g__Bacteroidetes_BD2-2	s__uncultured_bacterium
3d431d56d7503b6474bf6f80814be231	0	0	0	0	0	0	0	0	0	0	2	0	Bacteria	p__Bacteroidota	c__Bacteroidia	o__Bacteroidales	f__Bacteroidetes_BD2-2	g__Bacteroidetes_BD2-2	s__uncultured_bacterium
ca33cce97951de45b74bafd3926787b3	0	0	0	70	78	71	0	0	0	0	0	0	Bacteria	p__Bacteroidota	c__Bacteroidia	o__Bacteroidales	f__Bacteroidetes_BD2-2	g__Bacteroidetes_BD2-2	s__uncultured_organism
b4d10cc6c123f13e5602a38c22b07058	0	0	0	69	82	62	0	0	0	0	0	0	Bacteria	p__Bacteroidota	c__Bacteroidia	o__Bacteroidales	f__Bacteroidetes_BD2-2	g__Bacteroidetes_BD2-2	s__uncultured_organism
2aef83fd62a6fbdcc7723ed432d5c8c4	37	0	26	49	55	41	0	0	0	0	0	0	Bacteria	p__Bacteroidota	c__Bacteroidia	o__Bacteroidales	f__Bacteroidetes_BD2-2	g__Bacteroidetes_BD2-2	s__uncultured_organism
b01d9b9685052d9d47288ddc59230e8f	52	64	40	0	0	26	0	0	0	0	0	0	Bacteria	p__Bacteroidota	c__Bacteroidia	o__Bacteroidales	f__Bacteroidetes_BD2-2	g__Bacteroidetes_BD2-2	s__uncultured_organism
a2f1c6d68c03ad73c8b65d035617e549	0	0	0	21	32	55	0	0	0	34	0	20	Bacteria	p__Bacteroidota	c__Bacteroidia	o__Bacteroidales	f__Bacteroidetes_BD2-2	g__Bacteroidetes_BD2-2	s__uncultured_organism
f63b59c541449eab4cc881c56e356fc4	0	0	0	85	36	22	0	0	0	0	0	0	Bacteria	p__Bacteroidota	c__Bacteroidia	o__Bacteroidales	f__Bacteroidetes_BD2-2	g__Bacteroidetes_BD2-2	s__uncultured_organism
26aaad66f5ed024f2950796a7196e9ae	0	63	31	39	0	0	0	0	0	0	0	0	Bacteria	p__Bacteroidota	c__Bacteroidia	o__Bacteroidales	f__Bacteroidetes_BD2-2	g__Bacteroidetes_BD2-2	s__uncultured_organism
6610c91a5390f2e49308765fcf6f292f	0	0	0	30	45	33	0	0	0	0	0	0	Bacteria	p__Bacteroidota	c__Bacteroidia	o__Bacteroidales	f__Bacteroidetes_BD2-2	g__Bacteroidetes_BD2-2	s__uncultured_organism
cd289efd14d723cfe7999c67715452ad	0	0	0	0	66	36	0	0	0	0	0	0	Bacteria	p__Bacteroidota	c__Bacteroidia	o__Bacteroidales	f__Bacteroidetes_BD2-2	g__Bacteroidetes_BD2-2	s__uncultured_organism
2795c2db2386411fb9f6dd0d3fa861ea	17	16	23	21	0	7	0	0	0	0	0	0	Bacteria	p__Bacteroidota	c__Bacteroidia	o__Bacteroidales	f__Bacteroidetes_BD2-2	g__Bacteroidetes_BD2-2	s__uncultured_organism
8c5bf6f463bf2ddc8a9e801f463977d9	51	0	37	0	0	0	0	0	0	0	0	0	Bacteria	p__Bacteroidota	c__Bacteroidia	o__Bacteroidales	f__Bacteroidetes_BD2-2	g__Bacteroidetes_BD2-2	s__uncultured_organism
770fc2eee225f2f5e519ce45b5d2b0b9	0	0	0	0	0	0	0	0	0	44	0	18	Bacteria	p__Bacteroidota	c__Bacteroidia	o__Bacteroidales	f__Bacteroidetes_BD2-2	g__Bacteroidetes_BD2-2	s__uncultured_organism
0c8d20a2e9bf6570cd4e70a07530e170	0	0	46	0	0	0	0	0	0	0	0	0	Bacteria	p__Bacteroidota	c__Bacteroidia	o__Bacteroidales	f__Bacteroidetes_BD2-2	g__Bacteroidetes_BD2-2	s__uncultured_organism
cada6efdb7f9e8113c51bfb662de0c09	0	45	0	0	0	0	0	0	0	0	0	0	Bacteria	p__Bacteroidota	c__Bacteroidia	o__Bacteroidales	f__Bacteroidetes_BD2-2	g__Bacteroidetes_BD2-2	s__uncultured_organism
6e4481d119b653563e4d17dea214fffe	0	6	0	0	31	0	0	0	0	12	0	0	Bacteria	p__Bacteroidota	c__Bacteroidia	o__Bacteroidales	f__Bacteroidetes_BD2-2	g__Bacteroidetes_BD2-2	s__uncultured_organism
912da5826c75c25b667bf88aa0a60f7f	0	0	0	0	0	43	0	0	0	0	0	0	Bacteria	p__Bacteroidota	c__Bacteroidia	o__Bacteroidales	f__Bacteroidetes_BD2-2	g__Bacteroidetes_BD2-2	s__uncultured_organism
7d2bcf32b52f327a61b1dfb5d9aa0eaa	0	38	0	0	0	0	0	0	0	0	0	0	Bacteria	p__Bacteroidota	c__Bacteroidia	o__Bacteroidales	f__Bacteroidetes_BD2-2	g__Bacteroidetes_BD2-2	s__uncultured_organism
86138a1fcfe689f45fab354462cc59d5	40	0	0	0	0	0	0	0	0	0	0	0	Bacteria	p__Bacteroidota	c__Bacteroidia	o__Bacteroidales	f__Bacteroidetes_BD2-2	g__Bacteroidetes_BD2-2	s__uncultured_organism
469f047d15d08748f892e6b41d9cc538	4	0	0	8	0	0	0	0	0	0	0	6	Bacteria	p__Bacteroidota	c__Bacteroidia	o__Bacteroidales	f__Bacteroidetes_BD2-2	g__Bacteroidetes_BD2-2	s__uncultured_organism
f571302cb7bc89d421b919052cf76ce0	0	0	0	22	0	0	0	0	0	0	0	0	Bacteria	p__Bacteroidota	c__Bacteroidia	o__Bacteroidales	f__Bacteroidetes_BD2-2	g__Bacteroidetes_BD2-2	s__uncultured_organism
0a520030d57a01ff95b44f978f61e108	15	0	0	0	0	0	0	0	0	0	0	0	Bacteria	p__Bacteroidota	c__Bacteroidia	o__Bacteroidales	f__Bacteroidetes_BD2-2	g__Bacteroidetes_BD2-2	s__uncultured_organism
80b59c99d39c59474938b6aef4d74574	0	18	0	0	0	0	0	0	0	0	0	0	Bacteria	p__Bacteroidota	c__Bacteroidia	o__Bacteroidales	f__Bacteroidetes_BD2-2	g__Bacteroidetes_BD2-2	s__uncultured_organism
ca052fc0ceecf3b50ed5bd2a4dafcdad	0	0	0	0	0	15	0	0	0	0	0	0	Bacteria	p__Bacteroidota	c__Bacteroidia	o__Bacteroidales	f__Bacteroidetes_BD2-2	g__Bacteroidetes_BD2-2	s__uncultured_organism
36ae50b786acbd5354b7b9e88497ca15	0	14	0	0	0	0	0	0	0	0	0	0	Bacteria	p__Bacteroidota	c__Bacteroidia	o__Bacteroidales	f__Bacteroidetes_BD2-2	g__Bacteroidetes_BD2-2	s__uncultured_organism
85d6d378e9492a149aea4ebbb19e519b	0	0	15	0	0	0	0	0	0	0	0	0	Bacteria	p__Bacteroidota	c__Bacteroidia	o__Bacteroidales	f__Bacteroidetes_BD2-2	g__Bacteroidetes_BD2-2	s__uncultured_organism
dd88c29a555d96fb1502d2333f80ba94	0	0	0	0	15	0	0	0	0	0	0	0	Bacteria	p__Bacteroidota	c__Bacteroidia	o__Bacteroidales	f__Bacteroidetes_BD2-2	g__Bacteroidetes_BD2-2	s__uncultured_organism
b0a047f05140512ff1a3d5f68703a9ed	0	0	11	0	0	0	0	0	0	0	0	0	Bacteria	p__Bacteroidota	c__Bacteroidia	o__Bacteroidales	f__Bacteroidetes_BD2-2	g__Bacteroidetes_BD2-2	s__uncultured_organism
57d9c9687f682105b7311b8fd22cc279	10	0	0	0	0	0	0	0	0	0	0	0	Bacteria	p__Bacteroidota	c__Bacteroidia	o__Bacteroidales	f__Bacteroidetes_BD2-2	g__Bacteroidetes_BD2-2	s__uncultured_organism
2f04b0ce77d5e45fbf937947ca80fec9	0	12	0	0	0	0	0	0	0	0	0	0	Bacteria	p__Bacteroidota	c__Bacteroidia	o__Bacteroidales	f__Bacteroidetes_BD2-2	g__Bacteroidetes_BD2-2	s__uncultured_organism
893038a41179953aaf6fd2ff38dd1981	8	0	0	0	0	0	0	0	0	0	0	0	Bacteria	p__Bacteroidota	c__Bacteroidia	o__Bacteroidales	f__Bacteroidetes_BD2-2	g__Bacteroidetes_BD2-2	s__uncultured_organism
06aa3789c2d1922c36ff9bce778bff72	0	0	0	0	0	0	0	0	0	0	0	8	Bacteria	p__Bacteroidota	c__Bacteroidia	o__Bacteroidales	f__Bacteroidetes_BD2-2	g__Bacteroidetes_BD2-2	s__uncultured_organism
10ef4520e12ad2a2f80aebcb15bd39b4	0	0	0	0	0	0	0	0	0	4	0	0	Bacteria	p__Bacteroidota	c__Bacteroidia	o__Bacteroidales	f__Bacteroidetes_BD2-2	g__Bacteroidetes_BD2-2	s__uncultured_organism
5cae02b6d02ec648ed6ab21e099812a2	0	0	5	0	0	0	0	0	0	0	0	0	Bacteria	p__Bacteroidota	c__Bacteroidia	o__Bacteroidales	f__Bacteroidetes_BD2-2	g__Bacteroidetes_BD2-2	s__uncultured_organism
f717d8cc96d81991a35501329ea93859	0	0	0	0	0	0	5	0	0	0	0	0	Bacteria	p__Bacteroidota	c__Bacteroidia	o__Bacteroidales	f__Bacteroidetes_BD2-2	g__Bacteroidetes_BD2-2	s__uncultured_organism
11821f6c13f907f5c7c2cbe22595f5f3	0	0	0	1	0	0	0	0	0	0	0	0	Bacteria	p__Bacteroidota	c__Bacteroidia	o__Bacteroidales	f__Bacteroidetes_BD2-2	g__Bacteroidetes_BD2-2	s__uncultured_organism
96ac5cafa44c6475ab129e81322104e6	2	0	0	0	0	0	0	0	0	0	0	0	Bacteria	p__Bacteroidota	c__Bacteroidia	o__Bacteroidales	f__Bacteroidetes_BD2-2	g__Bacteroidetes_BD2-2	s__uncultured_organism
be9b1b51e2dc84eafa96e90ac79fc1d0	0	0	3	0	0	0	0	0	0	0	0	0	Bacteria	p__Bacteroidota	c__Bacteroidia	o__Bacteroidales	f__Marinilabiliaceae
9bbf2e4226244e2d2d9a715edeed662a	0	0	0	0	9	0	0	0	0	0	0	0	Bacteria	p__Bacteroidota	c__Bacteroidia	o__Bacteroidales	f__Marinilabiliaceae	g__Anaerophaga
c1e79832b4711681b9a2deada4c8adc3	10	0	0	0	0	0	0	0	0	0	0	0	Bacteria	p__Bacteroidota	c__Bacteroidia	o__Bacteroidales	f__Marinilabiliaceae	g__Anaerophaga
713b3625748461fd7a9ead8cee8a3562	0	0	5	0	0	0	0	0	0	0	0	0	Bacteria	p__Bacteroidota	c__Bacteroidia	o__Bacteroidales	f__Marinilabiliaceae	g__Anaerophaga
a5907e87285995d19c83d3521e472634	0	0	0	4	0	0	0	0	0	0	0	0	Bacteria	p__Bacteroidota	c__Bacteroidia	o__Bacteroidales	f__Marinilabiliaceae	g__Anaerophaga
24f0e2ddf62c701fadf4a1eda3a506a4	0	2	0	0	0	0	0	0	0	0	0	0	Bacteria	p__Bacteroidota	c__Bacteroidia	o__Bacteroidales	f__Marinilabiliaceae	g__Anaerophaga
d74dc4fedf4974caeb6864187b506a8d	0	0	0	0	0	18	0	0	0	0	0	0	Bacteria	p__Bacteroidota	c__Bacteroidia	o__Bacteroidales	f__Marinilabiliaceae	g__Anaerophaga	s__uncultured_organism
6d1a532da8971b3d4b89f81b02a1fddd	0	3	0	0	0	0	0	0	0	0	0	0	Bacteria	p__Bacteroidota	c__Bacteroidia	o__Bacteroidales	f__Marinilabiliaceae	g__Anaerophaga	s__uncultured_organism
cfb51cc8fc381ae37c74dcf4eb05587e	86	323	103	140	0	0	0	0	0	0	0	0	Bacteria	p__Bacteroidota	c__Bacteroidia	o__Bacteroidales	f__Marinilabiliaceae	g__uncultured
c60c39fe46c5f5284c9886a28fcd92dc	81	115	78	0	74	80	0	0	0	0	0	0	Bacteria	p__Bacteroidota	c__Bacteroidia	o__Bacteroidales	f__Marinilabiliaceae	g__uncultured
15b7f1816d5e5078503392f7698da2fb	59	47	44	0	36	0	0	0	0	0	0	0	Bacteria	p__Bacteroidota	c__Bacteroidia	o__Bacteroidales	f__Marinilabiliaceae	g__uncultured
d7454c95bbf90842a195c1cd1e69412d	61	80	45	0	0	0	0	0	0	0	0	0	Bacteria	p__Bacteroidota	c__Bacteroidia	o__Bacteroidales	f__Marinilabiliaceae	g__uncultured
cfd891113090a3fe864fb57205fa51b9	20	0	19	0	0	0	0	0	0	0	0	0	Bacteria	p__Bacteroidota	c__Bacteroidia	o__Bacteroidales	f__Marinilabiliaceae	g__uncultured
ead86676f58fa172f5ecb4cefccd640d	43	0	0	0	0	0	0	0	0	0	0	0	Bacteria	p__Bacteroidota	c__Bacteroidia	o__Bacteroidales	f__Marinilabiliaceae	g__uncultured
7f2e925e25f708e68b101898c4d1f6b8	17	17	0	0	0	0	0	0	0	0	0	0	Bacteria	p__Bacteroidota	c__Bacteroidia	o__Bacteroidales	f__Marinilabiliaceae	g__uncultured
1b233e4786d0b556aa45b31833858b89	0	0	0	0	0	0	0	0	0	28	0	0	Bacteria	p__Bacteroidota	c__Bacteroidia	o__Bacteroidales	f__Marinilabiliaceae	g__uncultured
e14d283e2a0561e37f2844668ddebc92	0	29	0	0	0	0	0	0	0	0	0	0	Bacteria	p__Bacteroidota	c__Bacteroidia	o__Bacteroidales	f__Marinilabiliaceae	g__uncultured
24192bac0460db1edea7f7c3b216019c	0	0	0	0	13	0	0	0	0	0	0	0	Bacteria	p__Bacteroidota	c__Bacteroidia	o__Bacteroidales	f__Marinilabiliaceae	g__uncultured
51c295e522f63743e06e3c70373ed508	0	0	0	0	0	0	0	0	0	0	0	15	Bacteria	p__Bacteroidota	c__Bacteroidia	o__Bacteroidales	f__Marinilabiliaceae	g__uncultured
585a5574b480fcd7cfdbccae8d2e70bb	0	5	0	0	0	0	0	0	0	0	0	0	Bacteria	p__Bacteroidota	c__Bacteroidia	o__Bacteroidales	f__Marinilabiliaceae	g__uncultured
c4ad4646d5d230865414c24ad2ed84af	0	2	0	0	0	0	0	0	0	0	0	0	Bacteria	p__Bacteroidota	c__Bacteroidia	o__Bacteroidales	f__Marinilabiliaceae	g__uncultured
eb5b4cdc809e2d788b8ad5834e052764	53	46	0	79	110	58	0	0	0	0	0	0	Bacteria	p__Bacteroidota	c__Bacteroidia	o__Bacteroidales	f__Marinilabiliaceae	g__uncultured	s__uncultured_organism
deeebc9be7591f792fb75e2252853a47	42	55	51	0	0	34	0	0	0	37	28	17	Bacteria	p__Bacteroidota	c__Bacteroidia	o__Bacteroidales	f__Marinilabiliaceae	g__uncultured	s__uncultured_organism
77e3f5245de493b2960684ebf424fc04	13	0	0	91	78	44	0	0	0	0	12	0	Bacteria	p__Bacteroidota	c__Bacteroidia	o__Bacteroidales	f__Marinilabiliaceae	g__uncultured	s__uncultured_organism
e5355e514a3a71bd15c096e1de972613	0	0	0	70	51	110	0	0	0	0	0	0	Bacteria	p__Bacteroidota	c__Bacteroidia	o__Bacteroidales	f__Marinilabiliaceae	g__uncultured	s__uncultured_organism
237022a2130c63c300a3a94347ed94de	0	0	0	0	41	63	0	0	0	29	0	0	Bacteria	p__Bacteroidota	c__Bacteroidia	o__Bacteroidales	f__Marinilabiliaceae	g__uncultured	s__uncultured_organism
4fb19b6d0745280dc483337ef920091c	0	0	0	39	50	0	0	0	0	0	0	0	Bacteria	p__Bacteroidota	c__Bacteroidia	o__Bacteroidales	f__Marinilabiliaceae	g__uncultured	s__uncultured_organism
fe1e5b6376d21a4e5004e899a98875f8	0	0	0	0	28	26	0	0	0	0	0	0	Bacteria	p__Bacteroidota	c__Bacteroidia	o__Bacteroidales	f__Marinilabiliaceae	g__uncultured	s__uncultured_organism
6002693a8c1a88adc7c92c3df08526ba	0	21	0	0	4	0	0	0	0	8	0	0	Bacteria	p__Bacteroidota	c__Bacteroidia	o__Bacteroidales	f__Marinilabiliaceae	g__uncultured	s__uncultured_organism
dcd8c8290373d01871c1929b75af6f7b	0	0	0	30	0	0	0	0	0	0	0	0	Bacteria	p__Bacteroidota	c__Bacteroidia	o__Bacteroidales	f__Marinilabiliaceae	g__uncultured	s__uncultured_organism
1c198cfb5006e9a197fc878e575b4230	0	0	0	12	0	0	0	0	0	18	0	0	Bacteria	p__Bacteroidota	c__Bacteroidia	o__Bacteroidales	f__Marinilabiliaceae	g__uncultured	s__uncultured_organism
ca779626d20e8a913ec84f87d7d28507	0	0	0	14	7	0	0	0	0	0	0	0	Bacteria	p__Bacteroidota	c__Bacteroidia	o__Bacteroidales	f__Marinilabiliaceae	g__uncultured	s__uncultured_organism
48526cae56c0f360b3f7e08a6ff6a4e4	0	0	16	0	0	0	0	0	0	0	0	0	Bacteria	p__Bacteroidota	c__Bacteroidia	o__Bacteroidales	f__Marinilabiliaceae	g__uncultured	s__uncultured_organism
a2ed70659a8707cf4c396d76893708a0	5	0	10	0	0	0	0	0	0	0	0	0	Bacteria	p__Bacteroidota	c__Bacteroidia	o__Bacteroidales	f__Marinilabiliaceae	g__uncultured	s__uncultured_organism
9ed9189b7ccc12145e3010cd17e04ce2	0	0	0	0	13	0	0	0	0	0	0	0	Bacteria	p__Bacteroidota	c__Bacteroidia	o__Bacteroidales	f__Marinilabiliaceae	g__uncultured	s__uncultured_organism
23fa71b04d6f568e87c44c4f058207f9	0	0	0	10	0	0	0	0	0	0	0	0	Bacteria	p__Bacteroidota	c__Bacteroidia	o__Bacteroidales	f__Marinilabiliaceae	g__uncultured	s__uncultured_organism
db60363bfe4d25d0cc4cd026bb4dea24	0	0	0	0	0	10	0	0	0	0	0	0	Bacteria	p__Bacteroidota	c__Bacteroidia	o__Bacteroidales	f__Marinilabiliaceae	g__uncultured	s__uncultured_organism
8b27876f7962a7d3bca9e4c866f12e29	0	0	0	0	0	0	0	0	0	0	0	11	Bacteria	p__Bacteroidota	c__Bacteroidia	o__Bacteroidales	f__Marinilabiliaceae	g__uncultured	s__uncultured_organism
79652e1f49ab046c4fe0f9eb79aa814d	0	0	0	0	9	0	0	0	0	0	0	0	Bacteria	p__Bacteroidota	c__Bacteroidia	o__Bacteroidales	f__Marinilabiliaceae	g__uncultured	s__uncultured_organism
7be858501309856d131c0806952537e1	0	7	0	0	0	0	0	0	0	0	0	0	Bacteria	p__Bacteroidota	c__Bacteroidia	o__Bacteroidales	f__Marinilabiliaceae	g__uncultured	s__uncultured_organism
ffa06dfae44de1cdd3029a1b33faac88	0	7	0	0	0	0	0	0	0	0	0	0	Bacteria	p__Bacteroidota	c__Bacteroidia	o__Bacteroidales	f__Marinilabiliaceae	g__uncultured	s__uncultured_organism
cd18290b09c9beb8c4ee381e1c9d0961	0	0	0	0	0	0	0	0	0	0	9	0	Bacteria	p__Bacteroidota	c__Bacteroidia	o__Bacteroidales	f__Marinilabiliaceae	g__uncultured	s__uncultured_organism
dc0070bbe1503297d89baaafc86c97f0	0	5	0	0	0	0	0	0	0	0	0	0	Bacteria	p__Bacteroidota	c__Bacteroidia	o__Bacteroidales	f__Marinilabiliaceae	g__uncultured	s__uncultured_organism
ee566e9daa6bd020bb7a693720afb958	0	0	5	0	0	0	0	0	0	0	0	0	Bacteria	p__Bacteroidota	c__Bacteroidia	o__Bacteroidales	f__Marinilabiliaceae	g__uncultured	s__uncultured_organism
f8f2fb1190406dacb768b622b535982f	0	0	0	6	0	0	0	0	0	0	0	0	Bacteria	p__Bacteroidota	c__Bacteroidia	o__Bacteroidales	f__Marinilabiliaceae	g__uncultured	s__uncultured_organism
4ebef7c3d831757cb8081b6b7e1ec894	0	5	0	0	0	0	0	0	0	0	0	0	Bacteria	p__Bacteroidota	c__Bacteroidia	o__Bacteroidales	f__Marinilabiliaceae	g__uncultured	s__uncultured_organism
f3b2e5e85c8b96c162758ba42d4b057a	0	0	0	0	0	3	0	0	0	0	0	0	Bacteria	p__Bacteroidota	c__Bacteroidia	o__Bacteroidales	f__Marinilabiliaceae	g__uncultured	s__uncultured_organism
c57e41b21e76007029dc6bf61da789ca	0	0	2	0	0	0	0	0	0	0	0	0	Bacteria	p__Bacteroidota	c__Bacteroidia	o__Bacteroidales	f__Marinilabiliaceae	g__uncultured	s__uncultured_organism
79e577c6d83ad0c27a1e05ffa3d50c0d	0	0	0	0	0	1	0	0	0	0	0	0	Bacteria	p__Bacteroidota	c__Bacteroidia	o__Bacteroidales	f__Marinilabiliaceae	g__uncultured	s__uncultured_organism
e9ceffbd4d564e968b87eb299c80d4e1	7	4	0	36	0	35	102	83	62	0	95	64	Bacteria	p__Bacteroidota	c__Bacteroidia	o__Bacteroidales	f__ML635J-40_aquatic_group	g__ML635J-40_aquatic_group	s__uncultured_organism
d22bf2ecfca721070ffc41e6226dc4c1	0	0	0	0	41	0	0	79	49	71	0	0	Bacteria	p__Bacteroidota	c__Bacteroidia	o__Bacteroidales	f__ML635J-40_aquatic_group	g__ML635J-40_aquatic_group	s__uncultured_organism
e3c41e147d602d0b7ace8e48497bd68f	0	4	0	0	0	0	0	0	0	0	0	0	Bacteria	p__Bacteroidota	c__Bacteroidia	o__Bacteroidales	f__Prolixibacteraceae	g__Draconibacterium	s__uncultured_bacterium
c65f13d60997c40597a6bf47ba1b7b51	0	1	0	0	0	0	0	0	0	0	0	0	Bacteria	p__Bacteroidota	c__Bacteroidia	o__Bacteroidales	f__Prolixibacteraceae	g__Draconibacterium	s__uncultured_bacterium
238431958ec937150e94e6540b723587	0	0	0	0	0	4	0	0	0	0	0	0	Bacteria	p__Bacteroidota	c__Bacteroidia	o__Bacteroidales	f__Prolixibacteraceae	g__Roseimarinus
b24d6f9aefb1f1e2a9db055b0b1dba87	0	0	0	0	0	3	0	0	0	0	0	0	Bacteria	p__Bacteroidota	c__Bacteroidia	o__Bacteroidales	f__Prolixibacteraceae	g__Roseimarinus
37231c4db3567a6fc47c143f98456063	0	2	0	0	0	0	0	0	0	0	0	0	Bacteria	p__Bacteroidota	c__Bacteroidia	o__Bacteroidales	f__Prolixibacteraceae	g__Roseimarinus
3a5c635ecee1cc8ff3149fde336fc1db	0	0	0	66	36	84	0	0	0	53	0	27	Bacteria	p__Bacteroidota	c__Bacteroidia	o__Bacteroidales	f__Prolixibacteraceae	g__Tangfeifania
6599a091c1964c36c2bae161ce211036	0	0	0	0	43	0	0	0	0	0	0	0	Bacteria	p__Bacteroidota	c__Bacteroidia	o__Bacteroidales	f__Prolixibacteraceae	g__Tangfeifania
67b52e1b3694c4c9b31ebb9fbbe2043b	0	0	0	0	0	0	0	0	0	0	27	0	Bacteria	p__Bacteroidota	c__Bacteroidia	o__Bacteroidales	f__Prolixibacteraceae	g__Tangfeifania
d8418ea8f900a2185b21626aa3310c60	65	69	23	32	0	65	0	0	0	0	0	0	Bacteria	p__Bacteroidota	c__Bacteroidia	o__Bacteroidales	f__Prolixibacteraceae	g__Tangfeifania	s__uncultured_organism
7babc77d305245528f98f71d56e1da29	0	0	0	0	59	0	0	0	0	0	0	0	Bacteria	p__Bacteroidota	c__Bacteroidia	o__Bacteroidales	f__Prolixibacteraceae	g__Tangfeifania	s__uncultured_organism
6131402526ba578687fb64c1cc0445b9	0	0	0	0	0	0	0	0	0	53	21	0	Bacteria	p__Bacteroidota	c__Bacteroidia	o__Bacteroidales	f__Prolixibacteraceae	g__uncultured
986d2d24f1676db509f7d7f1850df7bd	0	18	0	0	0	0	0	0	0	0	0	0	Bacteria	p__Bacteroidota	c__Bacteroidia	o__Bacteroidales	f__Prolixibacteraceae	g__uncultured
6cdac2eda999af2b175fbaec8340ed02	0	14	4	0	0	0	0	0	0	0	0	0	Bacteria	p__Bacteroidota	c__Bacteroidia	o__Bacteroidales	f__Prolixibacteraceae	g__uncultured
1f43e366de8fdc0066418dbb9782dbe2	0	0	0	0	17	0	0	0	0	0	0	0	Bacteria	p__Bacteroidota	c__Bacteroidia	o__Bacteroidales	f__Prolixibacteraceae	g__uncultured
7597c0d2ac664b50b1d632caf387ca88	16	0	0	0	0	0	0	0	0	0	0	0	Bacteria	p__Bacteroidota	c__Bacteroidia	o__Bacteroidales	f__Prolixibacteraceae	g__uncultured
2bf81dabc378ee44642304bf31ba969b	8	0	0	0	0	0	0	0	0	0	0	0	Bacteria	p__Bacteroidota	c__Bacteroidia	o__Bacteroidales	f__Prolixibacteraceae	g__uncultured
1222fe25f8935f2a764044df1db7e205	0	0	5	0	0	0	0	0	0	0	0	0	Bacteria	p__Bacteroidota	c__Bacteroidia	o__Bacteroidales	f__Prolixibacteraceae	g__uncultured
90d658638176e96831f9756ed47a8066	5	0	0	0	0	0	0	0	0	0	0	0	Bacteria	p__Bacteroidota	c__Bacteroidia	o__Bacteroidales	f__Prolixibacteraceae	g__uncultured
7cf011b06abd136a771bf7c07fa028c9	36	14	21	20	0	0	0	0	0	0	0	0	Bacteria	p__Bacteroidota	c__Bacteroidia	o__Bacteroidales	f__Prolixibacteraceae	g__uncultured	s__uncultured_organism
0063d03825fa0a2f9ecc5b3fe27f4055	0	12	8	0	0	16	0	0	0	0	0	0	Bacteria	p__Bacteroidota	c__Bacteroidia	o__Bacteroidales	f__Prolixibacteraceae	g__uncultured	s__uncultured_organism
a32a2a7a1345aee8a03fd2a3f038b3dc	0	0	0	17	20	0	0	0	0	0	0	0	Bacteria	p__Bacteroidota	c__Bacteroidia	o__Bacteroidales	f__Prolixibacteraceae	g__uncultured	s__uncultured_organism
0f6bc9eb9dcdc43e932ace43887304c1	12	0	0	0	0	0	0	0	0	0	0	0	Bacteria	p__Bacteroidota	c__Bacteroidia	o__Bacteroidales	f__Prolixibacteraceae	g__uncultured	s__uncultured_organism
74616b58310f4f3890bf4c3ccdde2998	0	0	7	0	0	0	0	0	0	0	0	0	Bacteria	p__Bacteroidota	c__Bacteroidia	o__Bacteroidales	f__Prolixibacteraceae	g__uncultured	s__uncultured_organism
03e72ccf6bb036851e8bd2f82a1f384c	0	0	0	0	0	0	0	0	0	0	0	10	Bacteria	p__Bacteroidota	c__Bacteroidia	o__Bacteroidales	f__Prolixibacteraceae	g__uncultured	s__uncultured_organism
30353d656ba25f2f809a814d35a3cf1e	0	0	0	31	64	0	0	0	0	25	49	40	Bacteria	p__Bacteroidota	c__Bacteroidia	o__Bacteroidales	f__Salinivirgaceae	g__Salinivirga	s__uncultured_organism
2363024ff7e6aa2d8336bde03da86857	0	0	0	0	0	59	0	0	0	0	0	0	Bacteria	p__Bacteroidota	c__Bacteroidia	o__Bacteroidales	f__Salinivirgaceae	g__Salinivirga	s__uncultured_organism
684d45e48cbd50b2383f4e37c318b6fc	0	9	0	0	0	0	0	0	0	0	0	0	Bacteria	p__Bacteroidota	c__Bacteroidia	o__Bacteroidales	f__Salinivirgaceae	g__Salinivirga	s__uncultured_organism
1d02e29b410becdcf760ec3e5a1b16e5	8	0	0	0	0	0	0	0	0	0	0	0	Bacteria	p__Bacteroidota	c__Bacteroidia	o__Bacteroidales	f__Salinivirgaceae	g__Salinivirga	s__uncultured_organism
af204a829378c5f3b00a90fcb2a8e018	0	0	0	0	3	0	0	0	0	0	0	0	Bacteria	p__Bacteroidota	c__Bacteroidia	o__Bacteroidales	f__Salinivirgaceae	g__Salinivirga	s__uncultured_organism
0d9064f974e850afe23dd044ea761e23	0	20	0	13	0	0	0	0	0	0	0	0	Bacteria	p__Bacteroidota	c__Bacteroidia	o__Bacteroidales	f__Salinivirgaceae	g__uncultured	s__uncultured_organism
61c4157a8b71acc6c27edd548748bf6f	0	0	0	0	0	26	0	0	0	0	0	0	Bacteria	p__Bacteroidota	c__Bacteroidia	o__Bacteroidales	f__Salinivirgaceae	g__uncultured	s__uncultured_organism
5a2888c59142d7cf47c9491eab2b12a3	0	0	0	0	16	0	0	0	0	0	0	0	Bacteria	p__Bacteroidota	c__Bacteroidia	o__Bacteroidales	f__Salinivirgaceae	g__uncultured	s__uncultured_organism
5ab0d957294aa0e9d2abea5f706f8d49	17	0	0	0	0	0	0	0	0	0	0	0	Bacteria	p__Bacteroidota	c__Bacteroidia	o__Bacteroidales	f__Salinivirgaceae	g__uncultured	s__uncultured_organism
cd9baf84f7652060a73b975151c80b6f	0	0	6	0	0	0	0	0	0	0	0	0	Bacteria	p__Bacteroidota	c__Bacteroidia	o__Bacteroidales	f__Salinivirgaceae	g__uncultured	s__uncultured_organism
91dcc312ab66f70205a73430fba37c5e	8	0	0	0	0	0	0	0	0	0	0	0	Bacteria	p__Bacteroidota	c__Bacteroidia	o__Bacteroidales	f__Salinivirgaceae	g__uncultured	s__uncultured_organism
3f41349ecbcb0f32e82e59dbddd8bc21	10	0	0	0	0	0	0	0	0	0	0	0	Bacteria	p__Bacteroidota	c__Bacteroidia	o__Bacteroidales	f__Salinivirgaceae	g__uncultured	s__uncultured_organism
2b54c50ea2e47b17a2533f1ae3013103	0	0	0	0	0	3	0	0	0	0	0	0	Bacteria	p__Bacteroidota	c__Bacteroidia	o__Bacteroidales	f__Salinivirgaceae	g__uncultured	s__uncultured_organism
9b1515c9671c6920948f72e0d2dba365	0	0	0	2	0	0	0	0	0	0	0	0	Bacteria	p__Bacteroidota	c__Bacteroidia	o__Bacteroidales	f__Salinivirgaceae	g__uncultured	s__uncultured_organism
912b640f4fcfc882345aaf5e7e5eb9c0	0	0	0	0	0	0	0	6	0	0	0	0	Bacteria	p__Bacteroidota	c__Bacteroidia	o__Bacteroidales	f__Salinivirgaceae	g__uncultured	s__uncultured_organism
8c36dce3acaae00ea8ef07dda44a1ccf	0	0	0	0	0	0	5	0	0	0	0	0	Bacteria	p__Bacteroidota	c__Bacteroidia	o__Bacteroidales	f__Salinivirgaceae	g__uncultured	s__uncultured_organism
d9d1deb40a9c047e7efb2e0f4c97cb4d	8	3	22	0	11	0	0	0	0	0	0	0	Bacteria	p__Bacteroidota	c__Bacteroidia	o__Bacteroidales	f__SB-5	g__SB-5
37528711d10d2c6562d515ccd7a2fd19	30	0	10	0	0	0	0	0	0	0	0	0	Bacteria	p__Bacteroidota	c__Bacteroidia	o__Bacteroidales	f__SB-5	g__SB-5
aeb9faa5139bc664d4c577d4b6c4fb54	0	23	0	0	0	0	0	0	0	0	0	0	Bacteria	p__Bacteroidota	c__Bacteroidia	o__Bacteroidales	f__SB-5	g__SB-5
fc04c25c22e9edd260813bd0c00bdbd2	0	0	0	4	0	14	0	0	0	0	0	0	Bacteria	p__Bacteroidota	c__Bacteroidia	o__Bacteroidales	f__SB-5	g__SB-5
11f2a38c8fe13d111dab71f1d5a3eb65	37	0	0	117	81	57	10	17	0	102	0	0	Bacteria	p__Bacteroidota	c__Bacteroidia	o__Bacteroidales	f__SB-5	g__SB-5	s__uncultured_organism
1346a199b297058c566aa39a0bbfd0ff	0	0	29	51	57	46	0	0	0	0	69	0	Bacteria	p__Bacteroidota	c__Bacteroidia	o__Bacteroidales	f__SB-5	g__SB-5	s__uncultured_organism
7ace697f089ae4e461bc161378bf18f7	37	76	34	0	0	0	0	0	0	0	0	0	Bacteria	p__Bacteroidota	c__Bacteroidia	o__Bacteroidales	f__SB-5	g__SB-5	s__uncultured_organism
b41fe97db03828c7c2cd3f5a9f1b04a1	65	43	0	0	9	5	0	0	0	11	0	0	Bacteria	p__Bacteroidota	c__Bacteroidia	o__Bacteroidales	f__SB-5	g__SB-5	s__uncultured_organism
c82dc25fa371b67c4c405c57c7ba7d1e	31	17	0	0	37	0	0	0	0	46	0	0	Bacteria	p__Bacteroidota	c__Bacteroidia	o__Bacteroidales	f__SB-5	g__SB-5	s__uncultured_organism
4fe82a190d58f4d123050d4d25d851c9	0	94	0	0	0	0	0	0	0	0	0	0	Bacteria	p__Bacteroidota	c__Bacteroidia	o__Bacteroidales	f__SB-5	g__SB-5	s__uncultured_organism
cda2dbe54f4d9232d6278318dd041a6b	0	0	0	0	73	0	0	0	0	0	0	0	Bacteria	p__Bacteroidota	c__Bacteroidia	o__Bacteroidales	f__SB-5	g__SB-5	s__uncultured_organism
c87eaa655b5862abb0e5ec78de6dcb13	0	0	0	0	0	66	0	0	0	0	0	0	Bacteria	p__Bacteroidota	c__Bacteroidia	o__Bacteroidales	f__SB-5	g__SB-5	s__uncultured_organism
b7f685b79f10d4fcfbd728d91c57802a	25	27	0	0	0	0	0	0	0	0	0	0	Bacteria	p__Bacteroidota	c__Bacteroidia	o__Bacteroidales	f__SB-5	g__SB-5	s__uncultured_organism
d0f3c20904ce263ce53234b3139a26c3	8	15	0	0	6	5	0	0	0	17	0	0	Bacteria	p__Bacteroidota	c__Bacteroidia	o__Bacteroidales	f__SB-5	g__SB-5	s__uncultured_organism
e9e2bfa77fc4fbfd26a57aaa07988f93	0	0	0	22	31	0	0	0	0	0	0	0	Bacteria	p__Bacteroidota	c__Bacteroidia	o__Bacteroidales	f__SB-5	g__SB-5	s__uncultured_organism
11fe8f1f79ff12a41d3a93335eea0e43	0	0	0	0	0	0	0	0	0	0	0	39	Bacteria	p__Bacteroidota	c__Bacteroidia	o__Bacteroidales	f__SB-5	g__SB-5	s__uncultured_organism
b3b4a39d0834ce84f3894b8efc7f0de5	0	12	14	0	0	0	0	0	0	0	0	0	Bacteria	p__Bacteroidota	c__Bacteroidia	o__Bacteroidales	f__SB-5	g__SB-5	s__uncultured_organism
17bc252125e8a525f135dc2c79416dcd	0	0	14	0	0	9	0	0	0	0	0	0	Bacteria	p__Bacteroidota	c__Bacteroidia	o__Bacteroidales	f__SB-5	g__SB-5	s__uncultured_organism
95f1e5b6438cdacf28e46345f23c08f9	0	0	22	0	0	0	0	0	0	0	0	0	Bacteria	p__Bacteroidota	c__Bacteroidia	o__Bacteroidales	f__SB-5	g__SB-5	s__uncultured_organism
9e99afca95e87d6c0d613b5523e91204	0	0	0	0	0	24	0	0	0	0	0	0	Bacteria	p__Bacteroidota	c__Bacteroidia	o__Bacteroidales	f__SB-5	g__SB-5	s__uncultured_organism
20ed47b550c6ced23c3dad24cd218232	0	0	0	21	0	0	0	0	0	0	0	0	Bacteria	p__Bacteroidota	c__Bacteroidia	o__Bacteroidales	f__SB-5	g__SB-5	s__uncultured_organism
36a9cae8d449316b81eaf5411a1fdc0f	0	0	0	8	0	0	0	0	0	13	0	0	Bacteria	p__Bacteroidota	c__Bacteroidia	o__Bacteroidales	f__SB-5	g__SB-5	s__uncultured_organism
6b262ad24ae7aead465001b29ee534e5	0	0	0	0	0	4	0	0	0	0	0	15	Bacteria	p__Bacteroidota	c__Bacteroidia	o__Bacteroidales	f__SB-5	g__SB-5	s__uncultured_organism
5256534b4eb03d009f06bebe00a0d951	0	0	0	0	7	0	0	0	0	0	0	12	Bacteria	p__Bacteroidota	c__Bacteroidia	o__Bacteroidales	f__SB-5	g__SB-5	s__uncultured_organism
311b9fdb9a36e80c872125c4f1c2f2ea	0	0	0	0	0	0	0	0	0	0	21	0	Bacteria	p__Bacteroidota	c__Bacteroidia	o__Bacteroidales	f__SB-5	g__SB-5	s__uncultured_organism
e8e1b33e4163294845361ef4d9e0ad23	0	0	0	0	0	16	0	0	0	0	0	0	Bacteria	p__Bacteroidota	c__Bacteroidia	o__Bacteroidales	f__SB-5	g__SB-5	s__uncultured_organism
c183370e809f982d6c0ae651639d1f26	0	0	0	0	0	14	0	0	0	0	0	0	Bacteria	p__Bacteroidota	c__Bacteroidia	o__Bacteroidales	f__SB-5	g__SB-5	s__uncultured_organism
eea732582ea43d0cc217bafb6d5229af	0	0	0	0	0	0	0	0	0	9	0	0	Bacteria	p__Bacteroidota	c__Bacteroidia	o__Bacteroidales	f__SB-5	g__SB-5	s__uncultured_organism
e9ad80e50c371d5e60d8f8882d89f2d0	0	0	0	0	0	0	0	0	0	14	0	0	Bacteria	p__Bacteroidota	c__Bacteroidia	o__Bacteroidales	f__SB-5	g__SB-5	s__uncultured_organism
47c407c8a630ca0cf63f80147474e677	0	0	0	0	10	0	0	0	0	0	0	0	Bacteria	p__Bacteroidota	c__Bacteroidia	o__Bacteroidales	f__SB-5	g__SB-5	s__uncultured_organism
90fa536ed7b99a0d0f6753013bd63013	0	0	0	0	10	0	0	0	0	0	0	0	Bacteria	p__Bacteroidota	c__Bacteroidia	o__Bacteroidales	f__SB-5	g__SB-5	s__uncultured_organism
2922f72c45e9fd1bfc8d6f8f718df2cc	0	0	0	0	0	11	0	0	0	0	0	0	Bacteria	p__Bacteroidota	c__Bacteroidia	o__Bacteroidales	f__SB-5	g__SB-5	s__uncultured_organism
e9c5ac59e56c6bb95e13df207830ea68	0	0	0	0	0	0	0	0	0	0	0	12	Bacteria	p__Bacteroidota	c__Bacteroidia	o__Bacteroidales	f__SB-5	g__SB-5	s__uncultured_organism
19a5492a17370d4a39a9cf0f1d084f83	0	0	0	0	0	9	0	0	0	0	0	0	Bacteria	p__Bacteroidota	c__Bacteroidia	o__Bacteroidales	f__SB-5	g__SB-5	s__uncultured_organism
c2cff76bfacd32a8efa364a1ee04831e	0	0	5	0	0	0	0	0	0	0	0	0	Bacteria	p__Bacteroidota	c__Bacteroidia	o__Bacteroidales	f__SB-5	g__SB-5	s__uncultured_organism
37103a6efe750f82d1a57c1f17635528	0	0	0	0	0	10	0	0	0	0	0	0	Bacteria	p__Bacteroidota	c__Bacteroidia	o__Bacteroidales	f__SB-5	g__SB-5	s__uncultured_organism
fb21dbaa368a09bc02d77c5e60e3389c	0	0	0	0	0	0	0	0	5	0	0	0	Bacteria	p__Bacteroidota	c__Bacteroidia	o__Bacteroidales	f__SB-5	g__SB-5	s__uncultured_organism
f5213bf6d2baec09b4846593f6d735a0	7	0	0	0	0	0	0	0	0	0	0	0	Bacteria	p__Bacteroidota	c__Bacteroidia	o__Bacteroidales	f__SB-5	g__SB-5	s__uncultured_organism
39b4c97262f7499b9cf9b0b500f7aa54	5	0	0	0	0	0	0	0	0	0	0	0	Bacteria	p__Bacteroidota	c__Bacteroidia	o__Bacteroidales	f__SB-5	g__SB-5	s__uncultured_organism
e9cf63d51fb30c4e63622d5c4e373b5e	0	0	4	0	0	0	0	0	0	0	0	0	Bacteria	p__Bacteroidota	c__Bacteroidia	o__Bacteroidales	f__SB-5	g__SB-5	s__uncultured_organism
bc324626dbacad999bc82b01621c0b3f	0	0	0	0	0	0	0	0	7	0	0	0	Bacteria	p__Bacteroidota	c__Bacteroidia	o__Bacteroidales	f__SB-5	g__SB-5	s__uncultured_organism
e9087de203f6ff6b65b141ac71a60673	0	0	0	0	0	4	0	0	0	0	0	0	Bacteria	p__Bacteroidota	c__Bacteroidia	o__Bacteroidales	f__SB-5	g__SB-5	s__uncultured_organism
d21280a1e1251833be6e1977dba59970	0	0	0	0	0	0	0	0	0	0	5	0	Bacteria	p__Bacteroidota	c__Bacteroidia	o__Bacteroidales	f__SB-5	g__SB-5	s__uncultured_organism
25f7b228da0abbe17e3824375af309e7	0	2	0	0	0	0	0	0	0	0	0	0	Bacteria	p__Bacteroidota	c__Bacteroidia	o__Bacteroidales	f__SB-5	g__SB-5	s__uncultured_organism
a1692b182bb1842bdab1ed03cfcbd867	0	1	0	0	0	0	0	0	0	0	0	0	Bacteria	p__Bacteroidota	c__Bacteroidia	o__Bacteroidales	f__SB-5	g__SB-5	s__uncultured_organism
db77ff7baa76d59f08c5f2bac120456d	0	2	0	0	0	0	0	0	0	0	0	0	Bacteria	p__Bacteroidota	c__Bacteroidia	o__Bacteroidales	f__SB-5	g__SB-5	s__uncultured_organism
f731635455cf33dd3f07bfe0ab968938	0	3	0	0	0	0	0	0	0	0	0	0	Bacteria	p__Bacteroidota	c__Bacteroidia	o__Bacteroidetes_VC2.1_Bac22	f__Bacteroidetes_VC2.1_Bac22	g__Bacteroidetes_VC2.1_Bac22	s__uncultured_bacterium
dfc93818e7b0e88209df6ae7ac1081e7	0	0	0	0	0	0	0	0	0	0	13	0	Bacteria	p__Bacteroidota	c__Bacteroidia	o__Chitinophagales
d404ccb964b59cd3a6c6195ef1e87c91	0	0	0	0	0	0	0	0	0	0	0	14	Bacteria	p__Bacteroidota	c__Bacteroidia	o__Chitinophagales
8b6400fd075956c4df68c5b8527a2d29	0	0	0	0	0	0	14	0	0	0	0	0	Bacteria	p__Bacteroidota	c__Bacteroidia	o__Chitinophagales
63ae21feace7f7de36b6537c2744d35c	0	0	0	0	0	0	0	0	12	0	0	0	Bacteria	p__Bacteroidota	c__Bacteroidia	o__Chitinophagales
b55fb0ae47e3aacb057c010a1161bf18	0	0	0	0	0	0	0	10	0	0	0	0	Bacteria	p__Bacteroidota	c__Bacteroidia	o__Chitinophagales
0d74756294642bbc057394d88c85d665	0	0	0	0	0	0	0	28	0	16	0	0	Bacteria	p__Bacteroidota	c__Bacteroidia	o__Chitinophagales	f__37-13	g__37-13
47b8d944cc43eab1e86bb259078cc698	0	0	0	10	0	0	21	0	14	0	0	0	Bacteria	p__Bacteroidota	c__Bacteroidia	o__Chitinophagales	f__37-13	g__37-13
a0f17aeb79f5de58c0e0fdc032e16223	0	0	0	0	0	0	0	0	0	0	10	0	Bacteria	p__Bacteroidota	c__Bacteroidia	o__Chitinophagales	f__37-13	g__37-13
9ec9ba9313aeb86c228429a2352606e0	0	5	0	0	0	0	0	0	0	0	0	0	Bacteria	p__Bacteroidota	c__Bacteroidia	o__Chitinophagales	f__Chitinophagaceae
cb0add081c3c18d70e560ac779db278f	0	0	0	1	0	0	0	0	0	0	0	0	Bacteria	p__Bacteroidota	c__Bacteroidia	o__Chitinophagales	f__Chitinophagaceae
4a0db95b0e0119a03c607e5cde5da4a0	0	0	0	0	0	0	16	0	0	0	48	13	Bacteria	p__Bacteroidota	c__Bacteroidia	o__Chitinophagales	f__Saprospiraceae
18ec432a2f451102d012c15837215872	0	0	0	19	22	22	0	0	0	0	0	0	Bacteria	p__Bacteroidota	c__Bacteroidia	o__Chitinophagales	f__Saprospiraceae
0aa730301800ee274e7504490d9a83a8	0	0	40	0	0	0	0	0	0	0	0	0	Bacteria	p__Bacteroidota	c__Bacteroidia	o__Chitinophagales	f__Saprospiraceae
cca31c785d0c32183fb32f88209cf91f	0	0	0	0	6	20	0	0	0	0	0	0	Bacteria	p__Bacteroidota	c__Bacteroidia	o__Chitinophagales	f__Saprospiraceae
c77b7b473e431bc5eb0a1ef82544b05c	0	0	0	0	0	0	0	21	11	0	0	0	Bacteria	p__Bacteroidota	c__Bacteroidia	o__Chitinophagales	f__Saprospiraceae
ffccfadc3a77b33966c26d51cfbe5796	0	17	0	0	0	0	0	0	0	0	0	0	Bacteria	p__Bacteroidota	c__Bacteroidia	o__Chitinophagales	f__Saprospiraceae
ccf6ed52993604410f86759737422755	0	0	0	0	18	0	0	0	0	0	0	0	Bacteria	p__Bacteroidota	c__Bacteroidia	o__Chitinophagales	f__Saprospiraceae
727f6771d40e71cc630251222a4004f4	0	0	0	0	0	0	23	0	0	0	0	0	Bacteria	p__Bacteroidota	c__Bacteroidia	o__Chitinophagales	f__Saprospiraceae
8f7e162038dd7207e5efb5c2c70aa366	6	0	0	0	0	13	0	0	0	0	0	0	Bacteria	p__Bacteroidota	c__Bacteroidia	o__Chitinophagales	f__Saprospiraceae
64302e2e71ef8fa4e29b6e9b041a1296	0	0	18	0	0	0	0	0	0	0	0	0	Bacteria	p__Bacteroidota	c__Bacteroidia	o__Chitinophagales	f__Saprospiraceae
2e21178bb3535df7045320721624b745	16	0	0	0	0	0	0	0	0	0	0	0	Bacteria	p__Bacteroidota	c__Bacteroidia	o__Chitinophagales	f__Saprospiraceae
7963b2030d96bd21ba33197783722950	0	0	0	0	0	10	0	0	0	0	0	0	Bacteria	p__Bacteroidota	c__Bacteroidia	o__Chitinophagales	f__Saprospiraceae
c09e41d413008dbad7ba5896c9e7caf0	10	0	0	0	0	0	0	0	0	0	0	0	Bacteria	p__Bacteroidota	c__Bacteroidia	o__Chitinophagales	f__Saprospiraceae
1f6e9ec2418690883feec401d2c2c09f	0	0	0	0	11	0	0	0	0	0	0	0	Bacteria	p__Bacteroidota	c__Bacteroidia	o__Chitinophagales	f__Saprospiraceae
fc9b474f9b898ef692762c8232d3bb68	0	0	6	0	0	0	0	0	0	0	0	0	Bacteria	p__Bacteroidota	c__Bacteroidia	o__Chitinophagales	f__Saprospiraceae
dc80ad4f0c6626bed17d0ab89d9b392a	7	0	0	0	0	0	0	0	0	0	0	0	Bacteria	p__Bacteroidota	c__Bacteroidia	o__Chitinophagales	f__Saprospiraceae
afc7861ab44884d34c45bfd296cdaba6	0	0	0	0	0	6	0	0	0	0	0	0	Bacteria	p__Bacteroidota	c__Bacteroidia	o__Chitinophagales	f__Saprospiraceae
97926c1175d93007a76ce2772ff9155c	5	0	0	0	0	0	0	0	0	0	0	0	Bacteria	p__Bacteroidota	c__Bacteroidia	o__Chitinophagales	f__Saprospiraceae
698f88fcb14c37a93d970595229c02a1	0	0	4	0	0	0	0	0	0	0	0	0	Bacteria	p__Bacteroidota	c__Bacteroidia	o__Chitinophagales	f__Saprospiraceae
261096beeae30f126b798eab2cd4532c	0	0	3	0	0	0	0	0	0	0	0	0	Bacteria	p__Bacteroidota	c__Bacteroidia	o__Chitinophagales	f__Saprospiraceae
73f776f7736288808889544fb6e88789	0	0	0	4	0	0	0	0	0	0	0	0	Bacteria	p__Bacteroidota	c__Bacteroidia	o__Chitinophagales	f__Saprospiraceae
803e8fd1a85c02cc4ce1ae8978ad9288	0	0	0	0	3	0	0	0	0	0	0	0	Bacteria	p__Bacteroidota	c__Bacteroidia	o__Chitinophagales	f__Saprospiraceae
6d32ef1e66d33b53699ae23117a2a6d1	0	0	0	3	0	0	0	0	0	0	0	0	Bacteria	p__Bacteroidota	c__Bacteroidia	o__Chitinophagales	f__Saprospiraceae
f8a19271c0d29d6d842d3265723bd49e	2	0	0	0	0	0	0	0	0	0	0	0	Bacteria	p__Bacteroidota	c__Bacteroidia	o__Chitinophagales	f__Saprospiraceae
a41f8f442df734d8d73e30405e156394	0	13	0	0	13	0	0	0	0	0	0	0	Bacteria	p__Bacteroidota	c__Bacteroidia	o__Chitinophagales	f__Saprospiraceae	g__Lewinella
4879c9e0508d49efe00e87909ddb3a5b	9	0	0	0	0	16	0	0	0	3	3	0	Bacteria	p__Bacteroidota	c__Bacteroidia	o__Chitinophagales	f__Saprospiraceae	g__Lewinella
46a934e2d6fa7c43a30dcaeb4fcbbe62	0	0	0	7	0	0	0	0	0	0	0	0	Bacteria	p__Bacteroidota	c__Bacteroidia	o__Chitinophagales	f__Saprospiraceae	g__Lewinella
f7f9ac11e687f0eea7fd80d55133e7f1	0	0	0	0	0	0	0	0	0	0	0	5	Bacteria	p__Bacteroidota	c__Bacteroidia	o__Chitinophagales	f__Saprospiraceae	g__Lewinella
d06e84c5eb0229a3028e087c238d5a4d	0	2	0	0	0	0	0	0	0	0	0	0	Bacteria	p__Bacteroidota	c__Bacteroidia	o__Chitinophagales	f__Saprospiraceae	g__Lewinella
0769db4cdeb86c177323cf22a94f9c0d	0	0	0	0	8	0	0	0	0	0	0	0	Bacteria	p__Bacteroidota	c__Bacteroidia	o__Chitinophagales	f__Saprospiraceae	g__Lewinella	s__uncultured_bacterium
1623e433dd7b51d74e7ad39e2b00cac4	47	0	0	53	60	59	0	0	0	0	0	0	Bacteria	p__Bacteroidota	c__Bacteroidia	o__Chitinophagales	f__Saprospiraceae	g__Lewinella	s__uncultured_organism
39f2754b4d08f2a50720dd38d735c5a6	0	0	0	23	70	84	0	0	0	0	0	0	Bacteria	p__Bacteroidota	c__Bacteroidia	o__Chitinophagales	f__Saprospiraceae	g__Lewinella	s__uncultured_organism
520a7cf9802df4b9d9b6c583816d1356	0	0	0	4	0	12	54	82	27	0	0	0	Bacteria	p__Bacteroidota	c__Bacteroidia	o__Chitinophagales	f__Saprospiraceae	g__Lewinella	s__uncultured_organism
896a9010b50aa1dde7ee1a993ca37e52	0	11	0	22	0	0	0	0	0	0	0	0	Bacteria	p__Bacteroidota	c__Bacteroidia	o__Chitinophagales	f__Saprospiraceae	g__Lewinella	s__uncultured_organism
a0ccb8cd3f63c759e4074d79167c8bcf	0	0	32	0	0	0	0	0	0	0	0	0	Bacteria	p__Bacteroidota	c__Bacteroidia	o__Chitinophagales	f__Saprospiraceae	g__Lewinella	s__uncultured_organism
b1b571f1220e9cb75f2233e10b06e417	0	23	0	0	0	0	0	0	0	0	0	0	Bacteria	p__Bacteroidota	c__Bacteroidia	o__Chitinophagales	f__Saprospiraceae	g__Lewinella	s__uncultured_organism
96aa058c7f9aaf9b6074ceef2d48e17f	0	0	0	0	8	0	0	0	0	15	0	0	Bacteria	p__Bacteroidota	c__Bacteroidia	o__Chitinophagales	f__Saprospiraceae	g__Lewinella	s__uncultured_organism
97a3681e37f04a368e6c815e88040ff0	0	0	0	0	0	0	27	0	0	0	0	0	Bacteria	p__Bacteroidota	c__Bacteroidia	o__Chitinophagales	f__Saprospiraceae	g__Lewinella	s__uncultured_organism
17eb5931dbf7ffce91db9758302f6dac	0	0	0	0	0	14	0	0	0	0	0	0	Bacteria	p__Bacteroidota	c__Bacteroidia	o__Chitinophagales	f__Saprospiraceae	g__Lewinella	s__uncultured_organism
1b33f4e906d7c1ea872a0b0c1fc9b6fa	0	11	0	0	0	0	0	0	0	0	0	0	Bacteria	p__Bacteroidota	c__Bacteroidia	o__Chitinophagales	f__Saprospiraceae	g__Lewinella	s__uncultured_organism
0dc483d9a35ebf1013e2f18275400df3	0	0	0	0	0	0	0	0	16	0	0	0	Bacteria	p__Bacteroidota	c__Bacteroidia	o__Chitinophagales	f__Saprospiraceae	g__Lewinella	s__uncultured_organism
65156252604406d8c6405a78aeb118ab	0	0	0	13	0	0	0	0	0	0	0	0	Bacteria	p__Bacteroidota	c__Bacteroidia	o__Chitinophagales	f__Saprospiraceae	g__Lewinella	s__uncultured_organism
b5a8769579fc39c76324094d43cd4e65	0	0	0	0	7	0	0	0	0	0	0	0	Bacteria	p__Bacteroidota	c__Bacteroidia	o__Chitinophagales	f__Saprospiraceae	g__Lewinella	s__uncultured_organism
c29b38eeb45982e112ea03bd4b69c469	0	0	0	0	0	0	0	0	0	0	0	7	Bacteria	p__Bacteroidota	c__Bacteroidia	o__Chitinophagales	f__Saprospiraceae	g__Lewinella	s__uncultured_organism
4091fcd78ae006fcdadf211e50930c4c	0	0	1	0	0	0	0	0	0	0	0	0	Bacteria	p__Bacteroidota	c__Bacteroidia	o__Chitinophagales	f__Saprospiraceae	g__Lewinella	s__uncultured_organism
96d0fcdec72fecdfb6cf49dc262d6bb0	0	0	0	0	20	0	0	0	17	0	0	0	Bacteria	p__Bacteroidota	c__Bacteroidia	o__Chitinophagales	f__Saprospiraceae	g__Phaeodactylibacter
a5a6b93113f3d396bddbc54bd6832939	0	0	0	22	0	0	0	0	0	3	0	0	Bacteria	p__Bacteroidota	c__Bacteroidia	o__Chitinophagales	f__Saprospiraceae	g__Phaeodactylibacter
7f7c1f6ebfbe6610735409bb832cd3b7	0	0	0	0	0	8	0	0	0	0	0	0	Bacteria	p__Bacteroidota	c__Bacteroidia	o__Chitinophagales	f__Saprospiraceae	g__Phaeodactylibacter
16d5c0bcbb208a5b2a1026dfc39c4325	0	0	0	0	0	8	0	0	0	0	0	0	Bacteria	p__Bacteroidota	c__Bacteroidia	o__Chitinophagales	f__Saprospiraceae	g__Phaeodactylibacter
c69bfaa36cba2d43fc5fcc85d9567f52	0	0	0	0	0	13	0	0	0	0	0	0	Bacteria	p__Bacteroidota	c__Bacteroidia	o__Chitinophagales	f__Saprospiraceae	g__Phaeodactylibacter
5a66d8630175e0116edf3f7767b685fe	0	0	0	0	0	0	0	7	0	0	0	0	Bacteria	p__Bacteroidota	c__Bacteroidia	o__Chitinophagales	f__Saprospiraceae	g__Phaeodactylibacter
77108ee90a674b064045b54ec26026d6	0	0	0	0	5	0	0	0	0	0	0	0	Bacteria	p__Bacteroidota	c__Bacteroidia	o__Chitinophagales	f__Saprospiraceae	g__Phaeodactylibacter
ebf94053944e22aada44036778905bbe	0	0	0	19	35	0	11	50	12	61	140	125	Bacteria	p__Bacteroidota	c__Bacteroidia	o__Chitinophagales	f__Saprospiraceae	g__Phaeodactylibacter	s__uncultured_organism
5898fb8cbcc904ef5685b08f340f13f5	30	21	41	78	47	47	0	41	45	6	0	0	Bacteria	p__Bacteroidota	c__Bacteroidia	o__Chitinophagales	f__Saprospiraceae	g__Phaeodactylibacter	s__uncultured_organism
a8eb2c820f14cbfeaaae8592048f6213	0	0	0	0	0	0	27	0	33	93	106	69	Bacteria	p__Bacteroidota	c__Bacteroidia	o__Chitinophagales	f__Saprospiraceae	g__Phaeodactylibacter	s__uncultured_organism
148755a7726221bcc55bcd99541d50e8	0	0	0	0	0	0	0	0	0	74	121	88	Bacteria	p__Bacteroidota	c__Bacteroidia	o__Chitinophagales	f__Saprospiraceae	g__Phaeodactylibacter	s__uncultured_organism
e257b8335425c6f420dafc1003e96b8a	0	0	31	52	55	29	30	0	0	0	0	0	Bacteria	p__Bacteroidota	c__Bacteroidia	o__Chitinophagales	f__Saprospiraceae	g__Phaeodactylibacter	s__uncultured_organism
210988b3a9b37a2cb8a0354d030863c0	0	0	0	0	0	0	0	59	57	0	0	27	Bacteria	p__Bacteroidota	c__Bacteroidia	o__Chitinophagales	f__Saprospiraceae	g__Phaeodactylibacter	s__uncultured_organism
333e1aa5c79478dd727f1b0933ef3a2d	0	0	0	0	0	0	0	80	0	15	36	0	Bacteria	p__Bacteroidota	c__Bacteroidia	o__Chitinophagales	f__Saprospiraceae	g__Phaeodactylibacter	s__uncultured_organism
9d479760fe067e69ab9bd8a325588105	19	25	0	0	0	40	0	0	0	0	0	0	Bacteria	p__Bacteroidota	c__Bacteroidia	o__Chitinophagales	f__Saprospiraceae	g__Phaeodactylibacter	s__uncultured_organism
a56ac18079f888dcaffad7a726013959	0	0	0	0	0	0	62	0	4	0	0	0	Bacteria	p__Bacteroidota	c__Bacteroidia	o__Chitinophagales	f__Saprospiraceae	g__Phaeodactylibacter	s__uncultured_organism
bab67cbdfb22989ad88cbc42c471a4ae	0	0	0	0	0	40	0	0	0	0	0	0	Bacteria	p__Bacteroidota	c__Bacteroidia	o__Chitinophagales	f__Saprospiraceae	g__Phaeodactylibacter	s__uncultured_organism
65d27e7d1c4d9c83f24271ec78533e0f	0	0	0	0	33	0	0	0	0	0	0	0	Bacteria	p__Bacteroidota	c__Bacteroidia	o__Chitinophagales	f__Saprospiraceae	g__Phaeodactylibacter	s__uncultured_organism
92af707f636c3bb176b304ac773b3d3a	0	0	0	13	16	0	0	0	0	0	0	0	Bacteria	p__Bacteroidota	c__Bacteroidia	o__Chitinophagales	f__Saprospiraceae	g__Phaeodactylibacter	s__uncultured_organism
e49c941457f7c019ba8e88420d23b49f	0	0	0	0	9	17	0	0	0	0	0	0	Bacteria	p__Bacteroidota	c__Bacteroidia	o__Chitinophagales	f__Saprospiraceae	g__Phaeodactylibacter	s__uncultured_organism
4df539501eddd5bf1e46fe18e1364e21	0	16	8	0	0	0	0	0	0	0	0	0	Bacteria	p__Bacteroidota	c__Bacteroidia	o__Chitinophagales	f__Saprospiraceae	g__Phaeodactylibacter	s__uncultured_organism
04742e05105111d6fcd36577e5b21a45	0	0	0	21	0	0	0	0	0	0	0	0	Bacteria	p__Bacteroidota	c__Bacteroidia	o__Chitinophagales	f__Saprospiraceae	g__Phaeodactylibacter	s__uncultured_organism
868663ad5812606b7183ae55b81c6c40	0	0	0	0	17	0	0	0	0	0	0	0	Bacteria	p__Bacteroidota	c__Bacteroidia	o__Chitinophagales	f__Saprospiraceae	g__Phaeodactylibacter	s__uncultured_organism
b1387ac1ec52d37121d87a02bbfc7e99	0	0	0	0	0	19	0	0	0	0	3	0	Bacteria	p__Bacteroidota	c__Bacteroidia	o__Chitinophagales	f__Saprospiraceae	g__Phaeodactylibacter	s__uncultured_organism
977ac09b4e9039d1e8cf8d91096c7436	0	0	0	0	0	0	0	0	0	9	0	15	Bacteria	p__Bacteroidota	c__Bacteroidia	o__Chitinophagales	f__Saprospiraceae	g__Phaeodactylibacter	s__uncultured_organism
9d40c92810ffff24d4c4a66a4328f22f	0	0	0	0	0	0	26	0	0	0	0	0	Bacteria	p__Bacteroidota	c__Bacteroidia	o__Chitinophagales	f__Saprospiraceae	g__Phaeodactylibacter	s__uncultured_organism
bffbe9eeb96d3cb640defcc74de8f9b7	0	0	0	0	0	19	0	0	0	0	0	0	Bacteria	p__Bacteroidota	c__Bacteroidia	o__Chitinophagales	f__Saprospiraceae	g__Phaeodactylibacter	s__uncultured_organism
7c4a1b18151b8a49efe9c78da7f836c8	13	0	0	0	0	0	0	0	0	0	0	0	Bacteria	p__Bacteroidota	c__Bacteroidia	o__Chitinophagales	f__Saprospiraceae	g__Phaeodactylibacter	s__uncultured_organism
18d55941a1d56a29ca29bf7a8cff0692	0	0	0	15	0	0	0	0	0	0	0	0	Bacteria	p__Bacteroidota	c__Bacteroidia	o__Chitinophagales	f__Saprospiraceae	g__Phaeodactylibacter	s__uncultured_organism
226b05e0924ab87fbe0934cb723aa3a3	0	0	0	9	8	0	0	0	0	0	0	0	Bacteria	p__Bacteroidota	c__Bacteroidia	o__Chitinophagales	f__Saprospiraceae	g__Phaeodactylibacter	s__uncultured_organism
432abc0a5080e6a1868e86277dd0bb7e	0	0	0	0	12	0	0	0	0	0	0	0	Bacteria	p__Bacteroidota	c__Bacteroidia	o__Chitinophagales	f__Saprospiraceae	g__Phaeodactylibacter	s__uncultured_organism
7e200967704f6df6d13e387883eb12a7	0	10	0	0	0	0	0	0	0	0	0	0	Bacteria	p__Bacteroidota	c__Bacteroidia	o__Chitinophagales	f__Saprospiraceae	g__Phaeodactylibacter	s__uncultured_organism
d2872d61c75d643c551b226cc87372ea	7	0	0	0	0	0	0	0	0	0	0	0	Bacteria	p__Bacteroidota	c__Bacteroidia	o__Chitinophagales	f__Saprospiraceae	g__Phaeodactylibacter	s__uncultured_organism
d947a0b34eb75265c4e4e6c33f902276	6	0	0	0	0	0	0	0	0	0	0	0	Bacteria	p__Bacteroidota	c__Bacteroidia	o__Chitinophagales	f__Saprospiraceae	g__Phaeodactylibacter	s__uncultured_organism
41b1ccb8a502a401edb0283e0f0f6827	7	0	0	0	0	0	0	0	0	0	0	0	Bacteria	p__Bacteroidota	c__Bacteroidia	o__Chitinophagales	f__Saprospiraceae	g__Phaeodactylibacter	s__uncultured_organism
d5fb73892b3e400e527fb4c1bca0dfcd	0	0	4	0	0	0	0	0	0	0	0	0	Bacteria	p__Bacteroidota	c__Bacteroidia	o__Chitinophagales	f__Saprospiraceae	g__Phaeodactylibacter	s__uncultured_organism
59781fb8f6f148e04c320fc065351054	25	40	43	0	21	29	0	0	0	0	0	0	Bacteria	p__Bacteroidota	c__Bacteroidia	o__Chitinophagales	f__Saprospiraceae	g__uncultured
d198d533f79f0c0efea2cd2dbc60de29	0	38	60	0	0	0	0	0	0	0	0	0	Bacteria	p__Bacteroidota	c__Bacteroidia	o__Chitinophagales	f__Saprospiraceae	g__uncultured
9fae26ae8b7530aeac916a9aaeaeb248	46	47	0	0	0	0	0	0	0	0	0	0	Bacteria	p__Bacteroidota	c__Bacteroidia	o__Chitinophagales	f__Saprospiraceae	g__uncultured
851a9838e3285dd11bb4303e248517c1	16	13	40	0	0	0	0	0	0	0	0	0	Bacteria	p__Bacteroidota	c__Bacteroidia	o__Chitinophagales	f__Saprospiraceae	g__uncultured
575d72fbea6b5b5e164f10cc6adf0436	0	0	76	0	0	0	0	0	0	0	0	0	Bacteria	p__Bacteroidota	c__Bacteroidia	o__Chitinophagales	f__Saprospiraceae	g__uncultured
bb9291dbeb23a6f9a6bcf6eb2c4c3c25	0	0	0	13	0	49	0	0	1	5	0	0	Bacteria	p__Bacteroidota	c__Bacteroidia	o__Chitinophagales	f__Saprospiraceae	g__uncultured
e60d11cdcb372ff17c2b89b5fb6fd826	0	0	0	0	41	0	0	0	0	0	0	0	Bacteria	p__Bacteroidota	c__Bacteroidia	o__Chitinophagales	f__Saprospiraceae	g__uncultured
ada122bf5046030ac0a31fb9c987a1b5	38	0	0	0	0	0	0	0	0	0	0	0	Bacteria	p__Bacteroidota	c__Bacteroidia	o__Chitinophagales	f__Saprospiraceae	g__uncultured
2312393fb56d86ac3f656d3302549988	0	5	0	0	0	33	0	0	0	0	0	0	Bacteria	p__Bacteroidota	c__Bacteroidia	o__Chitinophagales	f__Saprospiraceae	g__uncultured
8e0b19746ee14b354cccf6c5540ea6b4	0	0	0	34	0	0	0	0	0	0	0	0	Bacteria	p__Bacteroidota	c__Bacteroidia	o__Chitinophagales	f__Saprospiraceae	g__uncultured
d125bf239950f431ed47aacaf74c3491	0	0	0	0	19	0	0	0	0	0	0	0	Bacteria	p__Bacteroidota	c__Bacteroidia	o__Chitinophagales	f__Saprospiraceae	g__uncultured
8a3e1f9ab74167ad2e9e183624ae2723	0	0	0	0	10	11	0	0	0	0	0	0	Bacteria	p__Bacteroidota	c__Bacteroidia	o__Chitinophagales	f__Saprospiraceae	g__uncultured
cf297d28132b0e797d69538af7835bda	0	0	0	0	9	7	0	0	0	0	0	0	Bacteria	p__Bacteroidota	c__Bacteroidia	o__Chitinophagales	f__Saprospiraceae	g__uncultured
5347a2825e7070f9537f48bda2efced8	0	0	0	15	0	0	0	0	0	0	0	0	Bacteria	p__Bacteroidota	c__Bacteroidia	o__Chitinophagales	f__Saprospiraceae	g__uncultured
d4907076b09d40aabfc90cc87b9a35ab	0	7	0	0	0	0	0	0	0	0	0	0	Bacteria	p__Bacteroidota	c__Bacteroidia	o__Chitinophagales	f__Saprospiraceae	g__uncultured
7bb47b5b5b10294872250cc0152dea6d	0	0	11	0	0	0	0	0	0	0	0	0	Bacteria	p__Bacteroidota	c__Bacteroidia	o__Chitinophagales	f__Saprospiraceae	g__uncultured
6f47a61204baebd5fdc20851128e6cd6	0	0	0	0	12	0	0	0	0	0	0	0	Bacteria	p__Bacteroidota	c__Bacteroidia	o__Chitinophagales	f__Saprospiraceae	g__uncultured
cacec682b693ca8e3af6606d1b6c4c86	0	0	0	0	8	0	0	0	0	0	0	0	Bacteria	p__Bacteroidota	c__Bacteroidia	o__Chitinophagales	f__Saprospiraceae	g__uncultured
57592000d514d4f24911a90edb8fd3f8	0	0	0	5	0	0	0	0	0	0	0	0	Bacteria	p__Bacteroidota	c__Bacteroidia	o__Chitinophagales	f__Saprospiraceae	g__uncultured
bf1f3b13cf111e6f36d81965bc3db9f4	0	0	0	0	0	0	0	0	8	0	0	0	Bacteria	p__Bacteroidota	c__Bacteroidia	o__Chitinophagales	f__Saprospiraceae	g__uncultured
b8928b605ecb688755d2155c3477bfeb	0	0	0	0	0	0	0	0	7	0	0	0	Bacteria	p__Bacteroidota	c__Bacteroidia	o__Chitinophagales	f__Saprospiraceae	g__uncultured
1a9e42682e3bd8d84d5d7bd98593fa7e	0	0	0	0	0	0	0	4	0	0	0	0	Bacteria	p__Bacteroidota	c__Bacteroidia	o__Chitinophagales	f__Saprospiraceae	g__uncultured
7f7879fedd690c0a2f35d16041a98d6d	0	0	0	0	0	4	0	0	0	0	0	0	Bacteria	p__Bacteroidota	c__Bacteroidia	o__Chitinophagales	f__Saprospiraceae	g__uncultured
a1779c06edaa48bf355f804801a2ac30	0	0	0	0	0	0	0	0	0	0	3	0	Bacteria	p__Bacteroidota	c__Bacteroidia	o__Chitinophagales	f__Saprospiraceae	g__uncultured
358d39dd9d6197bdf4d3078c01688018	0	2	0	0	0	0	0	0	0	0	0	0	Bacteria	p__Bacteroidota	c__Bacteroidia	o__Chitinophagales	f__Saprospiraceae	g__uncultured
fe13c907e952f49fc222ccc69a981909	0	0	0	0	0	0	3	0	0	0	0	0	Bacteria	p__Bacteroidota	c__Bacteroidia	o__Chitinophagales	f__Saprospiraceae	g__uncultured
82f6238fc79cf6c87a999d9bc7bbab6b	0	0	2	0	0	0	0	0	0	0	0	0	Bacteria	p__Bacteroidota	c__Bacteroidia	o__Chitinophagales	f__Saprospiraceae	g__uncultured
600e92067e2947f742bf0e8cc0db3e38	21	0	23	19	8	0	0	0	0	0	0	0	Bacteria	p__Bacteroidota	c__Bacteroidia	o__Chitinophagales	f__Saprospiraceae	g__uncultured	s__uncultured_bacterium
8edf5d736ea49c4fbcfcb001d33b7aca	12	11	22	0	0	0	0	0	0	0	0	0	Bacteria	p__Bacteroidota	c__Bacteroidia	o__Chitinophagales	f__Saprospiraceae	g__uncultured	s__uncultured_bacterium
868c60eba1cf95e9613b15e99654f6cc	0	13	0	0	0	0	0	0	0	0	0	0	Bacteria	p__Bacteroidota	c__Bacteroidia	o__Chitinophagales	f__Saprospiraceae	g__uncultured	s__uncultured_bacterium
78dd09d202406b800530d99858e3d3ef	0	0	12	6	0	0	0	0	0	0	0	0	Bacteria	p__Bacteroidota	c__Bacteroidia	o__Chitinophagales	f__Saprospiraceae	g__uncultured	s__uncultured_bacterium
7ac2d727eef3ce0fd2585cec3fc5fd71	0	0	0	0	0	15	0	0	0	0	0	0	Bacteria	p__Bacteroidota	c__Bacteroidia	o__Chitinophagales	f__Saprospiraceae	g__uncultured	s__uncultured_bacterium
2670a018cb589675dcf842142cb9eec3	5	0	0	0	0	0	0	0	0	0	0	0	Bacteria	p__Bacteroidota	c__Bacteroidia	o__Chitinophagales	f__Saprospiraceae	g__uncultured	s__uncultured_bacterium
d9ee915d554b9000f5f36cdf481d365f	0	0	10	0	0	0	0	0	0	0	0	0	Bacteria	p__Bacteroidota	c__Bacteroidia	o__Chitinophagales	f__Saprospiraceae	g__uncultured	s__uncultured_bacterium
a2d3e341680daf661c74b14b9c84ed8a	0	4	0	0	0	0	0	0	0	0	0	0	Bacteria	p__Bacteroidota	c__Bacteroidia	o__Chitinophagales	f__Saprospiraceae	g__uncultured	s__uncultured_bacterium
52241a0ee164e8d979f077513821e7c1	0	0	0	0	0	0	6	0	0	0	0	0	Bacteria	p__Bacteroidota	c__Bacteroidia	o__Chitinophagales	f__Saprospiraceae	g__uncultured	s__uncultured_bacterium
cbc9493b11565d5e58877a13251d4cb9	4	0	0	0	0	0	0	0	0	0	0	0	Bacteria	p__Bacteroidota	c__Bacteroidia	o__Chitinophagales	f__Saprospiraceae	g__uncultured	s__uncultured_bacterium
da8bbc734dd6ab7e877838f748c87deb	0	2	0	0	0	0	0	0	0	0	0	0	Bacteria	p__Bacteroidota	c__Bacteroidia	o__Chitinophagales	f__Saprospiraceae	g__uncultured	s__uncultured_bacterium
6c357a5ea42922337c8ac6d0999cf617	0	3	0	0	0	0	0	0	0	0	0	0	Bacteria	p__Bacteroidota	c__Bacteroidia	o__Chitinophagales	f__Saprospiraceae	g__uncultured	s__uncultured_bacterium
a23a2fd0e8c45c4bd3373c00e8b23051	0	0	0	0	0	2	0	0	0	0	0	0	Bacteria	p__Bacteroidota	c__Bacteroidia	o__Chitinophagales	f__Saprospiraceae	g__uncultured	s__uncultured_bacterium
0ed13afa915ddfc334f6cc1ba2530839	0	0	0	0	0	0	0	3	0	0	0	0	Bacteria	p__Bacteroidota	c__Bacteroidia	o__Chitinophagales	f__Saprospiraceae	g__uncultured	s__uncultured_bacterium
9cba397e7929e016284122472bc47294	0	2	0	0	0	0	0	0	0	0	0	0	Bacteria	p__Bacteroidota	c__Bacteroidia	o__Chitinophagales	f__Saprospiraceae	g__uncultured	s__uncultured_bacterium
84b3aba4f36d62d98b73a56b57462350	0	0	7	0	0	0	0	0	0	0	0	0	Bacteria	p__Bacteroidota	c__Bacteroidia	o__Chitinophagales	f__Saprospiraceae	g__uncultured	s__uncultured_Bacteroidetes
eda63f0603fc8454e274b0165468cc5c	0	0	4	0	0	0	0	0	0	0	0	0	Bacteria	p__Bacteroidota	c__Bacteroidia	o__Chitinophagales	f__Saprospiraceae	g__uncultured	s__uncultured_Bacteroidetes
2ad35bcb295ae5dce0dd7fcc777dca01	62	84	61	370	50	73	318	594	465	0	47	93	Bacteria	p__Bacteroidota	c__Bacteroidia	o__Chitinophagales	f__Saprospiraceae	g__uncultured	s__uncultured_organism
08adad6d28aad822eb69640ee53b619b	0	11	0	44	347	422	92	254	91	216	352	326	Bacteria	p__Bacteroidota	c__Bacteroidia	o__Chitinophagales	f__Saprospiraceae	g__uncultured	s__uncultured_organism
7607ef3db54a7298400b948bad510b5e	0	0	0	0	0	0	243	347	674	133	189	273	Bacteria	p__Bacteroidota	c__Bacteroidia	o__Chitinophagales	f__Saprospiraceae	g__uncultured	s__uncultured_organism
8838e831b19d9f4adf4ad716b53d0c72	86	0	35	81	47	57	233	354	334	85	64	0	Bacteria	p__Bacteroidota	c__Bacteroidia	o__Chitinophagales	f__Saprospiraceae	g__uncultured	s__uncultured_organism
632f160cc5adbf4159c47ec055f70175	0	0	0	0	0	13	81	115	34	228	164	129	Bacteria	p__Bacteroidota	c__Bacteroidia	o__Chitinophagales	f__Saprospiraceae	g__uncultured	s__uncultured_organism
48c6ed10d9124e248125ebb15b0d51aa	0	25	0	0	45	70	59	51	0	46	63	68	Bacteria	p__Bacteroidota	c__Bacteroidia	o__Chitinophagales	f__Saprospiraceae	g__uncultured	s__uncultured_organism
b627253b5eaa74830ddcaac7522e164b	0	26	26	37	39	23	70	65	93	0	0	0	Bacteria	p__Bacteroidota	c__Bacteroidia	o__Chitinophagales	f__Saprospiraceae	g__uncultured	s__uncultured_organism
bceda1bbba044255bbbe3b5dec0da99d	0	0	0	52	34	33	0	75	90	0	0	0	Bacteria	p__Bacteroidota	c__Bacteroidia	o__Chitinophagales	f__Saprospiraceae	g__uncultured	s__uncultured_organism
c5da3cf66e14ad70aa396f31661e0ea7	23	46	60	55	37	0	0	0	0	0	0	0	Bacteria	p__Bacteroidota	c__Bacteroidia	o__Chitinophagales	f__Saprospiraceae	g__uncultured	s__uncultured_organism
9a8f9cf59e3d79f20360c5ec0a8f896d	66	15	50	41	19	29	0	0	0	0	0	0	Bacteria	p__Bacteroidota	c__Bacteroidia	o__Chitinophagales	f__Saprospiraceae	g__uncultured	s__uncultured_organism
cdf2c307900302b87e5d3083658b6612	65	60	83	0	0	0	0	0	0	0	0	0	Bacteria	p__Bacteroidota	c__Bacteroidia	o__Chitinophagales	f__Saprospiraceae	g__uncultured	s__uncultured_organism
1e1d97f604d1857a4838c2b52aa16e60	33	0	11	39	0	0	44	53	0	0	0	0	Bacteria	p__Bacteroidota	c__Bacteroidia	o__Chitinophagales	f__Saprospiraceae	g__uncultured	s__uncultured_organism
f06e0ac3b808d244402d4883605ff7b3	0	0	0	0	0	111	12	0	0	11	18	0	Bacteria	p__Bacteroidota	c__Bacteroidia	o__Chitinophagales	f__Saprospiraceae	g__uncultured	s__uncultured_organism
c96d3e1471b9888e32199402794ef3ae	73	56	0	0	0	0	0	0	0	0	0	0	Bacteria	p__Bacteroidota	c__Bacteroidia	o__Chitinophagales	f__Saprospiraceae	g__uncultured	s__uncultured_organism
46f75ccc12b6e51b2cc5fd54b6d8c78e	0	0	0	0	93	0	0	0	0	0	0	0	Bacteria	p__Bacteroidota	c__Bacteroidia	o__Chitinophagales	f__Saprospiraceae	g__uncultured	s__uncultured_organism
90709978c7fd5c1884761224558bbc96	19	0	43	0	0	0	0	0	0	0	0	0	Bacteria	p__Bacteroidota	c__Bacteroidia	o__Chitinophagales	f__Saprospiraceae	g__uncultured	s__uncultured_organism
3ae7bc1467a7f6cdf20617105ca7c425	0	0	0	0	0	0	39	39	0	0	0	0	Bacteria	p__Bacteroidota	c__Bacteroidia	o__Chitinophagales	f__Saprospiraceae	g__uncultured	s__uncultured_organism
29d18d3027807177bce03479cf631193	0	25	0	32	0	0	0	0	0	0	0	0	Bacteria	p__Bacteroidota	c__Bacteroidia	o__Chitinophagales	f__Saprospiraceae	g__uncultured	s__uncultured_organism
408eb7ee6b32e2804b8b01c053aee116	0	0	0	0	22	33	0	0	0	0	0	0	Bacteria	p__Bacteroidota	c__Bacteroidia	o__Chitinophagales	f__Saprospiraceae	g__uncultured	s__uncultured_organism
74bf1df55c9279b0215f2e3bef573375	0	0	0	14	0	12	24	7	0	0	0	0	Bacteria	p__Bacteroidota	c__Bacteroidia	o__Chitinophagales	f__Saprospiraceae	g__uncultured	s__uncultured_organism
08d64fb1cc3a2f6f9a8570b405ef990b	0	0	0	0	0	52	0	0	0	0	0	0	Bacteria	p__Bacteroidota	c__Bacteroidia	o__Chitinophagales	f__Saprospiraceae	g__uncultured	s__uncultured_organism
f2f4229699a1dc61889f0bf7443894d2	0	0	38	0	0	0	0	0	0	0	0	0	Bacteria	p__Bacteroidota	c__Bacteroidia	o__Chitinophagales	f__Saprospiraceae	g__uncultured	s__uncultured_organism
0f43db09b917fa6265e3562c5dcccbbb	0	39	0	0	0	0	0	0	0	0	0	0	Bacteria	p__Bacteroidota	c__Bacteroidia	o__Chitinophagales	f__Saprospiraceae	g__uncultured	s__uncultured_organism
e466c0564b41aef088bf90f3502a4cb3	0	0	31	0	0	0	0	0	0	0	0	0	Bacteria	p__Bacteroidota	c__Bacteroidia	o__Chitinophagales	f__Saprospiraceae	g__uncultured	s__uncultured_organism
3b0d34dd66eb9c621e32b5153339b75f	0	0	23	0	0	0	0	0	0	0	0	0	Bacteria	p__Bacteroidota	c__Bacteroidia	o__Chitinophagales	f__Saprospiraceae	g__uncultured	s__uncultured_organism
20d5a4354cf0e2d5ec48c7109a2e3b48	0	0	18	0	0	0	0	0	0	0	0	0	Bacteria	p__Bacteroidota	c__Bacteroidia	o__Chitinophagales	f__Saprospiraceae	g__uncultured	s__uncultured_organism
7d661f21e965b50808900270c8b727dc	0	4	0	15	0	0	0	0	0	0	0	0	Bacteria	p__Bacteroidota	c__Bacteroidia	o__Chitinophagales	f__Saprospiraceae	g__uncultured	s__uncultured_organism
6537e17a7522c05b265eeb6cbc86afdc	0	0	11	0	0	0	0	0	0	0	0	0	Bacteria	p__Bacteroidota	c__Bacteroidia	o__Chitinophagales	f__Saprospiraceae	g__uncultured	s__uncultured_organism
0200dc794b1745ac598b510b33f8d399	0	0	0	0	9	0	0	0	0	0	0	0	Bacteria	p__Bacteroidota	c__Bacteroidia	o__Chitinophagales	f__Saprospiraceae	g__uncultured	s__uncultured_organism
a33ad5a222b737c766d63f9a57cf72b0	0	0	0	0	0	0	0	0	0	11	0	0	Bacteria	p__Bacteroidota	c__Bacteroidia	o__Chitinophagales	f__Saprospiraceae	g__uncultured	s__uncultured_organism
72fd3c737425c0e23905292195af579c	0	0	0	0	0	0	0	0	0	0	0	7	Bacteria	p__Bacteroidota	c__Bacteroidia	o__Chitinophagales	f__Saprospiraceae	g__uncultured	s__uncultured_organism
701064253b5e0e0695467fe085740694	0	0	0	9	0	0	0	0	0	0	0	0	Bacteria	p__Bacteroidota	c__Bacteroidia	o__Chitinophagales	f__Saprospiraceae	g__uncultured	s__uncultured_organism
37e1320b171ab1e06fd84a0e85664f9d	0	0	6	0	0	0	0	0	0	0	0	0	Bacteria	p__Bacteroidota	c__Bacteroidia	o__Chitinophagales	f__Saprospiraceae	g__uncultured	s__uncultured_organism
4eefa7cda1e31e7088b53bf15461b5ce	0	0	0	0	0	6	0	0	0	0	0	0	Bacteria	p__Bacteroidota	c__Bacteroidia	o__Chitinophagales	f__Saprospiraceae	g__uncultured	s__uncultured_organism
34ab7e2b8d7996ad964983f06df2cb26	0	0	0	0	0	0	0	0	5	0	0	0	Bacteria	p__Bacteroidota	c__Bacteroidia	o__Chitinophagales	f__Saprospiraceae	g__uncultured	s__uncultured_organism
0ee8aafb1bd012465ca6cfda5a100cf1	0	0	0	2	0	0	0	0	0	0	0	0	Bacteria	p__Bacteroidota	c__Bacteroidia	o__Chitinophagales	f__Saprospiraceae	g__uncultured	s__uncultured_organism
7d6de39263ab07e74ba4d3df1e79e840	0	0	0	0	0	0	0	0	0	0	2	0	Bacteria	p__Bacteroidota	c__Bacteroidia	o__Chitinophagales	f__Saprospiraceae	g__uncultured	s__uncultured_organism
504829a2c305ae1cc5bcc93bc0d2664a	0	0	0	9	0	7	91	78	84	0	0	28	Bacteria	p__Bacteroidota	c__Bacteroidia	o__Chitinophagales	f__uncultured	g__uncultured
d00c7339349213a513f7a2bf4c897ac5	0	0	0	0	0	0	73	29	76	0	0	0	Bacteria	p__Bacteroidota	c__Bacteroidia	o__Chitinophagales	f__uncultured	g__uncultured
4f3d92746f942f9cf510ecfd545729b1	0	0	0	0	0	0	18	11	28	0	11	0	Bacteria	p__Bacteroidota	c__Bacteroidia	o__Chitinophagales	f__uncultured	g__uncultured
80bae052a8fd5f40599b1fa0719915e3	0	0	0	22	11	0	0	0	10	0	0	0	Bacteria	p__Bacteroidota	c__Bacteroidia	o__Chitinophagales	f__uncultured	g__uncultured
2fe34ba164bac0ba386105d3b1b54f52	0	0	7	0	0	12	0	0	0	0	0	0	Bacteria	p__Bacteroidota	c__Bacteroidia	o__Chitinophagales	f__uncultured	g__uncultured
1ec83c1d070d79b58926e9d47b837e01	6	0	10	0	0	0	0	0	0	0	0	0	Bacteria	p__Bacteroidota	c__Bacteroidia	o__Chitinophagales	f__uncultured	g__uncultured
8bba6291b060c27ba4d85698175169ad	0	0	12	0	0	0	0	0	0	0	0	0	Bacteria	p__Bacteroidota	c__Bacteroidia	o__Chitinophagales	f__uncultured	g__uncultured
1cf6dca5133b6f76ffaa4d905ce45c84	0	0	11	0	0	0	0	0	0	0	0	0	Bacteria	p__Bacteroidota	c__Bacteroidia	o__Chitinophagales	f__uncultured	g__uncultured
01f9fa8630b5d43518f7d20550954d89	0	0	0	0	11	0	0	0	0	0	0	0	Bacteria	p__Bacteroidota	c__Bacteroidia	o__Chitinophagales	f__uncultured	g__uncultured
07a385a29888a37009f574b36c54a6c5	0	0	0	0	0	12	0	0	0	0	0	0	Bacteria	p__Bacteroidota	c__Bacteroidia	o__Chitinophagales	f__uncultured	g__uncultured
5ee841d79099d4dbc42ca227a37a0249	0	0	0	0	0	0	14	0	0	0	0	0	Bacteria	p__Bacteroidota	c__Bacteroidia	o__Chitinophagales	f__uncultured	g__uncultured
48c3bef71d6f38e2907d52ba1c62a7d5	0	0	0	0	3	6	0	0	0	0	0	0	Bacteria	p__Bacteroidota	c__Bacteroidia	o__Chitinophagales	f__uncultured	g__uncultured
f87b1b2abf4df8017c86cc568e449670	4	0	0	0	0	0	0	0	7	0	0	0	Bacteria	p__Bacteroidota	c__Bacteroidia	o__Chitinophagales	f__uncultured	g__uncultured
0803adf620b59d26792ff4112d9578f9	7	0	0	0	0	0	0	0	0	0	0	0	Bacteria	p__Bacteroidota	c__Bacteroidia	o__Chitinophagales	f__uncultured	g__uncultured
6cba26dfb612f284f389ab68c436fc62	0	4	0	0	0	3	0	0	0	0	0	0	Bacteria	p__Bacteroidota	c__Bacteroidia	o__Chitinophagales	f__uncultured	g__uncultured
068140c1d8d948b60198c2345da4d6d3	0	10	0	0	0	0	0	0	0	0	0	0	Bacteria	p__Bacteroidota	c__Bacteroidia	o__Chitinophagales	f__uncultured	g__uncultured
19ff754597484388116fda709c4e2ee9	0	0	0	0	0	0	0	0	9	0	0	0	Bacteria	p__Bacteroidota	c__Bacteroidia	o__Chitinophagales	f__uncultured	g__uncultured
e8b4509a658af4050c183cfb6dffd94c	8	0	0	0	0	0	0	0	0	0	0	0	Bacteria	p__Bacteroidota	c__Bacteroidia	o__Chitinophagales	f__uncultured	g__uncultured
7261eeb6f446eb0d717ff890e0b3665a	0	8	0	0	0	0	0	0	0	0	0	0	Bacteria	p__Bacteroidota	c__Bacteroidia	o__Chitinophagales	f__uncultured	g__uncultured
290ed6564744629fd80912fd98c3a7ec	0	0	7	0	0	0	0	0	0	0	0	0	Bacteria	p__Bacteroidota	c__Bacteroidia	o__Chitinophagales	f__uncultured	g__uncultured
a6780cbf34859b681a15dd42368582b8	0	0	2	0	0	4	0	0	0	0	0	0	Bacteria	p__Bacteroidota	c__Bacteroidia	o__Chitinophagales	f__uncultured	g__uncultured
6abe677da4cd4b574f8d995838ed530b	6	0	0	0	0	0	0	0	0	0	0	0	Bacteria	p__Bacteroidota	c__Bacteroidia	o__Chitinophagales	f__uncultured	g__uncultured
2cc14b5702b89335bfce4daaad148d18	0	0	0	0	0	6	0	0	0	0	0	0	Bacteria	p__Bacteroidota	c__Bacteroidia	o__Chitinophagales	f__uncultured	g__uncultured
66ca24374deb6aa697a5ff816e737850	0	0	0	0	0	0	7	0	0	0	0	0	Bacteria	p__Bacteroidota	c__Bacteroidia	o__Chitinophagales	f__uncultured	g__uncultured
3b9967dabb327e0b4e18ecfa2c646086	0	0	0	4	0	0	0	0	0	0	0	0	Bacteria	p__Bacteroidota	c__Bacteroidia	o__Chitinophagales	f__uncultured	g__uncultured
2b6060277470ca18833339b87caf9a31	0	0	0	5	0	0	0	0	0	0	0	0	Bacteria	p__Bacteroidota	c__Bacteroidia	o__Chitinophagales	f__uncultured	g__uncultured
457b68d616dd29cf3f20738ab04050a5	0	0	0	0	4	0	0	0	0	0	0	0	Bacteria	p__Bacteroidota	c__Bacteroidia	o__Chitinophagales	f__uncultured	g__uncultured
a46e89c0a285e6135803b38dbc9ff4a6	0	0	0	3	0	0	0	0	0	0	0	0	Bacteria	p__Bacteroidota	c__Bacteroidia	o__Chitinophagales	f__uncultured	g__uncultured
7344cf1e2fda66cfaf29a9dd0993bf8b	0	0	0	0	5	0	0	0	0	0	0	0	Bacteria	p__Bacteroidota	c__Bacteroidia	o__Chitinophagales	f__uncultured	g__uncultured
f80ec6d9ab32b7595ec37e1a66d7d4af	0	0	0	0	0	0	5	0	0	0	0	0	Bacteria	p__Bacteroidota	c__Bacteroidia	o__Chitinophagales	f__uncultured	g__uncultured
d8ff06ffaf0f5ebd60a4f89a8d9df41f	0	0	0	0	0	0	4	0	0	0	0	0	Bacteria	p__Bacteroidota	c__Bacteroidia	o__Chitinophagales	f__uncultured	g__uncultured
34b086fdee0d578a0354a8efc4c510c8	0	0	0	0	0	0	0	3	0	0	0	0	Bacteria	p__Bacteroidota	c__Bacteroidia	o__Chitinophagales	f__uncultured	g__uncultured
727d87b4179e0b68f6ff28d709ca4d50	0	0	0	0	0	2	0	0	0	0	0	0	Bacteria	p__Bacteroidota	c__Bacteroidia	o__Chitinophagales	f__uncultured	g__uncultured
31d318b3869fe6b6f9d761874f52e73d	0	0	0	0	0	0	0	3	0	0	0	0	Bacteria	p__Bacteroidota	c__Bacteroidia	o__Chitinophagales	f__uncultured	g__uncultured
86c4ec9cad37c32154d407ea6821528f	0	0	0	0	0	0	0	2	0	0	0	0	Bacteria	p__Bacteroidota	c__Bacteroidia	o__Chitinophagales	f__uncultured	g__uncultured
1587db685095d025e7b7c47a3bfc6f6a	0	0	0	0	14	0	6	8	18	0	0	0	Bacteria	p__Bacteroidota	c__Bacteroidia	o__Chitinophagales	f__uncultured	g__uncultured	s__uncultured_bacterium
e4be52bdb9b8dce2fd69a27976079cb9	0	0	0	0	0	0	674	223	51	46	180	64	Bacteria	p__Bacteroidota	c__Bacteroidia	o__Chitinophagales	f__uncultured	g__uncultured	s__uncultured_organism
0d8a601371b59fb58de99a7d368a7c16	0	0	0	0	0	0	442	123	67	33	128	43	Bacteria	p__Bacteroidota	c__Bacteroidia	o__Chitinophagales	f__uncultured	g__uncultured	s__uncultured_organism
af9fd564865e1c2fc8742013e742a101	0	0	0	0	0	32	152	61	49	48	106	74	Bacteria	p__Bacteroidota	c__Bacteroidia	o__Chitinophagales	f__uncultured	g__uncultured	s__uncultured_organism
733b02abb953e1bb6c5a277e6066ae35	0	0	0	0	0	0	45	79	0	42	41	88	Bacteria	p__Bacteroidota	c__Bacteroidia	o__Chitinophagales	f__uncultured	g__uncultured	s__uncultured_organism
880196c6f13aa288af8242c2c1086b0a	0	0	0	0	0	7	43	76	8	0	13	17	Bacteria	p__Bacteroidota	c__Bacteroidia	o__Chitinophagales	f__uncultured	g__uncultured	s__uncultured_organism
5272dd142723ac82c2867999848d85f4	41	27	0	0	0	0	0	0	0	0	0	0	Bacteria	p__Bacteroidota	c__Bacteroidia	o__Chitinophagales	f__uncultured	g__uncultured	s__uncultured_organism
4671378a57413a688dfb8ae59501b6f3	0	0	0	0	0	0	70	13	0	0	16	0	Bacteria	p__Bacteroidota	c__Bacteroidia	o__Chitinophagales	f__uncultured	g__uncultured	s__uncultured_organism
51d2636ba6fbcc41bb3cc2970115d3e7	12	7	0	21	0	12	0	0	0	0	0	0	Bacteria	p__Bacteroidota	c__Bacteroidia	o__Chitinophagales	f__uncultured	g__uncultured	s__uncultured_organism
00a8219691692b8405e46e914b9ced19	0	0	0	0	0	0	21	37	0	0	0	0	Bacteria	p__Bacteroidota	c__Bacteroidia	o__Chitinophagales	f__uncultured	g__uncultured	s__uncultured_organism
8d1de31ab5c9d12da2611dd742566ce9	0	0	0	10	22	0	0	0	0	0	0	0	Bacteria	p__Bacteroidota	c__Bacteroidia	o__Chitinophagales	f__uncultured	g__uncultured	s__uncultured_organism
aa0c60778a2c11ea17b3a11a648cc7ef	0	0	15	0	0	3	0	0	0	12	0	0	Bacteria	p__Bacteroidota	c__Bacteroidia	o__Chitinophagales	f__uncultured	g__uncultured	s__uncultured_organism
0e5ad00992db8153e9fd573a6c5618e0	0	0	0	0	0	0	0	0	0	0	23	0	Bacteria	p__Bacteroidota	c__Bacteroidia	o__Chitinophagales	f__uncultured	g__uncultured	s__uncultured_organism
94cdfc0522ddcf4da9947c04bd02e270	0	0	0	0	0	0	0	0	0	22	0	0	Bacteria	p__Bacteroidota	c__Bacteroidia	o__Chitinophagales	f__uncultured	g__uncultured	s__uncultured_organism
aa145355d3c798b7f68fe991ef72ee3c	0	0	0	12	7	0	0	0	0	0	0	0	Bacteria	p__Bacteroidota	c__Bacteroidia	o__Chitinophagales	f__uncultured	g__uncultured	s__uncultured_organism
81688ba67e33e0d803c470fc539a466f	5	0	0	0	0	14	0	0	0	0	0	0	Bacteria	p__Bacteroidota	c__Bacteroidia	o__Chitinophagales	f__uncultured	g__uncultured	s__uncultured_organism
b7562c15b5229b8ca09ef22fc97cf652	0	0	0	0	0	0	0	0	18	0	0	0	Bacteria	p__Bacteroidota	c__Bacteroidia	o__Chitinophagales	f__uncultured	g__uncultured	s__uncultured_organism
422380cb34f998a25e47a939288c5114	0	0	0	0	0	0	20	0	0	0	0	0	Bacteria	p__Bacteroidota	c__Bacteroidia	o__Chitinophagales	f__uncultured	g__uncultured	s__uncultured_organism
992efdcfe2e9ef1bac6aa5033e184b43	0	0	0	0	13	0	0	0	0	0	0	0	Bacteria	p__Bacteroidota	c__Bacteroidia	o__Chitinophagales	f__uncultured	g__uncultured	s__uncultured_organism
9a98e9c1de2f2904a986ce83f5882ed3	0	0	0	0	13	0	0	0	0	0	0	0	Bacteria	p__Bacteroidota	c__Bacteroidia	o__Chitinophagales	f__uncultured	g__uncultured	s__uncultured_organism
ea3f8f5d86ec1ce60121a7a92d1d6b15	0	0	0	6	0	5	0	0	0	0	0	0	Bacteria	p__Bacteroidota	c__Bacteroidia	o__Chitinophagales	f__uncultured	g__uncultured	s__uncultured_organism
992d0d7ff35abb6ffc8dba70ad1932af	0	0	0	0	0	11	0	0	0	0	0	0	Bacteria	p__Bacteroidota	c__Bacteroidia	o__Chitinophagales	f__uncultured	g__uncultured	s__uncultured_organism
4a3ac9ea1153793f03aeaaf64738c368	0	0	0	0	9	0	0	0	0	0	0	0	Bacteria	p__Bacteroidota	c__Bacteroidia	o__Chitinophagales	f__uncultured	g__uncultured	s__uncultured_organism
ff4e1fc15586558f852c51978895e26a	0	0	9	0	0	0	0	0	0	0	0	0	Bacteria	p__Bacteroidota	c__Bacteroidia	o__Chitinophagales	f__uncultured	g__uncultured	s__uncultured_organism
689aa5a2a5832e407e6d50ef8a192639	0	0	0	0	3	4	0	0	0	0	0	0	Bacteria	p__Bacteroidota	c__Bacteroidia	o__Chitinophagales	f__uncultured	g__uncultured	s__uncultured_organism
594aeb172da0c6f8a84f982711d2deaf	0	0	0	0	5	0	0	0	0	0	0	0	Bacteria	p__Bacteroidota	c__Bacteroidia	o__Chitinophagales	f__uncultured	g__uncultured	s__uncultured_organism
2d3bbb4eff5ca507bfeee0059b5ff5ad	5	0	0	0	0	0	0	0	0	0	0	0	Bacteria	p__Bacteroidota	c__Bacteroidia	o__Chitinophagales	f__uncultured	g__uncultured	s__uncultured_organism
5acabb14f6d704d98f56903bda744300	0	0	3	0	0	0	0	0	0	0	0	0	Bacteria	p__Bacteroidota	c__Bacteroidia	o__Chitinophagales	f__uncultured	g__uncultured	s__uncultured_organism
8dcf57755eed8e709c3dd4367b085c14	4	0	0	0	0	0	0	0	0	0	0	0	Bacteria	p__Bacteroidota	c__Bacteroidia	o__Chitinophagales	f__uncultured	g__uncultured	s__uncultured_organism
6b6221df020d7584a49045328ac62ceb	0	2	0	0	0	0	0	0	0	0	0	0	Bacteria	p__Bacteroidota	c__Bacteroidia	o__Chitinophagales	f__uncultured	g__uncultured	s__uncultured_organism
0d0a81c8f690c7ce98ea724327dcb85c	0	0	0	0	0	0	0	0	0	0	4	0	Bacteria	p__Bacteroidota	c__Bacteroidia	o__Chitinophagales	f__uncultured	g__uncultured	s__uncultured_organism
dfb7a4f9ee8e05bb56ed598345d03d5a	2	0	0	0	0	0	0	0	0	0	0	0	Bacteria	p__Bacteroidota	c__Bacteroidia	o__Chitinophagales	f__uncultured	g__uncultured	s__uncultured_organism
ea750d5672d1cb9ec3227f8db2c4cf44	0	0	0	0	0	0	4	0	0	31	35	48	Bacteria	p__Bacteroidota	c__Bacteroidia	o__Cytophagales
5b3c2a9f8e824f5c0956756888259c64	0	0	0	0	0	0	0	0	0	5	49	19	Bacteria	p__Bacteroidota	c__Bacteroidia	o__Cytophagales
f9b110f445e95a0f24409a41b7e3ef1e	0	0	0	0	0	0	21	0	0	0	0	47	Bacteria	p__Bacteroidota	c__Bacteroidia	o__Cytophagales
c5456e64cc7bbc834d9d33b15b3fdeed	0	0	0	9	0	0	0	25	0	0	0	26	Bacteria	p__Bacteroidota	c__Bacteroidia	o__Cytophagales
57a842a7e5fd2145ae2ab5f06bce5715	0	0	0	0	0	0	0	0	0	0	0	55	Bacteria	p__Bacteroidota	c__Bacteroidia	o__Cytophagales
fb3376b48282fcbc73501b94d278af6f	0	0	0	0	0	0	0	0	13	0	25	0	Bacteria	p__Bacteroidota	c__Bacteroidia	o__Cytophagales
aa9768f6f7525acbd5ee4261a9226f60	0	0	0	0	0	0	25	9	0	0	0	0	Bacteria	p__Bacteroidota	c__Bacteroidia	o__Cytophagales
686be1dd61a54ba8c07c0ce805653d36	0	0	0	0	0	0	0	0	0	10	10	0	Bacteria	p__Bacteroidota	c__Bacteroidia	o__Cytophagales
747bab02b284442e3b07546adb00e90e	0	0	0	0	0	6	10	0	0	0	0	0	Bacteria	p__Bacteroidota	c__Bacteroidia	o__Cytophagales
d0c02a70aacede8eb2a2c66badafb909	0	0	0	0	0	0	0	0	11	0	0	0	Bacteria	p__Bacteroidota	c__Bacteroidia	o__Cytophagales
d9a2b9cb81e8eede5401368fe2ad59de	0	0	0	0	0	0	0	0	0	0	9	0	Bacteria	p__Bacteroidota	c__Bacteroidia	o__Cytophagales
09a92f6e12776b39bd4ecd86e6693ad2	0	0	0	0	0	0	0	0	6	0	0	0	Bacteria	p__Bacteroidota	c__Bacteroidia	o__Cytophagales
7d447f6c8f9fbc9579e46bfeaa59424a	0	0	1	0	0	0	0	0	0	0	0	0	Bacteria	p__Bacteroidota	c__Bacteroidia	o__Cytophagales
5313d0b5a3147df1df018579d7cbcc48	0	0	0	8	5	0	0	0	0	0	0	0	Bacteria	p__Bacteroidota	c__Bacteroidia	o__Cytophagales	f__Amoebophilaceae	g__Candidatus_Amoebophilus
f335b2554043cdb7b84fccb837fa4832	0	0	0	0	0	0	0	0	0	0	8	0	Bacteria	p__Bacteroidota	c__Bacteroidia	o__Cytophagales	f__Amoebophilaceae	g__Candidatus_Amoebophilus
a5a4db25e45672a669f0a3f581d7113c	0	0	0	0	0	3	0	0	0	0	0	0	Bacteria	p__Bacteroidota	c__Bacteroidia	o__Cytophagales	f__Amoebophilaceae	g__Candidatus_Amoebophilus
0ed4d9094668c8901963708954cfe719	0	0	0	0	0	0	2	0	0	0	0	0	Bacteria	p__Bacteroidota	c__Bacteroidia	o__Cytophagales	f__Amoebophilaceae	g__Candidatus_Amoebophilus
694ce0750225a7099fb09ee48de5ecd1	4	0	27	0	0	24	0	0	0	0	0	0	Bacteria	p__Bacteroidota	c__Bacteroidia	o__Cytophagales	f__Amoebophilaceae	g__uncultured	s__uncultured_organism
6d25de95efd717dc476e57f99a0286fb	0	0	0	28	16	0	0	0	0	0	0	0	Bacteria	p__Bacteroidota	c__Bacteroidia	o__Cytophagales	f__Amoebophilaceae	g__uncultured	s__uncultured_organism
a8cbc36b692bded35c44220f32757ca0	0	0	0	14	0	0	0	0	0	0	0	0	Bacteria	p__Bacteroidota	c__Bacteroidia	o__Cytophagales	f__Amoebophilaceae	g__uncultured	s__uncultured_organism
b77704e1bdccfd15daab100f72d2b5df	0	0	0	0	0	0	19	0	0	0	0	0	Bacteria	p__Bacteroidota	c__Bacteroidia	o__Cytophagales	f__Amoebophilaceae	g__uncultured	s__uncultured_organism
dec66fd7fa9979f9ba263489bc0ab367	0	0	0	0	0	9	0	0	0	0	0	0	Bacteria	p__Bacteroidota	c__Bacteroidia	o__Cytophagales	f__Amoebophilaceae	g__uncultured	s__uncultured_organism
32eec1ede3dc7795caf07321b1a7149e	0	0	0	0	0	0	30	3	0	8	74	16	Bacteria	p__Bacteroidota	c__Bacteroidia	o__Cytophagales	f__Cyclobacteriaceae
06935226b906b76697caa796b4d0ca4c	0	0	0	0	0	0	10	14	10	0	0	0	Bacteria	p__Bacteroidota	c__Bacteroidia	o__Cytophagales	f__Cyclobacteriaceae
60b6ca1f2f68d216899df6e389a36600	8	0	18	0	0	0	0	0	0	0	0	0	Bacteria	p__Bacteroidota	c__Bacteroidia	o__Cytophagales	f__Cyclobacteriaceae
bcb0fcb8ffeeede7cb0537991aca4c1e	0	0	0	5	4	0	0	0	5	0	0	0	Bacteria	p__Bacteroidota	c__Bacteroidia	o__Cytophagales	f__Cyclobacteriaceae
a17e84f64f538e25f9c8099dbd575097	0	0	0	0	0	0	0	0	0	0	0	15	Bacteria	p__Bacteroidota	c__Bacteroidia	o__Cytophagales	f__Cyclobacteriaceae
8a14075745e0bf32d99606e831f69435	0	0	0	0	0	0	0	0	0	0	0	13	Bacteria	p__Bacteroidota	c__Bacteroidia	o__Cytophagales	f__Cyclobacteriaceae
4774e7bcb7cedd0c93191304a228bd4b	0	0	0	0	0	0	0	0	0	11	0	0	Bacteria	p__Bacteroidota	c__Bacteroidia	o__Cytophagales	f__Cyclobacteriaceae
f51383ba1d25aac2b521077fdd885e9d	0	8	0	0	0	0	0	0	0	0	0	0	Bacteria	p__Bacteroidota	c__Bacteroidia	o__Cytophagales	f__Cyclobacteriaceae
942e8f86c8c944c4113ec7f1d6fe63d9	0	0	0	0	0	0	0	0	0	0	10	0	Bacteria	p__Bacteroidota	c__Bacteroidia	o__Cytophagales	f__Cyclobacteriaceae
a84432e3671b69983a76b63a3d53ef58	0	0	4	0	0	0	0	0	0	0	0	0	Bacteria	p__Bacteroidota	c__Bacteroidia	o__Cytophagales	f__Cyclobacteriaceae
6d7c62dcaa07c0f87e5ba23acfc93a44	0	0	0	9	0	0	0	0	0	0	0	0	Bacteria	p__Bacteroidota	c__Bacteroidia	o__Cytophagales	f__Cyclobacteriaceae
d63311a77adb76c97569abdf9feae7f4	0	0	0	0	0	6	0	0	0	0	0	0	Bacteria	p__Bacteroidota	c__Bacteroidia	o__Cytophagales	f__Cyclobacteriaceae
c335e62ca4fe96e41064c578d36a7ac3	0	0	0	0	0	0	9	0	0	0	0	0	Bacteria	p__Bacteroidota	c__Bacteroidia	o__Cytophagales	f__Cyclobacteriaceae
2a59f32cfd9567dbe20ce7b0483fbc67	0	0	3	0	0	0	0	0	0	0	0	0	Bacteria	p__Bacteroidota	c__Bacteroidia	o__Cytophagales	f__Cyclobacteriaceae
b66257d1ab020a213e4d670db30b953a	0	0	0	0	0	0	0	0	3	0	0	0	Bacteria	p__Bacteroidota	c__Bacteroidia	o__Cytophagales	f__Cyclobacteriaceae
976aea08e929d51113d194cab665f7de	0	0	0	0	0	0	0	0	4	0	0	0	Bacteria	p__Bacteroidota	c__Bacteroidia	o__Cytophagales	f__Cyclobacteriaceae
e481cca6d0b2f5ca7417efa9a03bc671	0	0	0	0	0	2	0	0	0	0	0	0	Bacteria	p__Bacteroidota	c__Bacteroidia	o__Cytophagales	f__Cyclobacteriaceae
ec9c19b30791d3ec2dca6c84ef67b243	0	0	0	9	0	0	56	43	29	23	28	42	Bacteria	p__Bacteroidota	c__Bacteroidia	o__Cytophagales	f__Cyclobacteriaceae	g__Catalinimonas
c2f8b693ceda6908d2f64047e590eb17	0	0	0	0	0	0	0	0	0	0	3	0	Bacteria	p__Bacteroidota	c__Bacteroidia	o__Cytophagales	f__Cyclobacteriaceae	g__Catalinimonas
1d9ece9d064df4e2670602e563f9e65c	2	0	0	0	0	0	0	0	5	0	0	0	Bacteria	p__Bacteroidota	c__Bacteroidia	o__Cytophagales	f__Cyclobacteriaceae	g__Cyclobacterium
44c615a79457417626a200ff1fc16664	0	0	0	0	0	0	3	0	0	0	0	0	Bacteria	p__Bacteroidota	c__Bacteroidia	o__Cytophagales	f__Cyclobacteriaceae	g__Cyclobacterium
ce56fafaf8e6ef6b1c3df797a5c8427f	0	0	0	0	0	0	24	0	21	0	0	0	Bacteria	p__Bacteroidota	c__Bacteroidia	o__Cytophagales	f__Cyclobacteriaceae	g__Ekhidna
ebba0e3e7a17f34b1d3c810ed2f72021	0	0	17	0	0	0	0	0	0	0	0	0	Bacteria	p__Bacteroidota	c__Bacteroidia	o__Cytophagales	f__Cyclobacteriaceae	g__Ekhidna
49e964221fcd3f5981985cd88e0818ab	0	0	0	0	9	13	0	0	0	0	0	0	Bacteria	p__Bacteroidota	c__Bacteroidia	o__Cytophagales	f__Cyclobacteriaceae	g__Ekhidna
86a0fcf231df2a85a22f7e4a729c68c7	0	0	0	0	0	0	0	13	0	0	0	0	Bacteria	p__Bacteroidota	c__Bacteroidia	o__Cytophagales	f__Cyclobacteriaceae	g__Ekhidna
0dc77b22754df72adce0945e8b6af694	0	0	0	12	0	0	0	0	0	0	0	0	Bacteria	p__Bacteroidota	c__Bacteroidia	o__Cytophagales	f__Cyclobacteriaceae	g__Ekhidna
d18015b167fffefee7dcf5a4c216cbe2	10	0	0	0	0	0	0	0	0	0	0	0	Bacteria	p__Bacteroidota	c__Bacteroidia	o__Cytophagales	f__Cyclobacteriaceae	g__Ekhidna
66aeae7c9ae6d574fcfa0488528dbdce	0	5	0	0	0	0	0	0	0	0	0	0	Bacteria	p__Bacteroidota	c__Bacteroidia	o__Cytophagales	f__Cyclobacteriaceae	g__Ekhidna
7e0cfecc5109137892ab6bf916889952	0	0	0	0	0	0	0	0	0	1	0	0	Bacteria	p__Bacteroidota	c__Bacteroidia	o__Cytophagales	f__Cyclobacteriaceae	g__Ekhidna
5dca6b56feb39a43f275389d7c94bd52	0	0	0	0	0	0	0	0	0	4	0	0	Bacteria	p__Bacteroidota	c__Bacteroidia	o__Cytophagales	f__Cyclobacteriaceae	g__Fabibacter
d89e05d0e7f8ac14428be918536ab4d4	26	46	0	47	25	0	0	0	0	0	0	0	Bacteria	p__Bacteroidota	c__Bacteroidia	o__Cytophagales	f__Cyclobacteriaceae	g__Fulvivirga
270c50c2a7606b2e9bf886eb8c6bcae4	0	0	36	0	0	0	0	0	0	0	0	0	Bacteria	p__Bacteroidota	c__Bacteroidia	o__Cytophagales	f__Cyclobacteriaceae	g__Fulvivirga
3509fc53953010d0d4ec99ff5340005a	0	0	15	0	0	0	0	0	0	0	0	0	Bacteria	p__Bacteroidota	c__Bacteroidia	o__Cytophagales	f__Cyclobacteriaceae	g__Fulvivirga
6e972f9558f15bf19a85d5c103c4dcc6	0	0	0	0	2	0	0	0	0	0	0	4	Bacteria	p__Bacteroidota	c__Bacteroidia	o__Cytophagales	f__Cyclobacteriaceae	g__Imperialibacter	s__uncultured_organism
c332e208cafd77c7533ef824be069d7c	0	0	0	5	0	0	0	0	0	0	0	0	Bacteria	p__Bacteroidota	c__Bacteroidia	o__Cytophagales	f__Cyclobacteriaceae	g__Imperialibacter	s__uncultured_organism
4ab7fc1b510e1d05d1721c4a351ad673	0	0	0	0	0	0	0	0	0	3	0	0	Bacteria	p__Bacteroidota	c__Bacteroidia	o__Cytophagales	f__Cyclobacteriaceae	g__Imperialibacter	s__uncultured_organism
ed17c69ea5aecef59eeb609ecf234595	23	26	0	89	75	52	95	50	63	0	62	38	Bacteria	p__Bacteroidota	c__Bacteroidia	o__Cytophagales	f__Cyclobacteriaceae	g__Marinoscillum	s__uncultured_organism
096f4dcc1eaef35ab24d167bf4ef5e0b	0	0	28	59	43	66	0	40	59	0	0	0	Bacteria	p__Bacteroidota	c__Bacteroidia	o__Cytophagales	f__Cyclobacteriaceae	g__Marinoscillum	s__uncultured_organism
d85b6b5d16b231d58f6e64d2f568cf05	0	0	14	17	15	0	0	0	0	0	0	0	Bacteria	p__Bacteroidota	c__Bacteroidia	o__Cytophagales	f__Cyclobacteriaceae	g__Marinoscillum	s__uncultured_organism
bbb6103cfcfe90a7bde9c99b81bbf677	0	0	0	0	0	19	0	0	0	0	0	0	Bacteria	p__Bacteroidota	c__Bacteroidia	o__Cytophagales	f__Cyclobacteriaceae	g__Marinoscillum	s__uncultured_organism
4f8b87feb1c5cc2484fd37ede5129ed7	9	0	0	0	0	0	0	0	0	0	0	0	Bacteria	p__Bacteroidota	c__Bacteroidia	o__Cytophagales	f__Cyclobacteriaceae	g__Marinoscillum	s__uncultured_organism
3445f6451c344543940cb27c478e0310	0	0	0	0	0	0	0	0	8	0	0	0	Bacteria	p__Bacteroidota	c__Bacteroidia	o__Cytophagales	f__Cyclobacteriaceae	g__Marinoscillum	s__uncultured_organism
249531e5acdfd9731a61f6da393dcab3	0	0	0	0	0	0	0	4	0	0	0	0	Bacteria	p__Bacteroidota	c__Bacteroidia	o__Cytophagales	f__Cyclobacteriaceae	g__Marinoscillum	s__uncultured_organism
e9594b4a7e9aea3709e87a50e1eb96ea	0	0	0	11	0	6	0	0	0	0	0	0	Bacteria	p__Bacteroidota	c__Bacteroidia	o__Cytophagales	f__Cyclobacteriaceae	g__Marivirga
4a81a5a813df740a63d526fefc8a37d9	0	0	0	0	5	0	0	0	0	0	0	0	Bacteria	p__Bacteroidota	c__Bacteroidia	o__Cytophagales	f__Cyclobacteriaceae	g__Marivirga
b1fa97e18345dd6078f5614c645d952b	0	4	0	0	0	0	0	0	0	0	0	0	Bacteria	p__Bacteroidota	c__Bacteroidia	o__Cytophagales	f__Cyclobacteriaceae	g__Marivirga
c8524ff02b28cfdefbfa076cb2ac9c21	0	0	0	0	0	0	13	0	0	13	0	0	Bacteria	p__Bacteroidota	c__Bacteroidia	o__Cytophagales	f__Cyclobacteriaceae	g__uncultured
209b60d7c425f2d5899b4d7ea8391a7d	0	0	0	0	0	0	0	0	3	0	4	13	Bacteria	p__Bacteroidota	c__Bacteroidia	o__Cytophagales	f__Cyclobacteriaceae	g__uncultured
f3fb23c170153f566844b78adc15b22e	0	0	0	0	0	8	0	0	0	0	0	0	Bacteria	p__Bacteroidota	c__Bacteroidia	o__Cytophagales	f__Cyclobacteriaceae	g__uncultured
897a2920750d81258a720b8f5729a184	5	0	0	0	0	0	0	0	0	0	0	0	Bacteria	p__Bacteroidota	c__Bacteroidia	o__Cytophagales	f__Cyclobacteriaceae	g__uncultured
464adffa8d27d389c08de7dbacc0dfaf	0	0	0	0	0	0	8	0	0	0	0	0	Bacteria	p__Bacteroidota	c__Bacteroidia	o__Cytophagales	f__Cyclobacteriaceae	g__uncultured
bce54aa71c18f99020b841e611e9761e	0	0	4	0	0	0	0	0	0	0	0	0	Bacteria	p__Bacteroidota	c__Bacteroidia	o__Cytophagales	f__Cyclobacteriaceae	g__uncultured
a6366ae47c9e9b47937fa26f1c4cfbe0	0	0	0	0	0	0	0	0	0	0	4	0	Bacteria	p__Bacteroidota	c__Bacteroidia	o__Cytophagales	f__Cyclobacteriaceae	g__uncultured
970c3ed04f1a8bfd8c4bf79c06980da8	0	11	0	38	19	27	0	0	0	0	0	0	Bacteria	p__Bacteroidota	c__Bacteroidia	o__Cytophagales	f__Cyclobacteriaceae	g__uncultured	s__uncultured_bacterium
1322ec8377026b623f825b30dc92eaf7	23	0	35	0	0	0	0	0	0	0	0	0	Bacteria	p__Bacteroidota	c__Bacteroidia	o__Cytophagales	f__Cyclobacteriaceae	g__uncultured	s__uncultured_bacterium
4f082951b20a3208ad0a94cbc9ac2afc	0	0	0	0	0	0	0	0	0	3	0	0	Bacteria	p__Bacteroidota	c__Bacteroidia	o__Cytophagales	f__Cyclobacteriaceae	g__uncultured	s__uncultured_bacterium
20289320b5637441c3f6ae4d0d0f401e	27	10	19	48	39	63	108	0	41	0	0	0	Bacteria	p__Bacteroidota	c__Bacteroidia	o__Cytophagales	f__Cyclobacteriaceae	g__uncultured	s__uncultured_organism
18d1839cef2363679664ae65d5be9231	12	10	17	51	0	37	0	0	0	0	0	0	Bacteria	p__Bacteroidota	c__Bacteroidia	o__Cytophagales	f__Cyclobacteriaceae	g__uncultured	s__uncultured_organism
bac6525c4c3ab4bd0ecfe2be9d8b141e	0	0	0	0	0	0	0	66	52	0	0	0	Bacteria	p__Bacteroidota	c__Bacteroidia	o__Cytophagales	f__Cyclobacteriaceae	g__uncultured	s__uncultured_organism
1d4a983b60a81448f99a30cd3cafd9eb	0	0	0	0	50	0	0	0	0	0	0	0	Bacteria	p__Bacteroidota	c__Bacteroidia	o__Cytophagales	f__Cyclobacteriaceae	g__uncultured	s__uncultured_organism
0044e2a1e49fe369ce5ebdb4e9a6087e	0	0	0	0	0	0	0	0	18	0	0	0	Bacteria	p__Bacteroidota	c__Bacteroidia	o__Cytophagales	f__Cyclobacteriaceae	g__uncultured	s__uncultured_organism
d97b0be183132e8335c3551086da752a	0	0	0	0	0	0	0	10	0	0	0	0	Bacteria	p__Bacteroidota	c__Bacteroidia	o__Cytophagales	f__Cyclobacteriaceae	g__uncultured	s__uncultured_organism
67b3964c0b35e8fb25f7cc8ac16bff55	0	0	0	0	0	0	0	0	0	0	5	0	Bacteria	p__Bacteroidota	c__Bacteroidia	o__Cytophagales	f__Cyclobacteriaceae	g__uncultured	s__uncultured_organism
b3ae976e8a0d3d7288c0dcf5552c0f40	0	0	0	0	3	0	0	0	0	0	0	0	Bacteria	p__Bacteroidota	c__Bacteroidia	o__Cytophagales	f__Cyclobacteriaceae	g__uncultured	s__uncultured_organism
8b98f66adfa9f7e9f91789e5222eccfc	0	0	0	0	0	0	0	0	0	0	24	9	Bacteria	p__Bacteroidota	c__Bacteroidia	o__Cytophagales	f__Flammeovirgaceae
80a86508bd3cc21d53b4577088c0e34a	0	0	0	0	0	0	17	0	0	5	0	0	Bacteria	p__Bacteroidota	c__Bacteroidia	o__Cytophagales	f__Flammeovirgaceae
c2edb2363c97944cab99f0f3ef9542e7	0	0	0	0	0	0	0	2	0	0	0	0	Bacteria	p__Bacteroidota	c__Bacteroidia	o__Cytophagales	f__Flammeovirgaceae
3aabc938f99542cacea3468b20b7a577	0	0	0	0	0	0	2	0	0	0	0	0	Bacteria	p__Bacteroidota	c__Bacteroidia	o__Cytophagales	f__Hymenobacteraceae	g__Hymenobacter
9767b65794338f1a70bcfc2e998ae642	0	0	0	5	17	11	0	0	0	22	23	50	Bacteria	p__Bacteroidota	c__Bacteroidia	o__Flavobacteriales
a8cf75df473fd3fc1f0fb10a9665dc8f	0	0	0	0	0	0	0	36	30	0	0	0	Bacteria	p__Bacteroidota	c__Bacteroidia	o__Flavobacteriales
0b9227cfad0f0d9257893c6356c3c0c9	0	0	0	0	0	0	44	0	0	0	0	0	Bacteria	p__Bacteroidota	c__Bacteroidia	o__Flavobacteriales
fcbcdcc92e3776cc965c165eaf6981ec	0	0	0	0	0	0	7	10	11	0	8	0	Bacteria	p__Bacteroidota	c__Bacteroidia	o__Flavobacteriales
c6a44ebae7464ffc57d679e400c0f1bb	0	0	0	0	0	0	0	0	0	0	0	20	Bacteria	p__Bacteroidota	c__Bacteroidia	o__Flavobacteriales
f638dfe4716f4ae9982613ce60aa1b6d	0	0	0	0	0	0	0	0	0	4	0	0	Bacteria	p__Bacteroidota	c__Bacteroidia	o__Flavobacteriales
fb03494e7ded13b6a10098a4e9ae243a	0	5	0	0	0	0	0	0	0	0	0	0	Bacteria	p__Bacteroidota	c__Bacteroidia	o__Flavobacteriales
50925a3ec0e763b5b95a0681e5ae9b9e	0	0	0	0	0	6	0	0	0	0	0	0	Bacteria	p__Bacteroidota	c__Bacteroidia	o__Flavobacteriales
2cce034d3a81a37666b209f1ae0dca29	0	0	0	5	0	0	0	0	0	0	0	0	Bacteria	p__Bacteroidota	c__Bacteroidia	o__Flavobacteriales
62c3d100306271980dce526bf1e35cb9	0	0	0	0	0	3	0	0	0	0	0	0	Bacteria	p__Bacteroidota	c__Bacteroidia	o__Flavobacteriales
0d5a202e82400e22fa3c06453d9e054b	0	0	0	0	2	0	0	0	0	0	0	0	Bacteria	p__Bacteroidota	c__Bacteroidia	o__Flavobacteriales
54de39fdf1c79628729358cf7577aa54	0	0	0	0	0	0	0	0	16	0	0	5	Bacteria	p__Bacteroidota	c__Bacteroidia	o__Flavobacteriales	f__Crocinitomicaceae
8a840042afb1be2d8d40db89fb6a140e	0	0	0	0	0	0	5	16	0	0	0	0	Bacteria	p__Bacteroidota	c__Bacteroidia	o__Flavobacteriales	f__Crocinitomicaceae
25df565235116457a514bbbbb4c4cab3	0	0	14	0	0	0	0	0	0	0	0	0	Bacteria	p__Bacteroidota	c__Bacteroidia	o__Flavobacteriales	f__Crocinitomicaceae
3fd6d6bf1eef0201dd4b6bbf8057698f	0	11	0	0	0	0	0	0	0	0	0	0	Bacteria	p__Bacteroidota	c__Bacteroidia	o__Flavobacteriales	f__Crocinitomicaceae
ef26aee0cd2a1519981469bed0deb5b0	8	0	0	0	0	0	0	0	0	0	0	0	Bacteria	p__Bacteroidota	c__Bacteroidia	o__Flavobacteriales	f__Crocinitomicaceae
330546255cbd4f61455c6d582ec81cd9	0	0	0	9	0	0	0	0	0	0	0	0	Bacteria	p__Bacteroidota	c__Bacteroidia	o__Flavobacteriales	f__Crocinitomicaceae	g__Crocinitomix	s__uncultured_bacterium
885cfae373b6c7aead0a809f07ba648f	0	0	5	0	0	0	0	0	0	0	0	0	Bacteria	p__Bacteroidota	c__Bacteroidia	o__Flavobacteriales	f__Crocinitomicaceae	g__Crocinitomix	s__uncultured_bacterium
96624c5cbc21b237759437888b62f858	0	0	0	0	0	0	23	18	0	0	12	0	Bacteria	p__Bacteroidota	c__Bacteroidia	o__Flavobacteriales	f__Crocinitomicaceae	g__Fluviicola
2debad4a5410624b401e116e9a210646	0	0	0	0	0	0	0	0	29	0	0	0	Bacteria	p__Bacteroidota	c__Bacteroidia	o__Flavobacteriales	f__Crocinitomicaceae	g__Fluviicola
9ca801fba197bd008d8daa451ad366af	0	0	0	20	0	0	0	0	0	0	0	0	Bacteria	p__Bacteroidota	c__Bacteroidia	o__Flavobacteriales	f__Crocinitomicaceae	g__Fluviicola
061bd730066d7bdaac1b3f61064ebcec	0	0	0	0	3	14	0	0	0	0	0	0	Bacteria	p__Bacteroidota	c__Bacteroidia	o__Flavobacteriales	f__Crocinitomicaceae	g__Fluviicola
e13ed0c345e4603ac95fe1e557090f74	0	0	0	0	0	0	0	0	0	7	0	0	Bacteria	p__Bacteroidota	c__Bacteroidia	o__Flavobacteriales	f__Crocinitomicaceae	g__Fluviicola
27e60641951d701ae609972f8d1fa287	0	0	0	0	0	0	0	0	0	0	0	9	Bacteria	p__Bacteroidota	c__Bacteroidia	o__Flavobacteriales	f__Crocinitomicaceae	g__Fluviicola
7568c0aeee7d12b7fe879c083c010adf	0	3	0	0	0	0	0	0	0	0	0	0	Bacteria	p__Bacteroidota	c__Bacteroidia	o__Flavobacteriales	f__Crocinitomicaceae	g__Fluviicola
05f9e44bebd18f15b7571af462fd0460	0	0	0	0	8	7	0	0	0	0	0	0	Bacteria	p__Bacteroidota	c__Bacteroidia	o__Flavobacteriales	f__Crocinitomicaceae	g__uncultured
c5aeea35c6f2e12a63505635a905985e	11	20	10	0	0	0	0	0	0	0	0	0	Bacteria	p__Bacteroidota	c__Bacteroidia	o__Flavobacteriales	f__Cryomorphaceae
51b6214c5454bf65836462c5dae0a0c2	0	0	0	0	0	0	0	0	0	0	6	0	Bacteria	p__Bacteroidota	c__Bacteroidia	o__Flavobacteriales	f__Cryomorphaceae
d686a0fec2906257fd2104b09ec303f1	0	0	0	43	22	34	51	83	47	0	0	0	Bacteria	p__Bacteroidota	c__Bacteroidia	o__Flavobacteriales	f__Cryomorphaceae	g__Cryomorpha	s__uncultured_organism
97a63905be53546d5b1415f5d3a06378	0	0	17	0	0	0	0	0	22	0	0	15	Bacteria	p__Bacteroidota	c__Bacteroidia	o__Flavobacteriales	f__Cryomorphaceae	g__Cryomorpha	s__uncultured_organism
d999fa2f1dd2144058e03044f270cfdb	0	0	0	0	22	34	0	0	0	0	0	0	Bacteria	p__Bacteroidota	c__Bacteroidia	o__Flavobacteriales	f__Cryomorphaceae	g__Cryomorpha	s__uncultured_organism
be80c48a88548d99fa229becd35ef82c	0	0	43	0	0	0	0	0	0	0	0	0	Bacteria	p__Bacteroidota	c__Bacteroidia	o__Flavobacteriales	f__Cryomorphaceae	g__Cryomorpha	s__uncultured_organism
efb7e46d36ecef97f55849903ef06a5c	0	0	0	42	0	0	0	0	0	0	0	0	Bacteria	p__Bacteroidota	c__Bacteroidia	o__Flavobacteriales	f__Cryomorphaceae	g__Cryomorpha	s__uncultured_organism
d51ea5d24bb433456fbedab4b92720b4	0	0	0	0	0	0	0	21	0	14	10	0	Bacteria	p__Bacteroidota	c__Bacteroidia	o__Flavobacteriales	f__Cryomorphaceae	g__Cryomorpha	s__uncultured_organism
8f4e07ff0b612c3746e296af95e20b2a	0	21	0	0	0	0	0	0	0	0	0	0	Bacteria	p__Bacteroidota	c__Bacteroidia	o__Flavobacteriales	f__Cryomorphaceae	g__Cryomorpha	s__uncultured_organism
30fa5979b998dd2df9e18c966dc1ddc5	26	0	0	0	0	0	0	0	0	0	0	0	Bacteria	p__Bacteroidota	c__Bacteroidia	o__Flavobacteriales	f__Cryomorphaceae	g__Cryomorpha	s__uncultured_organism
5624314519d236578328c864efbe2738	0	0	0	0	0	0	0	0	24	0	0	0	Bacteria	p__Bacteroidota	c__Bacteroidia	o__Flavobacteriales	f__Cryomorphaceae	g__Cryomorpha	s__uncultured_organism
2fe7f0457c6e029452fb2ed07c56e28e	0	0	0	0	0	0	18	0	0	0	0	0	Bacteria	p__Bacteroidota	c__Bacteroidia	o__Flavobacteriales	f__Cryomorphaceae	g__Cryomorpha	s__uncultured_organism
a44cddf1bf795cded7bbe3cf63f11cd8	0	9	0	0	0	0	0	0	0	0	0	0	Bacteria	p__Bacteroidota	c__Bacteroidia	o__Flavobacteriales	f__Cryomorphaceae	g__Cryomorpha	s__uncultured_organism
98109699dddf7bcdb1e591e73e691992	0	0	0	0	13	0	0	0	0	0	0	0	Bacteria	p__Bacteroidota	c__Bacteroidia	o__Flavobacteriales	f__Cryomorphaceae	g__Cryomorpha	s__uncultured_organism
d0843d1595ad98238d60691b16ea0a4f	8	0	0	0	0	0	0	0	0	0	0	0	Bacteria	p__Bacteroidota	c__Bacteroidia	o__Flavobacteriales	f__Cryomorphaceae	g__Cryomorpha	s__uncultured_organism
20413784d68ce22baad52e17aeb05797	0	0	0	0	0	0	56	64	0	0	51	0	Bacteria	p__Bacteroidota	c__Bacteroidia	o__Flavobacteriales	f__Cryomorphaceae	g__Owenweeksia
b252dd0ad842f50b6cdebe01f1a7728c	0	0	0	0	0	0	20	47	38	0	0	12	Bacteria	p__Bacteroidota	c__Bacteroidia	o__Flavobacteriales	f__Cryomorphaceae	g__Owenweeksia
917c37acf26bc361d4ea7641131ab63a	0	0	0	0	0	0	0	0	28	17	0	0	Bacteria	p__Bacteroidota	c__Bacteroidia	o__Flavobacteriales	f__Cryomorphaceae	g__Owenweeksia
7273bffeac5d2059a565d3ffebcdf51c	0	0	0	0	0	0	0	0	0	0	0	42	Bacteria	p__Bacteroidota	c__Bacteroidia	o__Flavobacteriales	f__Cryomorphaceae	g__Owenweeksia
e07f2b4279138f668f5468d9b6fbe6cb	0	0	0	0	0	0	15	0	18	0	0	0	Bacteria	p__Bacteroidota	c__Bacteroidia	o__Flavobacteriales	f__Cryomorphaceae	g__Owenweeksia
8e6a697166d8ac415689bf7bb830829e	0	0	7	8	0	0	0	0	0	0	0	0	Bacteria	p__Bacteroidota	c__Bacteroidia	o__Flavobacteriales	f__Cryomorphaceae	g__Owenweeksia
98fb64f77c709318c7dae6d1a27bc2c8	0	0	0	0	0	0	0	0	17	0	0	0	Bacteria	p__Bacteroidota	c__Bacteroidia	o__Flavobacteriales	f__Cryomorphaceae	g__Owenweeksia
97164af5a0b4f0b499800e9519831c1e	0	0	0	0	0	14	0	0	0	0	0	0	Bacteria	p__Bacteroidota	c__Bacteroidia	o__Flavobacteriales	f__Cryomorphaceae	g__Owenweeksia
b00e349a560fdce1ca2b3f2540ae98be	0	0	0	0	0	0	0	15	0	0	0	0	Bacteria	p__Bacteroidota	c__Bacteroidia	o__Flavobacteriales	f__Cryomorphaceae	g__Owenweeksia
82752c8f3d65e55f1bae1b343efa8cc6	0	0	0	0	0	0	0	0	10	0	0	0	Bacteria	p__Bacteroidota	c__Bacteroidia	o__Flavobacteriales	f__Cryomorphaceae	g__Owenweeksia
910d10813098aeae2a836fe71cba0b9d	0	0	0	0	0	0	0	0	0	0	13	0	Bacteria	p__Bacteroidota	c__Bacteroidia	o__Flavobacteriales	f__Cryomorphaceae	g__Owenweeksia
e731306cd100b97b93506e17f5f94582	0	0	0	0	0	0	11	0	0	0	0	0	Bacteria	p__Bacteroidota	c__Bacteroidia	o__Flavobacteriales	f__Cryomorphaceae	g__Owenweeksia
6df7576ecee7f877f0be423531b30ba1	0	0	0	0	0	0	0	0	0	10	0	0	Bacteria	p__Bacteroidota	c__Bacteroidia	o__Flavobacteriales	f__Cryomorphaceae	g__Owenweeksia
446b176d48c7e4e19163c571b601f0c8	0	0	0	0	0	0	0	8	0	0	0	0	Bacteria	p__Bacteroidota	c__Bacteroidia	o__Flavobacteriales	f__Cryomorphaceae	g__Owenweeksia
d595467d4c3b6bc708b07d5c596c81eb	0	7	0	0	0	0	0	0	0	0	0	0	Bacteria	p__Bacteroidota	c__Bacteroidia	o__Flavobacteriales	f__Cryomorphaceae	g__Owenweeksia
018fa01be6e884526c4cb259e7a84635	0	0	0	0	0	0	17	37	16	0	0	0	Bacteria	p__Bacteroidota	c__Bacteroidia	o__Flavobacteriales	f__Cryomorphaceae	g__Owenweeksia	s__uncultured_organism
b0c9fb6209cfdfb9b31bc173fbd6a786	0	0	0	0	14	7	0	0	0	0	0	0	Bacteria	p__Bacteroidota	c__Bacteroidia	o__Flavobacteriales	f__Cryomorphaceae	g__Owenweeksia	s__uncultured_organism
646bb4406da32a67687753208ab6fe78	6	0	0	16	0	0	0	0	0	0	0	0	Bacteria	p__Bacteroidota	c__Bacteroidia	o__Flavobacteriales	f__Cryomorphaceae	g__Owenweeksia	s__uncultured_organism
b84a82b2a985c1bcfaf7a7a43ec9eccb	0	0	0	3	0	6	0	0	0	0	0	0	Bacteria	p__Bacteroidota	c__Bacteroidia	o__Flavobacteriales	f__Cryomorphaceae	g__uncultured
aad4862b321b2fd4b0669edad42ce1d9	0	0	8	0	0	0	0	0	0	0	0	0	Bacteria	p__Bacteroidota	c__Bacteroidia	o__Flavobacteriales	f__Cryomorphaceae	g__uncultured
7ee8443aa0580022553763a7d59a0954	0	0	0	2	0	0	0	0	0	0	0	0	Bacteria	p__Bacteroidota	c__Bacteroidia	o__Flavobacteriales	f__Cryomorphaceae	g__uncultured
5f7e5a4a1e2fc7acd58ca50bfd823c72	0	0	0	0	0	0	0	0	2	0	0	0	Bacteria	p__Bacteroidota	c__Bacteroidia	o__Flavobacteriales	f__Cryomorphaceae	g__uncultured
a4f5d2814fa13de8c8f2628c8f09e11b	7	13	24	35	19	0	0	0	0	0	0	0	Bacteria	p__Bacteroidota	c__Bacteroidia	o__Flavobacteriales	f__Cryomorphaceae	g__Vicingus	s__uncultured_bacterium
a5b36f7b598262d4fa8ffe9c51dbbcaa	0	0	0	0	0	16	0	0	0	0	0	0	Bacteria	p__Bacteroidota	c__Bacteroidia	o__Flavobacteriales	f__Cryomorphaceae	g__Vicingus	s__uncultured_bacterium
b144533011606c8462d8ce8f2addfc40	0	30	39	0	0	0	0	0	0	0	0	0	Bacteria	p__Bacteroidota	c__Bacteroidia	o__Flavobacteriales	f__Flavobacteriaceae
91fa08b88dc1c5b9a5c28042ea1b0b7d	0	24	39	0	0	0	0	0	0	0	0	0	Bacteria	p__Bacteroidota	c__Bacteroidia	o__Flavobacteriales	f__Flavobacteriaceae
a8bf3c616adfaaecb27124c7aade3978	25	0	0	0	0	0	0	0	0	0	0	0	Bacteria	p__Bacteroidota	c__Bacteroidia	o__Flavobacteriales	f__Flavobacteriaceae
ebb9fff5d9c164c603df3b6a079bbe73	0	0	11	0	0	0	0	0	0	0	0	0	Bacteria	p__Bacteroidota	c__Bacteroidia	o__Flavobacteriales	f__Flavobacteriaceae
4a31e00917cf0f4792f48b577c369262	13	0	0	0	0	0	0	0	0	0	0	0	Bacteria	p__Bacteroidota	c__Bacteroidia	o__Flavobacteriales	f__Flavobacteriaceae
6abb55463df66acc5b775bc03949b657	0	9	0	0	0	0	0	0	0	0	0	0	Bacteria	p__Bacteroidota	c__Bacteroidia	o__Flavobacteriales	f__Flavobacteriaceae
202a1ba166d0ac00d1131670d472349c	0	4	0	0	0	0	0	0	0	0	0	0	Bacteria	p__Bacteroidota	c__Bacteroidia	o__Flavobacteriales	f__Flavobacteriaceae
272de5e070e279a825752d40dea7f709	5	0	0	0	0	0	0	0	0	0	0	0	Bacteria	p__Bacteroidota	c__Bacteroidia	o__Flavobacteriales	f__Flavobacteriaceae
6a420b0ee1702f5d85295c09b8eb3405	0	3	0	0	0	0	0	0	0	0	0	0	Bacteria	p__Bacteroidota	c__Bacteroidia	o__Flavobacteriales	f__Flavobacteriaceae
9f37312e37dfad4340534e902fc1f01c	4	0	0	3	0	0	0	0	0	0	0	0	Bacteria	p__Bacteroidota	c__Bacteroidia	o__Flavobacteriales	f__Flavobacteriaceae	g__Actibacter
fd5f5119c6902773ffc007d443fd9404	7	0	0	0	0	0	0	0	0	0	0	0	Bacteria	p__Bacteroidota	c__Bacteroidia	o__Flavobacteriales	f__Flavobacteriaceae	g__Maribacter
eb13d991d521b06af5b00425a1e0d8db	0	5	0	0	0	0	0	0	0	0	0	0	Bacteria	p__Bacteroidota	c__Bacteroidia	o__Flavobacteriales	f__Flavobacteriaceae	g__Maritimimonas
5eeb8b0504ae6c4c3123d1231b036096	42	89	67	0	0	0	0	0	0	0	0	0	Bacteria	p__Bacteroidota	c__Bacteroidia	o__Flavobacteriales	f__Flavobacteriaceae	g__Muricauda
54559732bdd6dc1e850492c0002ae414	0	0	26	0	0	0	0	0	0	0	0	0	Bacteria	p__Bacteroidota	c__Bacteroidia	o__Flavobacteriales	f__Flavobacteriaceae	g__Muricauda
3f4c22740f80134c96e01b3fd6ced68c	17	0	0	0	0	9	0	0	0	0	0	0	Bacteria	p__Bacteroidota	c__Bacteroidia	o__Flavobacteriales	f__Flavobacteriaceae	g__Muricauda
0135221cffb669ec40ae24e537e0db80	0	18	0	0	0	0	0	0	0	0	0	0	Bacteria	p__Bacteroidota	c__Bacteroidia	o__Flavobacteriales	f__Flavobacteriaceae	g__Muricauda
a3524ff0478a70fd5087b9611d77104f	0	0	0	13	0	0	0	0	0	0	0	0	Bacteria	p__Bacteroidota	c__Bacteroidia	o__Flavobacteriales	f__Flavobacteriaceae	g__Muricauda
1adcb815c006d8333c60a426f61dec0f	0	0	0	1	0	0	0	0	0	0	0	0	Bacteria	p__Bacteroidota	c__Bacteroidia	o__Flavobacteriales	f__Flavobacteriaceae	g__Nonlabens
9abfc571fe1e4cc684dc950e9ec5f445	0	0	0	0	0	0	17	0	0	0	0	0	Bacteria	p__Bacteroidota	c__Bacteroidia	o__Flavobacteriales	f__Flavobacteriaceae	g__Psychroflexus
56ff3a93cfcde9a0f8939ecff12783a0	0	0	0	0	0	0	0	0	12	0	0	0	Bacteria	p__Bacteroidota	c__Bacteroidia	o__Flavobacteriales	f__Flavobacteriaceae	g__Psychroflexus
cc1bd571ef2f4d745e54b7ed776a4996	0	0	0	0	0	0	0	0	10	0	0	0	Bacteria	p__Bacteroidota	c__Bacteroidia	o__Flavobacteriales	f__Flavobacteriaceae	g__Psychroflexus
85319ca2e69258c20cc77f4711617130	0	0	0	8	0	0	0	0	0	0	0	0	Bacteria	p__Bacteroidota	c__Bacteroidia	o__Flavobacteriales	f__Flavobacteriaceae	g__Psychroflexus
dab20cec2c4c5050333582a95fe093e4	0	0	0	0	0	0	6	0	0	0	0	0	Bacteria	p__Bacteroidota	c__Bacteroidia	o__Flavobacteriales	f__Flavobacteriaceae	g__Psychroflexus
df1f867404e321ca563c27618dceac9f	0	0	0	6	0	0	79	41	68	73	156	68	Bacteria	p__Bacteroidota	c__Bacteroidia	o__Flavobacteriales	f__Flavobacteriaceae	g__Psychroflexus	s__uncultured_bacterium
53e5ffbab86cdd393668e239ef4644c3	0	0	0	0	0	0	109	60	93	0	17	0	Bacteria	p__Bacteroidota	c__Bacteroidia	o__Flavobacteriales	f__Flavobacteriaceae	g__Psychroflexus	s__uncultured_bacterium
98e8b0aaf6b044173f15ff1c73c665c9	0	0	0	0	0	0	94	38	54	0	0	73	Bacteria	p__Bacteroidota	c__Bacteroidia	o__Flavobacteriales	f__Flavobacteriaceae	g__Psychroflexus	s__uncultured_bacterium
a6e7cee13eae022834671620b1a7400d	0	0	0	0	0	0	28	28	0	19	0	0	Bacteria	p__Bacteroidota	c__Bacteroidia	o__Flavobacteriales	f__Flavobacteriaceae	g__Psychroflexus	s__uncultured_bacterium
4b6186d0b718dc3ce4bfe7ce3eba409d	0	0	0	0	0	0	0	0	0	0	20	55	Bacteria	p__Bacteroidota	c__Bacteroidia	o__Flavobacteriales	f__Flavobacteriaceae	g__Psychroflexus	s__uncultured_bacterium
6ebb9ea2c330f1ed78a0b19f4ef9ea2b	0	0	0	0	0	0	0	0	18	0	0	0	Bacteria	p__Bacteroidota	c__Bacteroidia	o__Flavobacteriales	f__Flavobacteriaceae	g__Psychroflexus	s__uncultured_bacterium
3a4dfd595df3765643cda2b2aa76d85e	0	0	0	0	0	0	0	0	0	0	0	4	Bacteria	p__Bacteroidota	c__Bacteroidia	o__Flavobacteriales	f__Flavobacteriaceae	g__Psychroflexus	s__uncultured_bacterium
8061662193aece7f7c085de584ca93d2	117	0	0	0	75	55	123	171	133	99	208	213	Bacteria	p__Bacteroidota	c__Bacteroidia	o__Flavobacteriales	f__Flavobacteriaceae	g__Psychroflexus	s__uncultured_organism
f0ed1843ae30a532643642a6a07c4317	0	48	60	44	0	61	81	124	95	89	123	175	Bacteria	p__Bacteroidota	c__Bacteroidia	o__Flavobacteriales	f__Flavobacteriaceae	g__Psychroflexus	s__uncultured_organism
f1c0eb2ae2fc8f44fa73379aa9622016	0	0	53	127	0	134	0	0	0	0	0	63	Bacteria	p__Bacteroidota	c__Bacteroidia	o__Flavobacteriales	f__Flavobacteriaceae	g__Psychroflexus	s__uncultured_organism
99bc9e043ffd11e17a81adad2d9309a8	0	0	0	0	101	0	0	0	0	0	0	0	Bacteria	p__Bacteroidota	c__Bacteroidia	o__Flavobacteriales	f__Flavobacteriaceae	g__Psychroflexus	s__uncultured_organism
7a952112aad0749ec89ccef21aa5a956	0	10	0	0	0	0	0	0	0	0	0	0	Bacteria	p__Bacteroidota	c__Bacteroidia	o__Flavobacteriales	f__Flavobacteriaceae	g__Psychroflexus	s__uncultured_organism
f281626fab2ff8c6a00fcadc907faac0	0	0	0	0	1	0	0	0	0	0	0	0	Bacteria	p__Bacteroidota	c__Bacteroidia	o__Flavobacteriales	f__Flavobacteriaceae	g__Psychroflexus	s__uncultured_organism
33869871ed7ba9784a9c14807d61e32f	72	62	96	63	38	0	0	0	0	0	0	0	Bacteria	p__Bacteroidota	c__Bacteroidia	o__Flavobacteriales	f__Flavobacteriaceae	g__Robiginitalea
356df6b9aae6e2c38f6656d9bd6006bb	109	90	79	114	96	0	0	0	0	0	0	0	Bacteria	p__Bacteroidota	c__Bacteroidia	o__Flavobacteriales	f__Flavobacteriaceae	g__Robiginitalea	s__uncultured_organism
371171c7f9491e9a5394b7ac2e866f2a	93	100	125	0	0	65	0	0	0	0	0	0	Bacteria	p__Bacteroidota	c__Bacteroidia	o__Flavobacteriales	f__Flavobacteriaceae	g__Robiginitalea	s__uncultured_organism
58a76e46de44d1648a086215bb1359f7	0	3	0	0	0	0	0	0	0	0	0	0	Bacteria	p__Bacteroidota	c__Bacteroidia	o__Flavobacteriales	f__Flavobacteriaceae	g__Robiginitalea	s__uncultured_organism
afb0b60b09230b5ca2a13e3a419cdf28	0	0	2	0	0	0	0	0	0	0	0	0	Bacteria	p__Bacteroidota	c__Bacteroidia	o__Flavobacteriales	f__Flavobacteriaceae	g__Robiginitalea	s__uncultured_organism
54d854e36bdb22a24f72659481c1b299	0	0	8	0	0	0	0	0	0	0	0	0	Bacteria	p__Bacteroidota	c__Bacteroidia	o__Flavobacteriales	f__Flavobacteriaceae	g__Salegentibacter
b951e099aa5f149c81205809d1e66673	0	2	0	0	0	0	0	0	0	0	0	0	Bacteria	p__Bacteroidota	c__Bacteroidia	o__Flavobacteriales	f__Flavobacteriaceae	g__Salegentibacter
de4af46cff74b5f0ec0de67964822e82	0	0	4	0	0	0	0	0	0	0	0	0	Bacteria	p__Bacteroidota	c__Bacteroidia	o__Flavobacteriales	f__Flavobacteriaceae	g__Salinimicrobium	s__uncultured_bacterium
8fd51cdb4e4905a7ad9d66c0fecc136c	13	17	0	9	2	0	0	0	0	0	0	0	Bacteria	p__Bacteroidota	c__Bacteroidia	o__Flavobacteriales	f__Flavobacteriaceae	g__Ulvibacter
12fec769d431904a82dd3cf8ad03c6e3	0	0	17	0	0	0	0	0	0	0	0	0	Bacteria	p__Bacteroidota	c__Bacteroidia	o__Flavobacteriales	f__Flavobacteriaceae	g__Ulvibacter
f8bbe300634abfcb3d16ccad8d8c30ff	0	0	0	0	0	4	0	0	0	0	0	0	Bacteria	p__Bacteroidota	c__Bacteroidia	o__Flavobacteriales	f__Flavobacteriaceae	g__Ulvibacter
c9b61168d2c3d5806ade5c84e25a88be	60	84	50	73	49	68	8	0	0	0	0	0	Bacteria	p__Bacteroidota	c__Bacteroidia	o__Flavobacteriales	f__Flavobacteriaceae	g__uncultured	s__uncultured_organism
053e6446d608d171373150c4655327ca	0	0	0	0	0	0	0	0	6	0	0	0	Bacteria	p__Bacteroidota	c__Bacteroidia	o__Flavobacteriales	f__Flavobacteriaceae	g__uncultured	s__uncultured_organism
419d6cc1d260e5ad9153455e0f95b4bb	323	161	317	0	16	0	0	0	0	0	0	0	Bacteria	p__Bacteroidota	c__Bacteroidia	o__Flavobacteriales	f__Flavobacteriaceae	g__Winogradskyella
6ecc677376f9de131aa20465f6c05967	65	123	151	39	54	84	0	0	0	0	0	0	Bacteria	p__Bacteroidota	c__Bacteroidia	o__Flavobacteriales	f__Flavobacteriaceae	g__Winogradskyella
e41aac8f3b500b48608c368fd8e3d956	83	91	122	46	0	0	0	0	0	0	0	0	Bacteria	p__Bacteroidota	c__Bacteroidia	o__Flavobacteriales	f__Flavobacteriaceae	g__Winogradskyella
7a6d9e7ddddddd1957d4755fdd5bac76	83	70	81	0	0	0	0	0	0	0	0	0	Bacteria	p__Bacteroidota	c__Bacteroidia	o__Flavobacteriales	f__Flavobacteriaceae	g__Winogradskyella
561f9376624fdab9560b6541aab6de39	0	42	67	16	0	0	0	0	0	0	0	0	Bacteria	p__Bacteroidota	c__Bacteroidia	o__Flavobacteriales	f__Flavobacteriaceae	g__Winogradskyella
2dd874877645605d4913e520cb8a4740	33	0	40	0	0	0	0	0	0	0	0	0	Bacteria	p__Bacteroidota	c__Bacteroidia	o__Flavobacteriales	f__Flavobacteriaceae	g__Winogradskyella
97a280e0af64020ae721a071d3750190	0	0	32	0	0	0	0	0	0	0	0	0	Bacteria	p__Bacteroidota	c__Bacteroidia	o__Flavobacteriales	f__Flavobacteriaceae	g__Winogradskyella
8a630dcb921a83a913e95298312e1445	25	0	0	0	0	0	0	0	0	0	0	0	Bacteria	p__Bacteroidota	c__Bacteroidia	o__Flavobacteriales	f__Flavobacteriaceae	g__Winogradskyella
e1dac9183a6ecf88d9c4c3febeb73c78	0	26	0	0	0	0	0	0	0	0	0	0	Bacteria	p__Bacteroidota	c__Bacteroidia	o__Flavobacteriales	f__Flavobacteriaceae	g__Winogradskyella
4b96f3fe5df35e63f4bd5e77f0b9f51a	0	23	0	0	0	0	0	0	0	0	0	0	Bacteria	p__Bacteroidota	c__Bacteroidia	o__Flavobacteriales	f__Flavobacteriaceae	g__Winogradskyella
2ce234417c27cb6a1d69046a4618bfcd	31	48	38	22	0	0	0	0	0	0	0	0	Bacteria	p__Bacteroidota	c__Bacteroidia	o__Flavobacteriales	f__Flavobacteriaceae	g__Zeaxanthinibacter
8f64eaede72fa089b4990f4771fabe7a	0	0	0	0	26	0	0	0	0	0	0	0	Bacteria	p__Bacteroidota	c__Bacteroidia	o__Flavobacteriales	f__Flavobacteriaceae	g__Zeaxanthinibacter
8e5ed44e4cc79ca8a78ad185bee564db	0	0	9	0	0	0	0	0	0	0	0	0	Bacteria	p__Bacteroidota	c__Bacteroidia	o__Flavobacteriales	f__NS9_marine_group	g__NS9_marine_group
bb674909830dffc9b33bd3b28f5d7bf6	0	0	6	0	0	0	0	0	0	0	0	0	Bacteria	p__Bacteroidota	c__Bacteroidia	o__Flavobacteriales	f__NS9_marine_group	g__NS9_marine_group
1e57fef4a2b3b9b864e1044f0beafe4d	0	10	0	0	0	0	0	0	0	0	0	0	Bacteria	p__Bacteroidota	c__Bacteroidia	o__Flavobacteriales	f__NS9_marine_group	g__NS9_marine_group
0e534c6ea40d7dc8eb7751c08900bd9d	0	0	0	0	0	3	0	0	0	0	0	0	Bacteria	p__Bacteroidota	c__Bacteroidia	o__Flavobacteriales	f__NS9_marine_group	g__NS9_marine_group
1083bb7f4813999370065e12c8c521e9	0	0	0	0	0	0	0	0	3	0	0	0	Bacteria	p__Bacteroidota	c__Bacteroidia	o__Flavobacteriales	f__NS9_marine_group	g__NS9_marine_group
63d2c7286049f485df92176ae2e6e0e5	7	0	0	0	0	0	0	0	0	0	0	0	Bacteria	p__Bacteroidota	c__Bacteroidia	o__Flavobacteriales	f__NS9_marine_group	g__NS9_marine_group	s__uncultured_bacterium
5a698e7bd9b2cb90eced7a2a55e8cb15	0	0	0	3	0	0	0	0	0	0	0	0	Bacteria	p__Bacteroidota	c__Bacteroidia	o__Flavobacteriales	f__NS9_marine_group	g__NS9_marine_group	s__uncultured_bacterium
c525f80ec8f8c37144eee782d37c570b	0	0	3	0	0	0	0	0	0	0	0	0	Bacteria	p__Bacteroidota	c__Bacteroidia	o__Flavobacteriales	f__Schleiferiaceae	g__Schleiferia
1493deb02aeb77a0522ab1a3bddd9a68	0	0	0	0	0	4	0	0	0	21	0	15	Bacteria	p__Bacteroidota	c__Bacteroidia	o__Flavobacteriales	f__Schleiferiaceae	g__Schleiferia	s__uncultured_organism
cda74ea7f512cfa9bd4b143d229c3beb	0	10	0	0	0	0	0	0	0	0	0	0	Bacteria	p__Bacteroidota	c__Bacteroidia	o__Flavobacteriales	f__Schleiferiaceae	g__Schleiferia	s__uncultured_organism
d2a0e4b456e8462c8715201623b91929	0	0	0	0	8	0	0	0	0	0	0	0	Bacteria	p__Bacteroidota	c__Bacteroidia	o__Flavobacteriales	f__Schleiferiaceae	g__Schleiferia	s__uncultured_organism
edb2f92527d0010be1d8e962f789c14d	0	0	3	0	0	0	0	0	0	0	0	0	Bacteria	p__Bacteroidota	c__Bacteroidia	o__Flavobacteriales	f__Schleiferiaceae	g__Schleiferia	s__uncultured_organism
45536eafb1cb76e5e8f7ada106252b92	0	0	13	0	0	0	0	0	0	0	0	0	Bacteria	p__Bacteroidota	c__Bacteroidia	o__Flavobacteriales	f__Weeksellaceae
265748b91258a4ea320686801f88a6f4	0	1	0	0	0	0	0	0	0	0	0	0	Bacteria	p__Bacteroidota	c__Bacteroidia	o__Flavobacteriales	f__Weeksellaceae
875c29e5e199ec5d788cc29ac12e7981	0	0	0	0	1	0	0	0	0	0	0	0	Bacteria	p__Bacteroidota	c__Bacteroidia	o__Flavobacteriales	f__Weeksellaceae
fb37385af9faccbf9e1fc57b95dad4c1	6	0	0	0	0	0	0	0	0	0	0	0	Bacteria	p__Bacteroidota	c__Bacteroidia	o__Flavobacteriales	f__Weeksellaceae	g__Ornithobacterium	s__Ornithobacterium_rhinotracheale
2c8575ce953da537d5e60a55bff87dcf	0	2	2	0	0	0	0	0	0	0	0	0	Bacteria	p__Bacteroidota	c__Bacteroidia	o__Flavobacteriales	f__Weeksellaceae	g__Weeksella
b36597d8068c34f13cfceff7963fd577	0	0	0	0	0	0	47	0	39	0	24	35	Bacteria	p__Bacteroidota	c__Bacteroidia	o__SM1A07	f__SM1A07	g__SM1A07
4c115289f3866d4f1dee6abf7191ba33	0	0	0	0	0	0	0	0	30	0	0	0	Bacteria	p__Bacteroidota	c__Bacteroidia	o__SM1A07	f__SM1A07	g__SM1A07
b6a60d9e3f05c96d53088600b0eea86d	0	0	0	0	0	0	15	18	0	0	3	0	Bacteria	p__Bacteroidota	c__Bacteroidia	o__SM1A07	f__SM1A07	g__SM1A07
19bac465b1ea603abab816b6ae42f923	0	0	0	0	0	0	13	0	13	0	0	0	Bacteria	p__Bacteroidota	c__Bacteroidia	o__SM1A07	f__SM1A07	g__SM1A07
0b0b7b78cea104134e9a803e408f8854	0	0	0	0	0	0	0	0	0	16	0	0	Bacteria	p__Bacteroidota	c__Bacteroidia	o__SM1A07	f__SM1A07	g__SM1A07
8eeb9de76646e3649ac11e193a009705	0	0	0	0	0	0	0	9	0	0	7	0	Bacteria	p__Bacteroidota	c__Bacteroidia	o__SM1A07	f__SM1A07	g__SM1A07
d675f82e6a104f1b4c4cb3490e914c35	0	0	0	0	0	0	0	14	0	0	0	0	Bacteria	p__Bacteroidota	c__Bacteroidia	o__SM1A07	f__SM1A07	g__SM1A07
eb2aa524e6755e2ff163cb0d1d0bcc0e	0	0	0	0	0	0	0	0	0	0	7	3	Bacteria	p__Bacteroidota	c__Bacteroidia	o__SM1A07	f__SM1A07	g__SM1A07
7674500b71de087b0b70353fd653dc56	0	0	0	0	0	5	0	0	0	0	0	0	Bacteria	p__Bacteroidota	c__Bacteroidia	o__SM1A07	f__SM1A07	g__SM1A07
fef9acc9f31a4b54458260f2548c2c29	0	0	0	0	0	0	0	0	0	3	0	0	Bacteria	p__Bacteroidota	c__Bacteroidia	o__SM1A07	f__SM1A07	g__SM1A07
d84f6a5b79d5ab120dde5ca7a0badafa	0	0	0	0	0	0	0	0	0	4	0	0	Bacteria	p__Bacteroidota	c__Bacteroidia	o__SM1A07	f__SM1A07	g__SM1A07
75e745254ed552c60b143882e7b67c81	0	0	0	0	0	0	0	0	0	0	0	6	Bacteria	p__Bacteroidota	c__Bacteroidia	o__SM1A07	f__SM1A07	g__SM1A07
26e9573dbf0f4a89c3785a2a3c9b2b46	0	0	0	0	0	0	0	0	0	0	0	5	Bacteria	p__Bacteroidota	c__Bacteroidia	o__SM1A07	f__SM1A07	g__SM1A07
725bf818be54755373c19d960ecbc50f	4	0	0	0	0	0	0	0	0	0	0	0	Bacteria	p__Bacteroidota	c__Bacteroidia	o__SM1A07	f__SM1A07	g__SM1A07
96cf43f33fae6959ab042abf661f1f84	0	0	2	0	0	0	0	0	0	0	0	0	Bacteria	p__Bacteroidota	c__Bacteroidia	o__SM1A07	f__SM1A07	g__SM1A07
e0809f91d97038e5f2d7724b9e39a0e9	0	0	0	0	0	0	3	0	0	0	0	0	Bacteria	p__Bacteroidota	c__Bacteroidia	o__SM1A07	f__SM1A07	g__SM1A07
76a9ac3c958296c9d66d3494cf912b2d	0	0	0	0	0	0	0	0	0	0	0	2	Bacteria	p__Bacteroidota	c__Bacteroidia	o__SM1A07	f__SM1A07	g__SM1A07
8b9085b2c449f3ec05389413382720f8	0	0	0	0	0	0	35	32	47	0	0	0	Bacteria	p__Bacteroidota	c__Bacteroidia	o__SM1A07	f__SM1A07	g__SM1A07	s__uncultured_bacterium
29497886247f3bfb03ee4f4bce4b8d05	0	0	0	0	0	0	75	81	56	0	0	117	Bacteria	p__Bacteroidota	c__Bacteroidia	o__SM1A07	f__SM1A07	g__SM1A07	s__uncultured_organism
59ba9687791bb4ea613b9a2698a4212b	0	0	0	0	0	0	101	0	91	37	75	0	Bacteria	p__Bacteroidota	c__Bacteroidia	o__SM1A07	f__SM1A07	g__SM1A07	s__uncultured_organism
f0a56f6b5337869497f12fe95473dbb5	0	0	0	0	0	0	0	0	0	25	0	49	Bacteria	p__Bacteroidota	c__Bacteroidia	o__SM1A07	f__SM1A07	g__SM1A07	s__uncultured_organism
163af039cf69ced9a478a288d7481193	0	0	0	0	0	0	27	12	0	0	0	20	Bacteria	p__Bacteroidota	c__Bacteroidia	o__SM1A07	f__SM1A07	g__SM1A07	s__uncultured_organism
7b2c5e6e8e39c056311b602710ee0961	0	0	0	0	0	11	26	0	0	0	0	0	Bacteria	p__Bacteroidota	c__Bacteroidia	o__SM1A07	f__SM1A07	g__SM1A07	s__uncultured_organism
5a85ac5f683b91934c272f3dd4dc280f	0	0	0	0	0	0	6	0	0	0	22	0	Bacteria	p__Bacteroidota	c__Bacteroidia	o__SM1A07	f__SM1A07	g__SM1A07	s__uncultured_organism
7ad59bd302b6ee4c2e6a350f49928a4f	4	0	0	0	0	0	0	0	0	0	0	22	Bacteria	p__Bacteroidota	c__Bacteroidia	o__SM1A07	f__SM1A07	g__SM1A07	s__uncultured_organism
66a0286a85998f41da1964b7e20aacd9	0	0	0	0	0	0	11	0	18	0	0	0	Bacteria	p__Bacteroidota	c__Bacteroidia	o__SM1A07	f__SM1A07	g__SM1A07	s__uncultured_organism
964932e56c0cdf2ced1b850527edc1b5	0	0	0	0	11	0	0	0	8	0	0	0	Bacteria	p__Bacteroidota	c__Bacteroidia	o__SM1A07	f__SM1A07	g__SM1A07	s__uncultured_organism
fcbfbaf4d0185835c03e38774f4307f9	0	0	17	0	0	0	0	0	0	0	0	0	Bacteria	p__Bacteroidota	c__Bacteroidia	o__SM1A07	f__SM1A07	g__SM1A07	s__uncultured_organism
1b62d9347544c6ac40f38c7d5b91ef1e	0	0	0	0	0	0	0	0	15	0	0	0	Bacteria	p__Bacteroidota	c__Bacteroidia	o__SM1A07	f__SM1A07	g__SM1A07	s__uncultured_organism
3993bf45b6eabbc6f234397029374923	0	0	0	0	0	0	0	16	0	0	0	0	Bacteria	p__Bacteroidota	c__Bacteroidia	o__SM1A07	f__SM1A07	g__SM1A07	s__uncultured_organism
b9e5edb11d8e5cf6f306d63c8252fdee	0	0	0	10	0	0	0	0	0	0	0	0	Bacteria	p__Bacteroidota	c__Bacteroidia	o__SM1A07	f__SM1A07	g__SM1A07	s__uncultured_organism
ac4fff5cd083b98aca1797d7d8201635	0	0	0	0	0	0	0	0	0	11	0	0	Bacteria	p__Bacteroidota	c__Bacteroidia	o__SM1A07	f__SM1A07	g__SM1A07	s__uncultured_organism
0069b76ffd9776c19f8fb9a39ee6aa16	0	0	0	0	0	11	0	0	0	0	0	0	Bacteria	p__Bacteroidota	c__Bacteroidia	o__SM1A07	f__SM1A07	g__SM1A07	s__uncultured_organism
cd241746bb8866cb9b735e8842745dc1	0	0	0	0	0	0	0	0	0	0	7	0	Bacteria	p__Bacteroidota	c__Bacteroidia	o__SM1A07	f__SM1A07	g__SM1A07	s__uncultured_organism
3703b8cc8ae6b27d88ffa7ddaeb30476	0	0	0	0	0	0	0	7	0	0	0	0	Bacteria	p__Bacteroidota	c__Bacteroidia	o__SM1A07	f__SM1A07	g__SM1A07	s__uncultured_organism
9862e112ff6310cb8a894be295f9bf08	0	0	0	0	0	0	0	0	5	0	0	0	Bacteria	p__Bacteroidota	c__Bacteroidia	o__SM1A07	f__SM1A07	g__SM1A07	s__uncultured_organism
3b6c71fda5916c4d0dcfccd2a7438388	0	4	0	0	0	0	0	0	0	0	0	0	Bacteria	p__Bacteroidota	c__Bacteroidia	o__SM1A07	f__SM1A07	g__SM1A07	s__uncultured_organism
ad9abeec7b426471285a581719cd7d62	0	0	0	0	0	0	0	0	3	0	0	0	Bacteria	p__Bacteroidota	c__Bacteroidia	o__SM1A07	f__SM1A07	g__SM1A07	s__uncultured_organism
54eb39b3f01aae7167bf7b5eb3e720a2	0	0	0	0	0	0	0	0	0	0	4	0	Bacteria	p__Bacteroidota	c__Bacteroidia	o__SM1A07	f__SM1A07	g__SM1A07	s__uncultured_organism
53d4cbddeab4955558a2c7fd0bcdadb1	0	0	0	0	0	0	0	0	0	0	0	5	Bacteria	p__Bacteroidota	c__Bacteroidia	o__SM1A07	f__SM1A07	g__SM1A07	s__uncultured_organism
9712ba6f6377a62ee38bf4ed576d7fa0	0	0	0	0	0	0	3	0	0	0	0	0	Bacteria	p__Bacteroidota	c__Bacteroidia	o__SM1A07	f__SM1A07	g__SM1A07	s__uncultured_organism
e462b3fe32de1c1f1c81c4808bf1006f	0	0	0	0	0	0	0	0	0	3	0	0	Bacteria	p__Bacteroidota	c__Bacteroidia	o__SM1A07	f__SM1A07	g__SM1A07	s__uncultured_organism
b1ffc99edd3a49214d49772c107356d8	0	1	0	0	0	0	0	0	0	0	0	0	Bacteria	p__Bacteroidota	c__Bacteroidia	o__SM1A07	f__SM1A07	g__SM1A07	s__uncultured_organism
cb17dc074a07855f9d97ce3f8c69885d	44	0	40	0	0	0	0	0	0	0	0	0	Bacteria	p__Bacteroidota	c__Bacteroidia	o__Sphingobacteriales
3d60cb828fbf8fdd9e833026b769e8fb	0	35	0	0	0	0	0	0	0	0	0	0	Bacteria	p__Bacteroidota	c__Bacteroidia	o__Sphingobacteriales
7a70685e18db20b0c77ebdad888405ae	0	0	0	0	0	11	0	0	0	0	0	0	Bacteria	p__Bacteroidota	c__Bacteroidia	o__Sphingobacteriales
5bd0399985b2b92f4479c338895acf13	0	9	0	0	0	0	0	0	0	0	0	0	Bacteria	p__Bacteroidota	c__Bacteroidia	o__Sphingobacteriales
80efc2f121c5140558dd99ee7849869e	0	0	0	0	6	0	0	0	0	0	0	0	Bacteria	p__Bacteroidota	c__Bacteroidia	o__Sphingobacteriales
82251b3c9452abbef56783e19ae82713	0	0	0	0	0	0	0	0	0	0	0	6	Bacteria	p__Bacteroidota	c__Bacteroidia	o__Sphingobacteriales
a14b9eeb5342826368da7b396c62b08a	0	1	0	0	0	0	0	0	0	0	0	0	Bacteria	p__Bacteroidota	c__Bacteroidia	o__Sphingobacteriales
93fd59a74af0787079e4473276a84faf	0	0	3	0	0	0	0	0	0	0	0	0	Bacteria	p__Bacteroidota	c__Bacteroidia	o__Sphingobacteriales
eb98a9be5c1d68f908ac7280bb55bf6f	0	0	0	0	0	0	0	3	0	0	0	0	Bacteria	p__Bacteroidota	c__Bacteroidia	o__Sphingobacteriales
d8c4ccd6b017e2f95d2357386e084f93	0	0	0	0	17	0	0	0	0	0	0	0	Bacteria	p__Bacteroidota	c__Bacteroidia	o__Sphingobacteriales	f__E6aC02	g__E6aC02	s__uncultured_bacterium
be811966b350a5a590cce9a052e0bc5c	0	0	0	0	0	17	0	0	0	0	0	0	Bacteria	p__Bacteroidota	c__Bacteroidia	o__Sphingobacteriales	f__E6aC02	g__E6aC02	s__uncultured_bacterium
40172ff14a919138d4800b7d1b54026d	0	0	0	0	64	49	0	0	31	2	0	0	Bacteria	p__Bacteroidota	c__Bacteroidia	o__Sphingobacteriales	f__E6aC02	g__E6aC02	s__uncultured_organism
27cf99e557e1246a76e833193c8da765	0	0	0	51	30	41	7	0	0	0	0	0	Bacteria	p__Bacteroidota	c__Bacteroidia	o__Sphingobacteriales	f__E6aC02	g__E6aC02	s__uncultured_organism
7be209011a816dbe3573f75dd0406766	0	17	0	0	62	29	0	0	0	0	0	0	Bacteria	p__Bacteroidota	c__Bacteroidia	o__Sphingobacteriales	f__E6aC02	g__E6aC02	s__uncultured_organism
d2ce2689cea5f05d35ddfe86c5dcd2cc	0	34	10	0	0	24	0	0	0	0	0	0	Bacteria	p__Bacteroidota	c__Bacteroidia	o__Sphingobacteriales	f__E6aC02	g__E6aC02	s__uncultured_organism
98cf3c0dd79af97a5115c0717e6d6d7a	0	0	0	31	0	27	0	0	0	0	0	0	Bacteria	p__Bacteroidota	c__Bacteroidia	o__Sphingobacteriales	f__E6aC02	g__E6aC02	s__uncultured_organism
514ee45a4918933ee71086617340bb56	0	0	8	0	0	29	0	0	0	0	0	0	Bacteria	p__Bacteroidota	c__Bacteroidia	o__Sphingobacteriales	f__E6aC02	g__E6aC02	s__uncultured_organism
2e9f69a4f855cf865638b30836835d64	0	0	0	0	34	0	0	0	0	0	0	0	Bacteria	p__Bacteroidota	c__Bacteroidia	o__Sphingobacteriales	f__E6aC02	g__E6aC02	s__uncultured_organism
6deab44efe50ef8c941cd96415f00d94	17	0	0	0	20	0	0	0	0	0	0	0	Bacteria	p__Bacteroidota	c__Bacteroidia	o__Sphingobacteriales	f__E6aC02	g__E6aC02	s__uncultured_organism
af59f6d7b097472089fe8862b74dbe4f	10	8	0	0	0	0	0	0	0	0	0	0	Bacteria	p__Bacteroidota	c__Bacteroidia	o__Sphingobacteriales	f__E6aC02	g__E6aC02	s__uncultured_organism
5039fe7db7dc2fff304e07b972e378bc	0	0	0	0	0	0	0	0	0	0	17	0	Bacteria	p__Bacteroidota	c__Bacteroidia	o__Sphingobacteriales	f__E6aC02	g__E6aC02	s__uncultured_organism
b95bd34d3772e55784d16b7e5e22a43e	0	0	0	0	0	0	0	0	0	10	0	0	Bacteria	p__Bacteroidota	c__Bacteroidia	o__Sphingobacteriales	f__E6aC02	g__E6aC02	s__uncultured_organism
78b25e26361dc2512764948d24b3cf17	0	0	0	0	0	0	0	0	0	0	0	8	Bacteria	p__Bacteroidota	c__Bacteroidia	o__Sphingobacteriales	f__E6aC02	g__E6aC02	s__uncultured_organism
538126bea152bf6aa458485ed22b6bf0	3	0	0	0	0	0	0	0	0	0	0	0	Bacteria	p__Bacteroidota	c__Bacteroidia	o__Sphingobacteriales	f__E6aC02	g__E6aC02	s__uncultured_organism
5ea7c119bbc089b0058fa27a16226f91	76	124	37	63	46	41	0	0	0	0	0	0	Bacteria	p__Bacteroidota	c__Bacteroidia	o__Sphingobacteriales	f__Lentimicrobiaceae	g__Lentimicrobiaceae
315a9204333f978ac84ef00cebd18d67	36	28	23	0	0	0	0	0	0	0	0	0	Bacteria	p__Bacteroidota	c__Bacteroidia	o__Sphingobacteriales	f__Lentimicrobiaceae	g__Lentimicrobiaceae
5851a8e76fef1f4c241355dfd19f7681	7	14	9	0	0	13	0	0	0	0	0	0	Bacteria	p__Bacteroidota	c__Bacteroidia	o__Sphingobacteriales	f__Lentimicrobiaceae	g__Lentimicrobiaceae
a2c42f8552092fd1f50d81c6cf9041ef	0	17	0	0	0	0	0	0	0	0	0	0	Bacteria	p__Bacteroidota	c__Bacteroidia	o__Sphingobacteriales	f__Lentimicrobiaceae	g__Lentimicrobiaceae
71775dca90585782f3c925e16c04b826	0	21	0	0	0	0	0	0	0	0	0	0	Bacteria	p__Bacteroidota	c__Bacteroidia	o__Sphingobacteriales	f__Lentimicrobiaceae	g__Lentimicrobiaceae
26fc66c038e335f94d87ef86f6e268c6	0	0	0	0	16	0	0	0	0	0	0	0	Bacteria	p__Bacteroidota	c__Bacteroidia	o__Sphingobacteriales	f__Lentimicrobiaceae	g__Lentimicrobiaceae
60dc960931adb1fd37bc21a49a425538	0	0	0	0	20	0	0	0	0	0	0	0	Bacteria	p__Bacteroidota	c__Bacteroidia	o__Sphingobacteriales	f__Lentimicrobiaceae	g__Lentimicrobiaceae
b81abc17d5b634b1dfe88ad91f35ac49	0	5	10	0	0	0	0	0	0	0	0	0	Bacteria	p__Bacteroidota	c__Bacteroidia	o__Sphingobacteriales	f__Lentimicrobiaceae	g__Lentimicrobiaceae
f464413dda512f6aa819ab8d7145e35d	0	0	11	0	0	0	0	0	0	0	0	0	Bacteria	p__Bacteroidota	c__Bacteroidia	o__Sphingobacteriales	f__Lentimicrobiaceae	g__Lentimicrobiaceae
7597c5ffbd48137d0891ab0351aa1a70	0	0	0	0	0	0	0	0	0	0	7	6	Bacteria	p__Bacteroidota	c__Bacteroidia	o__Sphingobacteriales	f__Lentimicrobiaceae	g__Lentimicrobiaceae
b655aebbd1838cab28933a1bf50d442f	12	0	0	0	0	0	0	0	0	0	0	0	Bacteria	p__Bacteroidota	c__Bacteroidia	o__Sphingobacteriales	f__Lentimicrobiaceae	g__Lentimicrobiaceae
5c0fc50499ed2d5b8bace50e94f781e5	13	0	0	0	0	0	0	0	0	0	0	0	Bacteria	p__Bacteroidota	c__Bacteroidia	o__Sphingobacteriales	f__Lentimicrobiaceae	g__Lentimicrobiaceae
002b87e13f8fd3dff983589da99e5656	0	0	0	0	0	11	0	0	0	0	0	0	Bacteria	p__Bacteroidota	c__Bacteroidia	o__Sphingobacteriales	f__Lentimicrobiaceae	g__Lentimicrobiaceae
84a77c366afdde2e4135eb729e386812	0	0	0	0	0	0	0	0	0	10	0	0	Bacteria	p__Bacteroidota	c__Bacteroidia	o__Sphingobacteriales	f__Lentimicrobiaceae	g__Lentimicrobiaceae
536a9a1b60c555a468f237d2cb513549	0	0	0	4	0	0	0	0	0	0	0	0	Bacteria	p__Bacteroidota	c__Bacteroidia	o__Sphingobacteriales	f__Lentimicrobiaceae	g__Lentimicrobiaceae
208eb3aa660b52a758ad44279e0b83a5	5	0	0	0	0	0	0	0	0	0	0	0	Bacteria	p__Bacteroidota	c__Bacteroidia	o__Sphingobacteriales	f__Lentimicrobiaceae	g__Lentimicrobiaceae
9c82b39c08a187ad57b0ce2b3a08122e	0	0	0	0	5	0	0	0	0	0	0	0	Bacteria	p__Bacteroidota	c__Bacteroidia	o__Sphingobacteriales	f__Lentimicrobiaceae	g__Lentimicrobiaceae
48a23f895d4190df48f11e23892dffe6	4	0	0	0	0	0	0	0	0	0	0	0	Bacteria	p__Bacteroidota	c__Bacteroidia	o__Sphingobacteriales	f__Lentimicrobiaceae	g__Lentimicrobiaceae
7a3cbe7ee8a235326be3fd956385e97b	2	0	0	0	0	0	0	0	0	0	0	0	Bacteria	p__Bacteroidota	c__Bacteroidia	o__Sphingobacteriales	f__Lentimicrobiaceae	g__Lentimicrobiaceae
7a0e2ad310f4e5fcc92cf3fcb75a1f71	0	0	0	0	0	9	0	0	0	0	12	3	Bacteria	p__Bacteroidota	c__Bacteroidia	o__Sphingobacteriales	f__Lentimicrobiaceae	g__Lentimicrobiaceae	s__uncultured_bacterium
3a86de38abf1cec5c37195dafba4d8c3	0	15	0	0	0	0	0	0	0	0	0	0	Bacteria	p__Bacteroidota	c__Bacteroidia	o__Sphingobacteriales	f__Lentimicrobiaceae	g__Lentimicrobiaceae	s__uncultured_bacterium
84f1ffad8f21e25769759165d87b9af1	0	0	11	0	0	0	0	0	0	0	0	0	Bacteria	p__Bacteroidota	c__Bacteroidia	o__Sphingobacteriales	f__Lentimicrobiaceae	g__Lentimicrobiaceae	s__uncultured_bacterium
7208ffcd3845cb9de295d2ddff2558fc	0	0	0	0	0	0	0	0	0	11	0	0	Bacteria	p__Bacteroidota	c__Bacteroidia	o__Sphingobacteriales	f__Lentimicrobiaceae	g__Lentimicrobiaceae	s__uncultured_bacterium
b7186b8652e55cb0defdace0212f2d49	0	0	0	0	120	76	0	0	0	61	88	34	Bacteria	p__Bacteroidota	c__Bacteroidia	o__Sphingobacteriales	f__Lentimicrobiaceae	g__Lentimicrobiaceae	s__uncultured_organism
0df37526cc53b186a856ef09ca6be7c3	0	31	26	0	0	0	0	0	0	0	0	0	Bacteria	p__Bacteroidota	c__Bacteroidia	o__Sphingobacteriales	f__Lentimicrobiaceae	g__Lentimicrobiaceae	s__uncultured_organism
47be2bb7f2e5285798ee05d003bfa527	44	0	0	0	0	0	0	0	0	0	0	0	Bacteria	p__Bacteroidota	c__Bacteroidia	o__Sphingobacteriales	f__Lentimicrobiaceae	g__Lentimicrobiaceae	s__uncultured_organism
ecfede7baa0fcb313d4a666ed220c582	12	4	13	0	0	0	0	0	0	14	0	0	Bacteria	p__Bacteroidota	c__Bacteroidia	o__Sphingobacteriales	f__Lentimicrobiaceae	g__Lentimicrobiaceae	s__uncultured_organism
0c91709d5c75a1f7fae70b20dd38722a	18	18	0	0	0	0	0	0	0	0	0	0	Bacteria	p__Bacteroidota	c__Bacteroidia	o__Sphingobacteriales	f__Lentimicrobiaceae	g__Lentimicrobiaceae	s__uncultured_organism
9906fc43004a9411e04a467e012ae5f6	0	19	0	0	0	13	0	0	0	0	0	0	Bacteria	p__Bacteroidota	c__Bacteroidia	o__Sphingobacteriales	f__Lentimicrobiaceae	g__Lentimicrobiaceae	s__uncultured_organism
57ab8a5338b8a53a2fd5adce54344be8	0	8	0	0	0	15	0	0	0	0	0	0	Bacteria	p__Bacteroidota	c__Bacteroidia	o__Sphingobacteriales	f__Lentimicrobiaceae	g__Lentimicrobiaceae	s__uncultured_organism
bed40a51e10bc37204facf34a52b34fb	20	0	0	0	0	0	0	0	0	0	0	0	Bacteria	p__Bacteroidota	c__Bacteroidia	o__Sphingobacteriales	f__Lentimicrobiaceae	g__Lentimicrobiaceae	s__uncultured_organism
1f7611f44628dcba092f9d0e14c8b471	0	0	0	0	0	0	0	0	0	0	23	0	Bacteria	p__Bacteroidota	c__Bacteroidia	o__Sphingobacteriales	f__Lentimicrobiaceae	g__Lentimicrobiaceae	s__uncultured_organism
c435c01f7a310958420e608bd8b1eb43	0	0	0	0	19	0	0	0	0	0	0	0	Bacteria	p__Bacteroidota	c__Bacteroidia	o__Sphingobacteriales	f__Lentimicrobiaceae	g__Lentimicrobiaceae	s__uncultured_organism
55a0e8325d71a7c1d200879361a4d34d	0	0	0	0	17	0	0	0	0	0	0	0	Bacteria	p__Bacteroidota	c__Bacteroidia	o__Sphingobacteriales	f__Lentimicrobiaceae	g__Lentimicrobiaceae	s__uncultured_organism
57aa7e655983d71063783bebfa772cbe	0	0	0	0	0	0	0	0	0	14	0	0	Bacteria	p__Bacteroidota	c__Bacteroidia	o__Sphingobacteriales	f__Lentimicrobiaceae	g__Lentimicrobiaceae	s__uncultured_organism
71a1f3427d17e4b7f490a0d65d03e4db	15	0	0	0	0	0	0	0	0	0	0	0	Bacteria	p__Bacteroidota	c__Bacteroidia	o__Sphingobacteriales	f__Lentimicrobiaceae	g__Lentimicrobiaceae	s__uncultured_organism
cdff58395166eaa5b46f467312d7d69a	0	0	0	0	0	0	0	0	0	0	0	16	Bacteria	p__Bacteroidota	c__Bacteroidia	o__Sphingobacteriales	f__Lentimicrobiaceae	g__Lentimicrobiaceae	s__uncultured_organism
77252022ec2fd12271d82fc9dcf39504	0	0	0	13	0	0	0	0	0	0	0	0	Bacteria	p__Bacteroidota	c__Bacteroidia	o__Sphingobacteriales	f__Lentimicrobiaceae	g__Lentimicrobiaceae	s__uncultured_organism
6282be9b8ad56e172a063211e37e9014	0	0	7	0	0	0	0	0	0	0	0	0	Bacteria	p__Bacteroidota	c__Bacteroidia	o__Sphingobacteriales	f__Lentimicrobiaceae	g__Lentimicrobiaceae	s__uncultured_organism
3d3bdf449ea6ab248c563d0bc977f59e	0	0	0	0	8	0	0	0	0	0	0	0	Bacteria	p__Bacteroidota	c__Bacteroidia	o__Sphingobacteriales	f__Lentimicrobiaceae	g__Lentimicrobiaceae	s__uncultured_organism
c408ff4c6cd34cbdd4c6e5e13c8f3e15	0	0	0	5	0	0	0	0	0	0	0	0	Bacteria	p__Bacteroidota	c__Bacteroidia	o__Sphingobacteriales	f__Lentimicrobiaceae	g__Lentimicrobiaceae	s__uncultured_organism
142144a367f795bee4777892b66bf2aa	0	0	3	0	0	0	0	0	0	0	0	0	Bacteria	p__Bacteroidota	c__Bacteroidia	o__Sphingobacteriales	f__Lentimicrobiaceae	g__Lentimicrobiaceae	s__uncultured_organism
b0af9a9aa1f8ccd46d66f211c88788c4	0	0	0	0	0	4	0	0	0	0	0	0	Bacteria	p__Bacteroidota	c__Bacteroidia	o__Sphingobacteriales	f__Lentimicrobiaceae	g__Lentimicrobiaceae	s__uncultured_organism
448d0e4d23f063d707c9e1f35d034624	0	2	0	0	0	0	0	0	0	0	0	0	Bacteria	p__Bacteroidota	c__Bacteroidia	o__Sphingobacteriales	f__Lentimicrobiaceae	g__Lentimicrobiaceae	s__uncultured_organism
f217d2dd916a2e3109383182916eff1e	0	0	0	0	2	0	0	0	0	0	0	0	Bacteria	p__Bacteroidota	c__Bacteroidia	o__Sphingobacteriales	f__Lentimicrobiaceae	g__Lentimicrobiaceae	s__uncultured_organism
1636117473fe1aacd6cec1c4d2243b4f	0	0	0	0	0	0	6	0	0	0	11	0	Bacteria	p__Bacteroidota	c__Bacteroidia	o__Sphingobacteriales	f__Lentimicrobiaceae	g__Lentimicrobium	s__uncultured_bacterium
cf4d46f00ac282ebcd90bfc2fafb9376	0	0	0	0	0	0	0	0	0	0	0	3	Bacteria	p__Bacteroidota	c__Bacteroidia	o__Sphingobacteriales	f__Lentimicrobiaceae	g__Lentimicrobium	s__uncultured_bacterium
df6ef512852bc533323ca8e64aeae369	0	0	1	0	0	0	0	0	0	0	0	0	Bacteria	p__Bacteroidota	c__Bacteroidia	o__Sphingobacteriales	f__Lentimicrobiaceae	g__Lentimicrobium	s__uncultured_bacterium
e858da04048f26f80b2d978333c7e245	0	6	0	0	0	0	0	0	0	0	0	0	Bacteria	p__Bacteroidota	c__Bacteroidia	o__Sphingobacteriales	f__NS11-12_marine_group	g__NS11-12_marine_group
c0ac5ac8661eb82c938ba42442b7077c	0	0	5	0	0	0	0	0	0	0	0	0	Bacteria	p__Bacteroidota	c__Bacteroidia	o__Sphingobacteriales	f__NS11-12_marine_group	g__NS11-12_marine_group
6383e888614c56bfe134449f1ef24dca	2	0	0	0	0	0	0	0	0	0	0	0	Bacteria	p__Bacteroidota	c__Bacteroidia	o__Sphingobacteriales	f__NS11-12_marine_group	g__NS11-12_marine_group
ba0cc1d5e97e6fe375b953460507a1c4	0	0	0	0	2	0	0	0	0	0	0	0	Bacteria	p__Bacteroidota	c__Bacteroidia	o__Sphingobacteriales	f__NS11-12_marine_group	g__NS11-12_marine_group
7003aa07ef47cfbd4c6eb4a2e9b8bb59	0	0	1	0	0	0	0	0	0	0	0	0	Bacteria	p__Bacteroidota	c__Bacteroidia	o__Sphingobacteriales	f__NS11-12_marine_group	g__NS11-12_marine_group
f80e4223f90249f7fc369e951818c7ec	0	0	0	0	0	5	0	0	0	14	0	0	Bacteria	p__Bacteroidota	c__Bacteroidia	o__Sphingobacteriales	f__S15A-MN91	g__S15A-MN91
18dbc48bda352a423c27c210888bfd18	0	30	0	0	18	12	0	0	0	0	34	19	Bacteria	p__Bacteroidota	c__Bacteroidia	o__Sphingobacteriales	f__ST-12K33	g__ST-12K33	s__uncultured_organism
37a6804725c507904ff55d810e598e8f	0	0	14	31	33	0	0	0	0	0	0	0	Bacteria	p__Bacteroidota	c__Bacteroidia	o__Sphingobacteriales	f__ST-12K33	g__ST-12K33	s__uncultured_organism
ffc4b8fabd04c1e3b9ac03132740b92f	0	0	0	0	0	30	0	0	0	23	0	0	Bacteria	p__Bacteroidota	c__Bacteroidia	o__Sphingobacteriales	f__ST-12K33	g__ST-12K33	s__uncultured_organism
ce4472f59819c9cee7c6bd128de27256	31	0	13	0	0	0	0	0	0	0	0	0	Bacteria	p__Bacteroidota	c__Bacteroidia	o__Sphingobacteriales	f__ST-12K33	g__ST-12K33	s__uncultured_organism
5195627eab53907e9056d1dc7da7e8ab	0	0	0	0	0	0	0	0	0	31	0	0	Bacteria	p__Bacteroidota	c__Bacteroidia	o__Sphingobacteriales	f__ST-12K33	g__ST-12K33	s__uncultured_organism
4866b6f5f74adec85b86016bbe233234	0	28	0	0	0	0	0	0	0	0	0	0	Bacteria	p__Bacteroidota	c__Bacteroidia	o__Sphingobacteriales	f__ST-12K33	g__ST-12K33	s__uncultured_organism
94f6d1dc6426433e61b2d0e87e6c4651	0	0	0	0	24	0	0	0	0	0	0	0	Bacteria	p__Bacteroidota	c__Bacteroidia	o__Sphingobacteriales	f__ST-12K33	g__ST-12K33	s__uncultured_organism
d4d13306c34c4bb635babd5be60ef133	21	0	0	0	0	0	0	0	0	0	0	0	Bacteria	p__Bacteroidota	c__Bacteroidia	o__Sphingobacteriales	f__ST-12K33	g__ST-12K33	s__uncultured_organism
4eed7ca31452a1fd2d0d1bd94faa53a9	0	0	0	0	0	15	0	0	0	0	0	0	Bacteria	p__Bacteroidota	c__Bacteroidia	o__Sphingobacteriales	f__ST-12K33	g__ST-12K33	s__uncultured_organism
fac5fc1ee809a3732c9fa85c6e3689d0	16	0	0	0	0	0	0	0	0	0	0	0	Bacteria	p__Bacteroidota	c__Bacteroidia	o__Sphingobacteriales	f__ST-12K33	g__ST-12K33	s__uncultured_organism
15539f85eaeaba992ed082515247a773	0	0	0	9	0	0	0	0	0	0	0	0	Bacteria	p__Bacteroidota	c__Bacteroidia	o__Sphingobacteriales	f__ST-12K33	g__ST-12K33	s__uncultured_organism
067c8339823283c592561329d063d71c	10	0	0	0	0	0	0	0	0	0	0	0	Bacteria	p__Bacteroidota	c__Ignavibacteria	o__Ignavibacteriales
faecd3b584104b863b15e1280a5a060d	0	0	0	9	0	0	0	0	0	0	0	0	Bacteria	p__Bacteroidota	c__Ignavibacteria	o__Ignavibacteriales
768ba40b81f9906a7ed85291fcd11c7d	7	8	12	0	0	0	0	0	0	0	0	0	Bacteria	p__Bacteroidota	c__Ignavibacteria	o__Ignavibacteriales	f__Ignavibacteriaceae	g__Ignavibacterium
b7692aef32ba867cee2e43fab6403bea	0	0	11	0	0	0	0	0	0	0	0	0	Bacteria	p__Bacteroidota	c__Ignavibacteria	o__Ignavibacteriales	f__Ignavibacteriaceae	g__Ignavibacterium
1482efbc25e85bbf6a24f3c319906e0d	0	5	0	0	0	0	0	0	0	0	0	0	Bacteria	p__Bacteroidota	c__Ignavibacteria	o__Ignavibacteriales	f__Ignavibacteriaceae	g__Ignavibacterium
415267edc2dbc4d93da746a6ae67eede	0	0	0	0	0	0	0	0	0	0	4	0	Bacteria	p__Bacteroidota	c__Ignavibacteria	o__Ignavibacteriales	f__Ignavibacteriaceae	g__Ignavibacterium
439065c2f1fa64052c5c916b2b678127	0	0	0	0	0	0	0	0	2	0	0	0	Bacteria	p__Bacteroidota	c__Ignavibacteria	o__Ignavibacteriales	f__Ignavibacteriaceae	g__Ignavibacterium
d149fbfd68b0818670a5b8e9d8a9b216	0	40	18	0	0	0	0	0	0	0	0	0	Bacteria	p__Bacteroidota	c__Ignavibacteria	o__Ignavibacteriales	f__Ignavibacteriaceae	g__Ignavibacterium	s__uncultured_organism
0a4f39082829e39bcbf739dec9778015	31	0	0	0	0	0	0	0	0	0	0	9	Bacteria	p__Bacteroidota	c__Ignavibacteria	o__Ignavibacteriales	f__Ignavibacteriaceae	g__Ignavibacterium	s__uncultured_organism
9f8a33cd11436662c11e60ca1dea94b4	0	0	0	0	0	0	0	0	0	17	0	0	Bacteria	p__Bacteroidota	c__Ignavibacteria	o__Ignavibacteriales	f__Ignavibacteriaceae	g__Ignavibacterium	s__uncultured_organism
c78d57a64020f9c3972502f7b0b99882	1	0	0	0	0	0	0	0	0	0	0	0	Bacteria	p__Bacteroidota	c__Ignavibacteria	o__Ignavibacteriales	f__Ignavibacteriaceae	g__Ignavibacterium	s__uncultured_organism
fbca541308eba599e29bd315f987cef4	6	0	0	0	0	0	0	0	0	0	0	0	Bacteria	p__Bacteroidota	c__Ignavibacteria	o__Ignavibacteriales	f__Melioribacteraceae
904942f1d38a0a90fbe40c223278de99	0	0	0	0	0	8	0	0	0	0	0	0	Bacteria	p__Bacteroidota	c__Ignavibacteria	o__Ignavibacteriales	f__Melioribacteraceae
e733edba156aa3cbb310a90561636649	0	2	0	0	0	0	0	0	0	0	0	0	Bacteria	p__Bacteroidota	c__Ignavibacteria	o__Ignavibacteriales	f__Melioribacteraceae
c759ee9de6a31bb330afbfab5824fb92	0	20	0	0	0	0	0	0	0	0	0	0	Bacteria	p__Bacteroidota	c__Ignavibacteria	o__Ignavibacteriales	f__Melioribacteraceae	g__IheB3-7
34e25fb142db23323edfb41a6494968b	0	0	5	0	0	0	0	0	0	0	0	0	Bacteria	p__Bacteroidota	c__Ignavibacteria	o__Ignavibacteriales	f__Melioribacteraceae	g__IheB3-7	s__uncultured_bacterium
988bd2f6fcbfdf1c2308275a3ac735f2	13	16	0	0	0	0	0	0	0	0	0	0	Bacteria	p__Bacteroidota	c__Ignavibacteria	o__Ignavibacteriales	f__PHOS-HE36	g__PHOS-HE36	s__uncultured_bacterium
db07b60fbbe44f315d9ecdf111d7f47c	0	0	7	0	0	0	0	0	0	0	0	0	Bacteria	p__Bacteroidota	c__Ignavibacteria	o__Ignavibacteriales	f__PHOS-HE36	g__PHOS-HE36	s__uncultured_bacterium
fd793fb3de338905d3317add89e06965	0	0	0	0	0	0	0	0	0	0	0	4	Bacteria	p__Bacteroidota	c__Ignavibacteria	o__Ignavibacteriales	f__PHOS-HE36	g__PHOS-HE36	s__uncultured_bacterium
4fb9fab3b64c2147107df044a23e0493	0	3	0	0	0	0	0	0	0	0	0	0	Bacteria	p__Bacteroidota	c__Ignavibacteria	o__Ignavibacteriales	f__PHOS-HE36	g__PHOS-HE36	s__uncultured_bacterium
08e733b061f04406202e8709e31f5114	0	0	39	0	0	0	0	0	0	0	0	0	Bacteria	p__Bacteroidota	c__Kapabacteria	o__Kapabacteriales	f__Kapabacteriales	g__Kapabacteriales
e62a8daea038f82bb299e5ab5496281e	11	0	0	0	0	0	0	0	0	19	0	13	Bacteria	p__Bacteroidota	c__Kapabacteria	o__Kapabacteriales	f__Kapabacteriales	g__Kapabacteriales
ede623779558c80b1d1028daa0696796	0	36	0	0	0	0	0	0	0	0	0	0	Bacteria	p__Bacteroidota	c__Kapabacteria	o__Kapabacteriales	f__Kapabacteriales	g__Kapabacteriales
a268be8d8f45b4d50047acc28bda1126	5	0	18	0	0	0	0	0	0	0	0	0	Bacteria	p__Bacteroidota	c__Kapabacteria	o__Kapabacteriales	f__Kapabacteriales	g__Kapabacteriales
b5616654d293252f638e87f2cdc4d03e	0	0	0	0	0	0	0	0	0	12	0	11	Bacteria	p__Bacteroidota	c__Kapabacteria	o__Kapabacteriales	f__Kapabacteriales	g__Kapabacteriales
99ee02c0969c41b4ef056de918f8e716	0	11	0	0	0	0	0	0	0	0	0	0	Bacteria	p__Bacteroidota	c__Kapabacteria	o__Kapabacteriales	f__Kapabacteriales	g__Kapabacteriales
df160914a04efca4535805d51358c923	13	0	0	0	0	0	0	0	0	0	0	0	Bacteria	p__Bacteroidota	c__Kapabacteria	o__Kapabacteriales	f__Kapabacteriales	g__Kapabacteriales
782796f65cd0302993dc5c2b85ef27d5	0	0	8	0	0	0	0	0	0	0	0	0	Bacteria	p__Bacteroidota	c__Kapabacteria	o__Kapabacteriales	f__Kapabacteriales	g__Kapabacteriales
a047805556e76304f384931110b11f5b	0	0	0	0	0	0	0	0	8	0	0	0	Bacteria	p__Bacteroidota	c__Kapabacteria	o__Kapabacteriales	f__Kapabacteriales	g__Kapabacteriales
67ffefc24c52292f2832be382912c956	0	0	0	0	0	0	0	7	0	0	0	0	Bacteria	p__Bacteroidota	c__Kapabacteria	o__Kapabacteriales	f__Kapabacteriales	g__Kapabacteriales
1d4cdbaf480236798dbc9d284348e451	0	0	0	0	0	0	10	0	8	0	0	0	Bacteria	p__Bacteroidota	c__Kapabacteria	o__Kapabacteriales	f__Kapabacteriales	g__Kapabacteriales	s__uncultured_bacterium
f342a118a2029f9543c9cfcab69a67ed	0	0	0	0	0	0	0	9	0	0	0	0	Bacteria	p__Bacteroidota	c__Kapabacteria	o__Kapabacteriales	f__Kapabacteriales	g__Kapabacteriales	s__uncultured_bacterium
f803506143fa3071d4f6be59cba58acd	0	2	0	0	0	0	0	0	0	0	0	0	Bacteria	p__Bacteroidota	c__Kapabacteria	o__Kapabacteriales	f__Kapabacteriales	g__Kapabacteriales	s__uncultured_bacterium
f029c0fcc72b57c0ce3d42b4343fcbe3	0	0	0	2	0	0	0	0	0	0	0	0	Bacteria	p__Bacteroidota	c__Kapabacteria	o__Kapabacteriales	f__Kapabacteriales	g__Kapabacteriales	s__uncultured_bacterium
b9e8491bec3804d40a86e4c910c11ee0	0	0	0	0	23	37	0	0	0	0	0	0	Bacteria	p__Bacteroidota	c__Kapabacteria	o__Kapabacteriales	f__Kapabacteriales	g__Kapabacteriales	s__uncultured_organism
09cae521b60ac6d99b510f1ce2a90914	26	15	0	0	0	0	0	0	0	0	0	0	Bacteria	p__Bacteroidota	c__Kapabacteria	o__Kapabacteriales	f__Kapabacteriales	g__Kapabacteriales	s__uncultured_organism
1e5ea4c1ccdae9e078c53424080344ac	27	0	10	0	0	0	0	0	0	0	0	0	Bacteria	p__Bacteroidota	c__Kapabacteria	o__Kapabacteriales	f__Kapabacteriales	g__Kapabacteriales	s__uncultured_organism
b3298097793d36ea98b78c1a494a9f46	0	0	0	0	0	9	0	18	0	0	0	0	Bacteria	p__Bacteroidota	c__Kapabacteria	o__Kapabacteriales	f__Kapabacteriales	g__Kapabacteriales	s__uncultured_organism
02a8fdd715ccf9ceb0b8ee38bed0e206	0	0	0	22	0	0	0	0	0	0	0	0	Bacteria	p__Bacteroidota	c__Kapabacteria	o__Kapabacteriales	f__Kapabacteriales	g__Kapabacteriales	s__uncultured_organism
778a601f1de209e75f756511791a03b1	14	5	0	0	0	0	0	0	0	0	0	0	Bacteria	p__Bacteroidota	c__Kapabacteria	o__Kapabacteriales	f__Kapabacteriales	g__Kapabacteriales	s__uncultured_organism
7e8293a34fe060ee26acbd70605a5801	0	0	10	0	0	0	0	0	0	0	0	0	Bacteria	p__Bacteroidota	c__Kapabacteria	o__Kapabacteriales	f__Kapabacteriales	g__Kapabacteriales	s__uncultured_organism
4b715a54d73657470ec40f5a54a32348	0	0	0	0	10	0	0	0	0	0	0	0	Bacteria	p__Bacteroidota	c__Kapabacteria	o__Kapabacteriales	f__Kapabacteriales	g__Kapabacteriales	s__uncultured_organism
305c443e43596fb5683977c9ebd47d0f	0	0	0	0	0	0	0	0	15	0	0	0	Bacteria	p__Bacteroidota	c__Kapabacteria	o__Kapabacteriales	f__Kapabacteriales	g__Kapabacteriales	s__uncultured_organism
71d15710ad8a546fd798c3d2ff4c697c	0	0	0	0	0	0	14	0	0	0	0	0	Bacteria	p__Bacteroidota	c__Kapabacteria	o__Kapabacteriales	f__Kapabacteriales	g__Kapabacteriales	s__uncultured_organism
da84e9a3efd5c245a9987fcc59319d12	0	0	0	0	10	0	0	0	0	0	0	0	Bacteria	p__Bacteroidota	c__Kapabacteria	o__Kapabacteriales	f__Kapabacteriales	g__Kapabacteriales	s__uncultured_organism
2c0fc450b212d5d01dc8e5615a870447	11	0	0	0	0	0	0	0	0	0	0	0	Bacteria	p__Bacteroidota	c__Kapabacteria	o__Kapabacteriales	f__Kapabacteriales	g__Kapabacteriales	s__uncultured_organism
cb0dd09c92bf40f4d86199c6f77b07c5	0	0	0	0	0	0	0	11	0	0	0	0	Bacteria	p__Bacteroidota	c__Kapabacteria	o__Kapabacteriales	f__Kapabacteriales	g__Kapabacteriales	s__uncultured_organism
960b124dbf369437129fd247888391f2	0	0	0	0	0	7	0	0	0	0	0	0	Bacteria	p__Bacteroidota	c__Kapabacteria	o__Kapabacteriales	f__Kapabacteriales	g__Kapabacteriales	s__uncultured_organism
686d2ea5388b2a92b517031a0a677785	0	2	0	0	0	0	0	0	0	0	0	0	Bacteria	p__Bacteroidota	c__Kapabacteria	o__Kapabacteriales	f__Kapabacteriales	g__Kapabacteriales	s__uncultured_organism
5fec363532e5eb740707b7bc9db7ad6f	0	2	0	0	0	0	0	0	0	0	0	0	Bacteria	p__Bacteroidota	c__Kapabacteria	o__Kapabacteriales	f__Kapabacteriales	g__Kapabacteriales	s__uncultured_organism
625056c6805be967ebc491a8bfe88711	0	0	3	0	0	0	0	0	0	0	0	0	Bacteria	p__Bacteroidota	c__Kapabacteria	o__Kapabacteriales	f__Kapabacteriales	g__Kapabacteriales	s__uncultured_organism
36e4175df11e736e09cf570fc2be0211	0	0	0	0	0	0	0	0	0	2	0	0	Bacteria	p__Bacteroidota	c__Kapabacteria	o__Kapabacteriales	f__Kapabacteriales	g__Kapabacteriales	s__uncultured_organism
dc11112c025db2c14b2f4055735b3184	0	16	8	0	0	2	0	0	0	0	0	0	Bacteria	p__Bacteroidota	c__Kryptonia	o__Kryptoniales	f__MSB-3C8	g__MSB-3C8
e133e8f204113b0899c7611f31d6da9d	14	0	0	0	0	0	0	0	0	0	0	0	Bacteria	p__Bacteroidota	c__Kryptonia	o__Kryptoniales	f__MSB-3C8	g__MSB-3C8
fe493d2e1db66ca92bb89dbca6dd6356	0	0	0	0	4	0	0	0	0	0	0	0	Bacteria	p__Bacteroidota	c__Kryptonia	o__Kryptoniales	f__MSB-3C8	g__MSB-3C8
46f42bf661dedbed18218f9092d0d6b9	0	0	0	45	0	40	0	0	0	0	0	0	Bacteria	p__Bacteroidota	c__Rhodothermia	o__Balneolales	f__Balneolaceae
b6fbaf2b6ac2331964e24a523326cac7	0	0	0	0	49	0	0	0	0	0	0	0	Bacteria	p__Bacteroidota	c__Rhodothermia	o__Balneolales	f__Balneolaceae
69d1527844bc304a17328bc64a72c0a9	0	22	11	0	0	0	0	0	0	0	0	0	Bacteria	p__Bacteroidota	c__Rhodothermia	o__Balneolales	f__Balneolaceae
ff486297feb4c2a5c26cff2102e84434	0	0	0	0	0	0	0	0	0	0	0	6	Bacteria	p__Bacteroidota	c__Rhodothermia	o__Balneolales	f__Balneolaceae
d00a372284fdd64188c3bc6a44ed5fbe	0	0	0	0	0	0	0	0	0	0	2	0	Bacteria	p__Bacteroidota	c__Rhodothermia	o__Balneolales	f__Balneolaceae
a55abf81bb651a93832c9cab938cd4ce	0	0	0	0	0	9	30	0	13	0	0	0	Bacteria	p__Bacteroidota	c__Rhodothermia	o__Balneolales	f__Balneolaceae	g__Balneola
b3393a391b4fcc4e6e35d72bb629a84c	0	0	0	0	0	0	0	0	44	0	0	0	Bacteria	p__Bacteroidota	c__Rhodothermia	o__Balneolales	f__Balneolaceae	g__Balneola
36feb0a1f2b587a2c6d5bf8919e46b7f	0	0	0	0	0	0	0	14	0	0	0	0	Bacteria	p__Bacteroidota	c__Rhodothermia	o__Balneolales	f__Balneolaceae	g__Balneola
99ba91bc77fe137a3019692a758bcc2e	13	0	0	0	0	8	0	0	0	0	0	0	Bacteria	p__Bacteroidota	c__Rhodothermia	o__Balneolales	f__Balneolaceae	g__Gracilimonas
06fa6bc99fb4aec727debdab8d8c7222	0	0	0	0	0	0	0	0	21	0	0	0	Bacteria	p__Bacteroidota	c__Rhodothermia	o__Balneolales	f__Balneolaceae	g__Gracilimonas
d98e1e78142ec87cc7fffcd5ba0d1ffe	0	0	4	0	0	0	0	0	0	0	0	0	Bacteria	p__Bacteroidota	c__Rhodothermia	o__Balneolales	f__Balneolaceae	g__Gracilimonas	s__uncultured_bacterium
06890b9b0d3ac08140b9e5a1925075c2	0	0	0	0	0	0	45	21	0	0	0	0	Bacteria	p__Bacteroidota	c__Rhodothermia	o__Balneolales	f__Balneolaceae	g__ML310M-34
017d8112b4bfa4af7b4c7d7c0500700a	0	0	0	0	0	0	0	0	0	0	39	0	Bacteria	p__Bacteroidota	c__Rhodothermia	o__Balneolales	f__Balneolaceae	g__ML310M-34
7c44175e513edfb01e9eebc139f6154d	0	0	0	0	0	0	0	0	0	8	0	12	Bacteria	p__Bacteroidota	c__Rhodothermia	o__Balneolales	f__Balneolaceae	g__ML310M-34
6fa8d636d9d5a0183e62985dca312f78	0	0	0	0	0	0	0	0	11	0	0	0	Bacteria	p__Bacteroidota	c__Rhodothermia	o__Balneolales	f__Balneolaceae	g__ML310M-34
da484299da3a75f764e2541b4db60bcc	0	0	0	99	77	48	76	56	64	0	41	0	Bacteria	p__Bacteroidota	c__Rhodothermia	o__Balneolales	f__Balneolaceae	g__uncultured
21007cd1624bc6d0803b7a255b912ad6	0	0	0	39	43	47	100	55	60	34	0	27	Bacteria	p__Bacteroidota	c__Rhodothermia	o__Balneolales	f__Balneolaceae	g__uncultured
3a8b5a3635995944450aa069638fc639	0	0	4	36	34	34	50	35	94	0	30	22	Bacteria	p__Bacteroidota	c__Rhodothermia	o__Balneolales	f__Balneolaceae	g__uncultured
e345846302ed3631d9000480909d43f4	0	0	0	0	0	0	0	35	35	42	0	19	Bacteria	p__Bacteroidota	c__Rhodothermia	o__Balneolales	f__Balneolaceae	g__uncultured
ccbcaf08ecaab97e4509c4c65f639423	0	0	0	0	0	0	32	88	0	0	0	0	Bacteria	p__Bacteroidota	c__Rhodothermia	o__Balneolales	f__Balneolaceae	g__uncultured
79ecd5da0e41f70cf7d44f9504b3a5f0	14	0	0	0	0	0	0	0	33	29	0	0	Bacteria	p__Bacteroidota	c__Rhodothermia	o__Balneolales	f__Balneolaceae	g__uncultured
e0142f48fec7abd69c9d96aedafc8c02	0	0	0	0	0	0	0	41	0	0	0	0	Bacteria	p__Bacteroidota	c__Rhodothermia	o__Balneolales	f__Balneolaceae	g__uncultured
f3c4f0704252d2b30f0a0973db79a7b8	17	0	15	0	0	0	0	0	0	0	0	0	Bacteria	p__Bacteroidota	c__Rhodothermia	o__Balneolales	f__Balneolaceae	g__uncultured
366ce1432c25772b138fd591ea119e52	0	19	0	0	0	0	0	0	0	0	0	0	Bacteria	p__Bacteroidota	c__Rhodothermia	o__Balneolales	f__Balneolaceae	g__uncultured
5dc30f75e9d116dc57d68375449d834b	0	18	0	0	0	0	0	0	0	0	0	0	Bacteria	p__Bacteroidota	c__Rhodothermia	o__Balneolales	f__Balneolaceae	g__uncultured
0d2e153ab8c11bbbe9e7de8bd2cc6252	0	0	0	0	0	0	0	0	0	0	18	0	Bacteria	p__Bacteroidota	c__Rhodothermia	o__Balneolales	f__Balneolaceae	g__uncultured
fb37fa87ee1e9deea670be811513261b	8	0	28	0	0	0	0	0	0	0	0	0	Bacteria	p__Bacteroidota	c__Rhodothermia	o__Balneolales	f__Balneolaceae	g__uncultured	s__uncultured_bacterium
0bf7076ef57cd4df19c2a07ca59c993e	3	0	0	0	0	0	0	0	0	0	0	0	Bacteria	p__Bacteroidota	c__Rhodothermia	o__Balneolales	f__Balneolaceae	g__uncultured	s__uncultured_bacterium
08445acd68391f33c0ecb16f9a91851d	0	0	0	0	0	0	53	26	26	0	0	17	Bacteria	p__Bacteroidota	c__Rhodothermia	o__Rhodothermales	f__Rhodothermaceae
31bed37434bff6039f9a05b78f59560b	0	0	0	0	0	0	0	0	0	0	17	0	Bacteria	p__Bacteroidota	c__Rhodothermia	o__Rhodothermales	f__Rhodothermaceae
98fdaa26130b27bf89b579248acf07c5	0	0	0	0	0	0	0	0	0	0	14	0	Bacteria	p__Bacteroidota	c__Rhodothermia	o__Rhodothermales	f__Rhodothermaceae
84136bf5764061c2c04dbb38c19f9ee8	0	0	0	0	0	0	0	0	0	10	0	0	Bacteria	p__Bacteroidota	c__Rhodothermia	o__Rhodothermales	f__Rhodothermaceae
749e975857c2119e3db849777b55a2c4	0	0	0	0	8	0	0	0	0	0	0	0	Bacteria	p__Bacteroidota	c__Rhodothermia	o__Rhodothermales	f__Rhodothermaceae
08982301a4d0293394b5e52d6de91983	0	0	0	8	0	0	0	0	0	0	0	0	Bacteria	p__Bacteroidota	c__Rhodothermia	o__Rhodothermales	f__Rhodothermaceae
d34a9fd51b6273463f32c3374dc99a11	0	0	0	0	0	6	0	0	0	0	0	0	Bacteria	p__Bacteroidota	c__Rhodothermia	o__Rhodothermales	f__Rhodothermaceae
aed1e3633f0c2f674d3a3f891ab20fc5	0	0	0	0	0	0	0	0	14	0	0	0	Bacteria	p__Bacteroidota	c__Rhodothermia	o__Rhodothermales	f__Rhodothermaceae	g__Longimonas
c0a9e965634946ab60c6bbe5512938d7	0	0	0	0	0	0	14	33	0	0	0	20	Bacteria	p__Bacteroidota	c__Rhodothermia	o__Rhodothermales	f__Rhodothermaceae	g__Salinibacter
5ff4a3b625232312304668418707ed55	0	0	0	0	0	0	0	0	0	0	37	0	Bacteria	p__Bacteroidota	c__Rhodothermia	o__Rhodothermales	f__Rhodothermaceae	g__Salinibacter
32d76a3056e0a822c35b9ef2bbe743d4	0	0	0	0	0	0	0	0	0	29	0	0	Bacteria	p__Bacteroidota	c__Rhodothermia	o__Rhodothermales	f__Rhodothermaceae	g__Salinibacter
36cee5bcdb34b4b4c099b8da27a204a4	0	0	0	9	0	0	0	0	0	0	0	0	Bacteria	p__Bacteroidota	c__Rhodothermia	o__Rhodothermales	f__Rhodothermaceae	g__Salinibacter
1dc00b5f7933b8240ee418f39f71771b	0	0	0	0	0	0	0	0	8	0	0	0	Bacteria	p__Bacteroidota	c__Rhodothermia	o__Rhodothermales	f__Rhodothermaceae	g__Salinibacter
43e277c720a61d3b04eb961414f7d672	0	0	0	0	21	29	0	0	6	0	15	0	Bacteria	p__Bacteroidota	c__Rhodothermia	o__Rhodothermales	f__Rhodothermaceae	g__Salisaeta
7ce91931bc74b5a2ab50d6ef51819c75	0	0	0	20	0	0	4	0	0	0	0	0	Bacteria	p__Bacteroidota	c__Rhodothermia	o__Rhodothermales	f__Rhodothermaceae	g__Salisaeta
023c7e77e11606b5d625de2b4ed7321f	0	12	0	0	0	0	0	0	0	0	0	0	Bacteria	p__Bacteroidota	c__Rhodothermia	o__Rhodothermales	f__Rhodothermaceae	g__Salisaeta
9627e1cbbf78e818516a5a3899ec7efd	9	0	0	0	0	0	0	0	0	0	0	0	Bacteria	p__Bacteroidota	c__Rhodothermia	o__Rhodothermales	f__Rhodothermaceae	g__Salisaeta
b30032364d8e57f8cdd6eef481e1ca8c	0	0	9	0	0	0	0	0	0	0	0	0	Bacteria	p__Bacteroidota	c__Rhodothermia	o__Rhodothermales	f__Rhodothermaceae	g__Salisaeta
16964fc6c140daf14d5a543566f0c5d8	3	0	0	0	0	0	0	0	0	0	0	0	Bacteria	p__Bacteroidota	c__Rhodothermia	o__Rhodothermales	f__Rhodothermaceae	g__Salisaeta
bcb4c00c09ecb4ea5c3da16a6064e2e5	0	0	0	0	0	0	0	0	0	2	0	0	Bacteria	p__Bacteroidota	c__Rhodothermia	o__Rhodothermales	f__Rhodothermaceae	g__Salisaeta
a8b647daae1308c54a920c6afd875319	0	0	0	0	0	0	0	0	15	6	0	0	Bacteria	p__Bacteroidota	c__Rhodothermia	o__Rhodothermales	f__Rhodothermaceae	g__uncultured
701757cb026823a63323bfaa821fb19e	0	0	0	0	0	0	9	0	0	0	0	0	Bacteria	p__Bacteroidota	c__Rhodothermia	o__Rhodothermales	f__Rhodothermaceae	g__uncultured
9dab67016aab740c7e29b0936bbd0c60	0	0	0	0	0	5	0	0	0	0	0	0	Bacteria	p__Bacteroidota	c__Rhodothermia	o__Rhodothermales	f__Rhodothermaceae	g__uncultured
49a2c46f3349b9d763c6ed668b79464f	0	0	0	0	0	5	0	0	0	0	0	0	Bacteria	p__Bacteroidota	c__Rhodothermia	o__Rhodothermales	f__Rhodothermaceae	g__uncultured
2ee6c4235dd3d4eda1b5f8086912e616	0	0	0	0	0	0	0	6	0	0	0	0	Bacteria	p__Bacteroidota	c__Rhodothermia	o__Rhodothermales	f__Rhodothermaceae	g__uncultured
984843b37ce826a3be7cf242ee6caedd	0	0	3	0	0	0	0	0	0	0	0	0	Bacteria	p__Bacteroidota	c__Rhodothermia	o__Rhodothermales	f__Rhodothermaceae	g__uncultured
6beef4e8b41040d590df78dd006af9c0	0	0	0	0	0	0	0	0	0	0	0	3	Bacteria	p__Bacteroidota	c__Rhodothermia	o__Rhodothermales	f__Rhodothermaceae	g__uncultured
d5efa9ae4d9d0193990cefd6f9938528	0	5	0	0	0	0	0	0	0	0	0	0	Bacteria	p__Bacteroidota	c__Rhodothermia	o__Rhodothermales	f__Rhodothermaceae	g__uncultured	s__uncultured_bacterium
351005d49ef40a9a57cdd59923209ad6	0	0	2	0	0	0	0	0	0	0	0	0	Bacteria	p__Bacteroidota	c__Rhodothermia	o__Rhodothermales	f__Rhodothermaceae	g__uncultured	s__uncultured_bacterium
39f97b63365a8af07ea575e986a12b1d	0	0	2	0	0	0	0	0	0	0	0	0	Bacteria	p__Bdellovibrionota
f4610ca4e85b7e473838aae0506cb40c	0	0	0	0	0	0	0	0	0	11	0	0	Bacteria	p__Bdellovibrionota	c__Bdellovibrionia	o__Bacteriovoracales	f__Bacteriovoracaceae
4c5eb59f1bc4e370207ef21f80199e25	0	0	0	0	0	0	0	0	7	0	0	0	Bacteria	p__Bdellovibrionota	c__Bdellovibrionia	o__Bacteriovoracales	f__Bacteriovoracaceae
e2f84d560e4722e3b908fe700f6b2165	0	0	0	0	0	0	0	0	3	0	0	0	Bacteria	p__Bdellovibrionota	c__Bdellovibrionia	o__Bacteriovoracales	f__Bacteriovoracaceae
cf31ddc9affa6d46ede89aea8bb16498	0	0	0	2	0	0	0	0	0	0	0	0	Bacteria	p__Bdellovibrionota	c__Bdellovibrionia	o__Bacteriovoracales	f__Bacteriovoracaceae
f5fa906f42dac2cc61b369791366f84d	0	0	0	0	0	0	0	0	0	0	11	0	Bacteria	p__Bdellovibrionota	c__Bdellovibrionia	o__Bacteriovoracales	f__Bacteriovoracaceae	g__Halobacteriovorax
16b6abf564c4d3e57648a3a25a8ba13f	0	0	0	0	0	0	0	0	2	0	0	0	Bacteria	p__Bdellovibrionota	c__Bdellovibrionia	o__Bacteriovoracales	f__Bacteriovoracaceae	g__Halobacteriovorax
01ee2ef2e64665a7c184e516dd5cd32c	0	0	0	0	0	0	0	0	0	0	2	0	Bacteria	p__Bdellovibrionota	c__Bdellovibrionia	o__Bacteriovoracales	f__Bacteriovoracaceae	g__Halobacteriovorax	s__Bacteriovorax_sp.
78eb28d2fd3d93ed56a1867a630270f9	0	0	18	0	0	0	0	0	0	0	0	0	Bacteria	p__Bdellovibrionota	c__Bdellovibrionia	o__Bacteriovoracales	f__Bacteriovoracaceae	g__Peredibacter
6dc13e9449762c3bfdba8c0ff95552c8	0	0	0	0	0	0	0	0	20	0	0	0	Bacteria	p__Bdellovibrionota	c__Bdellovibrionia	o__Bacteriovoracales	f__Bacteriovoracaceae	g__Peredibacter
51786307f487a5715fe2fdf8ffc45fd9	8	6	0	0	0	0	0	0	0	0	0	0	Bacteria	p__Bdellovibrionota	c__Bdellovibrionia	o__Bacteriovoracales	f__Bacteriovoracaceae	g__Peredibacter
d2ff002e693105f12033126bff65ceef	0	0	0	13	0	0	0	0	0	0	0	0	Bacteria	p__Bdellovibrionota	c__Bdellovibrionia	o__Bacteriovoracales	f__Bacteriovoracaceae	g__Peredibacter
a695cb5d9a7f51b3e7f0e853338c70d2	0	0	0	0	9	0	0	0	0	0	0	0	Bacteria	p__Bdellovibrionota	c__Bdellovibrionia	o__Bacteriovoracales	f__Bacteriovoracaceae	g__Peredibacter
0851702457247ecda7a61eb059132f2c	7	0	0	0	0	0	0	0	0	0	0	0	Bacteria	p__Bdellovibrionota	c__Bdellovibrionia	o__Bacteriovoracales	f__Bacteriovoracaceae	g__Peredibacter
e20861e4b2803428c092f3e74d39bfd1	0	0	7	0	0	0	0	0	0	0	0	0	Bacteria	p__Bdellovibrionota	c__Bdellovibrionia	o__Bacteriovoracales	f__Bacteriovoracaceae	g__Peredibacter
2c5a5c37de14c7d24fc6978b58f75088	0	0	0	0	0	0	0	8	0	0	0	0	Bacteria	p__Bdellovibrionota	c__Bdellovibrionia	o__Bacteriovoracales	f__Bacteriovoracaceae	g__Peredibacter
212bd0484a2a3210c0f9b23da013a978	0	0	0	5	0	0	0	0	0	0	0	0	Bacteria	p__Bdellovibrionota	c__Bdellovibrionia	o__Bacteriovoracales	f__Bacteriovoracaceae	g__Peredibacter
23e40acd00d36ef21684dc51cd3bbf65	0	0	0	0	0	5	0	0	0	0	0	0	Bacteria	p__Bdellovibrionota	c__Bdellovibrionia	o__Bacteriovoracales	f__Bacteriovoracaceae	g__Peredibacter
49e33f4a1823b7452f3cbe07c68c0bf9	0	0	0	4	0	0	0	0	0	0	0	0	Bacteria	p__Bdellovibrionota	c__Bdellovibrionia	o__Bacteriovoracales	f__Bacteriovoracaceae	g__Peredibacter
68bdce244501c64ebf1e86850a0e057f	0	0	0	0	0	0	0	3	0	0	0	0	Bacteria	p__Bdellovibrionota	c__Bdellovibrionia	o__Bacteriovoracales	f__Bacteriovoracaceae	g__Peredibacter
01f462e3f4e1b16c88374fdf2560ca37	0	0	0	0	0	0	0	0	4	0	0	0	Bacteria	p__Bdellovibrionota	c__Bdellovibrionia	o__Bacteriovoracales	f__Bacteriovoracaceae	g__Peredibacter
451bf1bf09be93bf60b18af8b646e1c9	3	0	0	0	0	0	0	0	0	0	0	0	Bacteria	p__Bdellovibrionota	c__Bdellovibrionia	o__Bacteriovoracales	f__Bacteriovoracaceae	g__Peredibacter
9857a0232dfafedd14beb2e175b42ad6	2	0	0	0	0	0	0	0	0	0	0	0	Bacteria	p__Bdellovibrionota	c__Bdellovibrionia	o__Bacteriovoracales	f__Bacteriovoracaceae	g__Peredibacter
b857a40a91eeecb973a2bcdb12d1f816	0	0	1	0	0	0	0	0	0	0	0	0	Bacteria	p__Bdellovibrionota	c__Bdellovibrionia	o__Bacteriovoracales	f__Bacteriovoracaceae	g__Peredibacter
a5f4f8bf0cc655b5ae2069ce8aa8b878	0	0	0	2	0	0	0	0	0	0	0	0	Bacteria	p__Bdellovibrionota	c__Bdellovibrionia	o__Bacteriovoracales	f__Bacteriovoracaceae	g__Peredibacter
6b2773962cc7707ae7eabbd5a7097541	0	0	0	1	0	0	0	0	0	0	0	0	Bacteria	p__Bdellovibrionota	c__Bdellovibrionia	o__Bacteriovoracales	f__Bacteriovoracaceae	g__Peredibacter
dfdbe5c88a4618936d02392a3579d49a	0	0	0	0	0	0	20	0	0	0	0	0	Bacteria	p__Bdellovibrionota	c__Bdellovibrionia	o__Bacteriovoracales	f__Bacteriovoracaceae	g__Peredibacter	s__uncultured_bacterium
b6f70bd59ce9ca534b552eb2d30a1b30	0	0	0	0	0	0	0	0	17	0	0	0	Bacteria	p__Bdellovibrionota	c__Bdellovibrionia	o__Bacteriovoracales	f__Bacteriovoracaceae	g__Peredibacter	s__uncultured_bacterium
3700b3d50a2e6a5d5cb43ba93db526d6	0	2	0	0	0	0	0	0	0	0	0	0	Bacteria	p__Bdellovibrionota	c__Bdellovibrionia	o__Bacteriovoracales	f__Bacteriovoracaceae	g__Peredibacter	s__uncultured_bacterium
aacf0584ee567c4c65c5c8d7ecce3c31	0	6	0	0	0	0	0	0	0	0	0	0	Bacteria	p__Bdellovibrionota	c__Bdellovibrionia	o__Bacteriovoracales	f__Bacteriovoracaceae	g__Peredibacter	s__uncultured_organism
57f784a9668c95533597df7305ba00b4	0	0	0	0	0	0	7	0	2	0	0	0	Bacteria	p__Bdellovibrionota	c__Bdellovibrionia	o__Bacteriovoracales	f__Bacteriovoracaceae	g__Peredibacter	s__uncultured_organism
e401ac7147e805fa92d9b1fb039f1ae9	0	0	0	0	0	10	0	0	0	0	0	0	Bacteria	p__Bdellovibrionota	c__Bdellovibrionia	o__Bacteriovoracales	f__Bacteriovoracaceae	g__uncultured
0abe2e4c4c3fe7d614501cbbca1f20ef	5	0	0	0	0	0	0	0	0	0	0	0	Bacteria	p__Bdellovibrionota	c__Bdellovibrionia	o__Bacteriovoracales	f__Bacteriovoracaceae	g__uncultured
c58c42c944a49f2cdec80d80656a3f1d	0	0	0	0	0	3	0	0	0	0	0	0	Bacteria	p__Bdellovibrionota	c__Bdellovibrionia	o__Bacteriovoracales	f__Bacteriovoracaceae	g__uncultured
eb818da390398f23cf2255117634011e	0	0	0	0	0	0	16	0	0	0	0	0	Bacteria	p__Bdellovibrionota	c__Bdellovibrionia	o__Bdellovibrionales	f__Bdellovibrionaceae	g__Bdellovibrio
10293d52f7b7a34c53e97c97c8dc0222	0	0	0	0	0	0	0	0	9	0	0	0	Bacteria	p__Bdellovibrionota	c__Bdellovibrionia	o__Bdellovibrionales	f__Bdellovibrionaceae	g__Bdellovibrio
53b676e8e9212b93bfea20410fc20a9e	0	0	0	0	0	0	0	0	8	0	0	0	Bacteria	p__Bdellovibrionota	c__Bdellovibrionia	o__Bdellovibrionales	f__Bdellovibrionaceae	g__Bdellovibrio
6565d18693b032d87a59b59ae753c4d8	0	0	0	0	0	6	0	0	0	0	0	0	Bacteria	p__Bdellovibrionota	c__Bdellovibrionia	o__Bdellovibrionales	f__Bdellovibrionaceae	g__Bdellovibrio
d36d1e198d791cace53cfca39a406f4d	0	0	0	0	0	0	7	0	0	0	0	0	Bacteria	p__Bdellovibrionota	c__Bdellovibrionia	o__Bdellovibrionales	f__Bdellovibrionaceae	g__Bdellovibrio
6c6c68975b975c5f5c047f7227694cb4	0	0	0	0	0	0	2	0	4	0	0	0	Bacteria	p__Bdellovibrionota	c__Bdellovibrionia	o__Bdellovibrionales	f__Bdellovibrionaceae	g__Bdellovibrio
a41eb7fc4c053ff299c5cb0e16f21233	0	0	0	0	0	0	0	0	0	4	0	0	Bacteria	p__Bdellovibrionota	c__Bdellovibrionia	o__Bdellovibrionales	f__Bdellovibrionaceae	g__Bdellovibrio
b5767babf8f9bf41a631a0b0484f1327	0	0	0	0	0	0	0	4	0	0	0	0	Bacteria	p__Bdellovibrionota	c__Bdellovibrionia	o__Bdellovibrionales	f__Bdellovibrionaceae	g__Bdellovibrio
a471e8565ae51848cb43eb17d6ed1093	0	0	0	0	0	0	0	0	0	4	0	0	Bacteria	p__Bdellovibrionota	c__Bdellovibrionia	o__Bdellovibrionales	f__Bdellovibrionaceae	g__Bdellovibrio
2bce4319ee51d33816e9bec68df2b182	0	0	0	0	0	0	0	0	0	0	3	0	Bacteria	p__Bdellovibrionota	c__Bdellovibrionia	o__Bdellovibrionales	f__Bdellovibrionaceae	g__Bdellovibrio
1c08ed810fcf512c6b3afe1dc3616136	0	0	0	0	0	0	2	0	0	0	0	0	Bacteria	p__Bdellovibrionota	c__Bdellovibrionia	o__Bdellovibrionales	f__Bdellovibrionaceae	g__Bdellovibrio
550567914fdcb3908fe785761a082863	0	0	0	0	0	0	0	0	2	0	0	0	Bacteria	p__Bdellovibrionota	c__Bdellovibrionia	o__Bdellovibrionales	f__Bdellovibrionaceae	g__Bdellovibrio
aef979e336fff98e10786380adc8653f	0	0	0	0	0	0	0	0	0	0	5	0	Bacteria	p__Bdellovibrionota	c__Bdellovibrionia	o__Bdellovibrionales	f__Bdellovibrionaceae	g__Bdellovibrio	s__uncultured_bacterium
8b9ceb4bd2c18f29544f39c7287e26aa	0	0	3	0	0	0	0	0	0	0	0	0	Bacteria	p__Bdellovibrionota	c__Bdellovibrionia	o__Bdellovibrionales	f__Bdellovibrionaceae	g__Bdellovibrio	s__uncultured_bacterium
46f3488d68bacb6ce1059c072a7502a3	0	0	0	0	0	0	4	0	0	0	0	0	Bacteria	p__Bdellovibrionota	c__Bdellovibrionia	o__Bdellovibrionales	f__Bdellovibrionaceae	g__Bdellovibrio	s__uncultured_bacterium
a4d0b71c54442e11d90363f6e6a90efc	0	0	0	0	0	0	0	0	0	0	2	0	Bacteria	p__Bdellovibrionota	c__Bdellovibrionia	o__Bdellovibrionales	f__Bdellovibrionaceae	g__Bdellovibrio	s__uncultured_bacterium
2acf6c2f1b0f25d348cdad84657a6c1d	0	0	0	0	0	0	0	0	6	6	0	0	Bacteria	p__Bdellovibrionota	c__Bdellovibrionia	o__Bdellovibrionales	f__Bdellovibrionaceae	g__Bdellovibrio	s__uncultured_organism
debce3d6016f7f33886fed40eb075c3b	0	0	0	0	0	0	0	0	12	0	0	0	Bacteria	p__Bdellovibrionota	c__Bdellovibrionia	o__Bdellovibrionales	f__Bdellovibrionaceae	g__Bdellovibrio	s__uncultured_organism
b493b887ce1ddf7ec7d88648fc005e34	0	0	0	0	0	0	13	0	0	0	0	0	Bacteria	p__Bdellovibrionota	c__Bdellovibrionia	o__Bdellovibrionales	f__Bdellovibrionaceae	g__Bdellovibrio	s__uncultured_organism
98d4c5bdfe9b8a2931d8a13b7ae3c638	0	0	0	0	0	0	6	4	0	0	0	0	Bacteria	p__Bdellovibrionota	c__Bdellovibrionia	o__Bdellovibrionales	f__Bdellovibrionaceae	g__Bdellovibrio	s__uncultured_organism
845823ff3667ff19a5ccd4921115d9d0	0	0	0	0	0	0	0	0	7	0	0	0	Bacteria	p__Bdellovibrionota	c__Bdellovibrionia	o__Bdellovibrionales	f__Bdellovibrionaceae	g__Bdellovibrio	s__uncultured_organism
646a69424d084b8bf50be1653d7c3767	0	0	0	0	0	0	0	0	0	0	7	0	Bacteria	p__Bdellovibrionota	c__Bdellovibrionia	o__Bdellovibrionales	f__Bdellovibrionaceae	g__Bdellovibrio	s__uncultured_organism
d3c950f38273df43933356d38d0610be	0	0	0	0	0	0	0	0	0	0	0	7	Bacteria	p__Bdellovibrionota	c__Bdellovibrionia	o__Bdellovibrionales	f__Bdellovibrionaceae	g__Bdellovibrio	s__uncultured_organism
5d4a751a5d02e73f1564bfc491d3a809	0	0	0	0	4	0	0	0	0	0	0	0	Bacteria	p__Bdellovibrionota	c__Bdellovibrionia	o__Bdellovibrionales	f__Bdellovibrionaceae	g__Bdellovibrio	s__uncultured_organism
e86f33ecae81b9d8c13719b2ee0390cb	0	0	0	0	0	5	0	0	0	0	0	0	Bacteria	p__Bdellovibrionota	c__Bdellovibrionia	o__Bdellovibrionales	f__Bdellovibrionaceae	g__OM27_clade
00da051323b4242fa11db7cf9e473e45	0	3	0	0	0	0	0	0	0	0	0	0	Bacteria	p__Bdellovibrionota	c__Bdellovibrionia	o__Bdellovibrionales	f__Bdellovibrionaceae	g__OM27_clade
38952825b775d9f454c2ad71ee0f301b	0	0	0	0	12	0	0	0	0	0	0	0	Bacteria	p__Bdellovibrionota	c__Bdellovibrionia	o__Bdellovibrionales	f__Bdellovibrionaceae	g__OM27_clade	s__uncultured_bacterium
b2a7aec4e6794a8b706b53abf5ffd1a9	0	0	0	0	0	12	0	0	0	0	0	0	Bacteria	p__Bdellovibrionota	c__Bdellovibrionia	o__Bdellovibrionales	f__Bdellovibrionaceae	g__OM27_clade	s__uncultured_bacterium
83901e786d896035127398abd04a091c	0	0	0	0	0	0	5	0	0	0	0	0	Bacteria	p__Bdellovibrionota	c__Bdellovibrionia	o__Bdellovibrionales	f__Bdellovibrionaceae	g__OM27_clade	s__uncultured_bacterium
46e8f4ee5256e39a0a855bdd5b8c5d03	0	3	0	0	0	0	0	0	0	0	0	0	Bacteria	p__Bdellovibrionota	c__Bdellovibrionia	o__Bdellovibrionales	f__Bdellovibrionaceae	g__OM27_clade	s__uncultured_bacterium
6634b005552d8165f2c4ee210ef0c644	3	0	0	0	0	0	0	0	0	0	0	0	Bacteria	p__Bdellovibrionota	c__Bdellovibrionia	o__Bdellovibrionales	f__Bdellovibrionaceae	g__OM27_clade	s__uncultured_bacterium
3ffe1d9200a705b38cf2aaabe7cfe018	0	0	0	0	0	0	0	9	0	9	12	0	Bacteria	p__Bdellovibrionota	c__Bdellovibrionia	o__Bdellovibrionales	f__Bdellovibrionaceae	g__OM27_clade	s__uncultured_organism
377bd2bce3d3a8e72ce409c664b01832	0	0	0	0	0	0	0	0	0	0	0	20	Bacteria	p__Bdellovibrionota	c__Bdellovibrionia	o__Bdellovibrionales	f__Bdellovibrionaceae	g__OM27_clade	s__uncultured_organism
40e2259861302852e09d8ec9d673469c	0	0	0	0	0	0	11	0	0	0	0	0	Bacteria	p__Bdellovibrionota	c__Bdellovibrionia	o__Bdellovibrionales	f__Bdellovibrionaceae	g__OM27_clade	s__uncultured_organism
3efa29d47bfa6ca2bf18b6386e91a0be	0	0	0	4	0	0	0	0	0	0	0	0	Bacteria	p__Bdellovibrionota	c__Bdellovibrionia	o__Bdellovibrionales	f__Bdellovibrionaceae	g__OM27_clade	s__uncultured_organism
002b506f1a7929242dce2664c46a41a8	0	0	0	0	0	0	0	0	6	0	0	0	Bacteria	p__Bdellovibrionota	c__Oligoflexia
6ad918d3d535c9f83815c3538644f441	12	0	24	0	0	0	0	0	0	0	0	0	Bacteria	p__Bdellovibrionota	c__Oligoflexia	o__0319-6G20	f__0319-6G20	g__0319-6G20
fb353621744f9264612e0eb751b3c89a	0	0	0	4	0	6	0	0	0	0	0	0	Bacteria	p__Bdellovibrionota	c__Oligoflexia	o__0319-6G20	f__0319-6G20	g__0319-6G20
accc7ab40f56a62cd6de5cac0345111a	0	0	8	0	0	0	0	0	0	0	0	0	Bacteria	p__Bdellovibrionota	c__Oligoflexia	o__0319-6G20	f__0319-6G20	g__0319-6G20
d7632ee6e667198f809d9dd8a9344e48	7	0	0	0	0	0	0	0	0	0	0	0	Bacteria	p__Bdellovibrionota	c__Oligoflexia	o__0319-6G20	f__0319-6G20	g__0319-6G20
f0e405d38bd8be8a667f4c9f0b4cd148	9	0	0	0	0	0	0	0	0	0	0	0	Bacteria	p__Bdellovibrionota	c__Oligoflexia	o__0319-6G20	f__0319-6G20	g__0319-6G20
7d1b54e2c6e2d5dd76c35131b7aacc1a	9	0	0	0	0	0	0	0	0	0	0	0	Bacteria	p__Bdellovibrionota	c__Oligoflexia	o__0319-6G20	f__0319-6G20	g__0319-6G20
f1928b0f6ca9cbd8c39f98ece457e7eb	0	0	0	0	0	0	0	0	0	5	0	0	Bacteria	p__Bdellovibrionota	c__Oligoflexia	o__0319-6G20	f__0319-6G20	g__0319-6G20
893a17abbfb3159652972842ad6584c2	0	3	0	0	0	0	0	0	0	0	0	0	Bacteria	p__Bdellovibrionota	c__Oligoflexia	o__0319-6G20	f__0319-6G20	g__0319-6G20
26f4626b34f24c6d96d416c546f971c4	0	5	0	0	0	0	0	0	0	0	0	0	Bacteria	p__Bdellovibrionota	c__Oligoflexia	o__0319-6G20	f__0319-6G20	g__0319-6G20
49d5f6eeee093df6fb2630c9d1a0d11a	0	3	0	0	0	0	0	0	0	0	0	0	Bacteria	p__Bdellovibrionota	c__Oligoflexia	o__0319-6G20	f__0319-6G20	g__0319-6G20
c00cb1ea1e942751fe26aa7d536dbf6d	0	0	3	0	0	0	0	0	0	0	0	0	Bacteria	p__Bdellovibrionota	c__Oligoflexia	o__0319-6G20	f__0319-6G20	g__0319-6G20
98280dc8242ebb5d9a9781e135a38f2a	0	0	1	0	0	0	0	0	0	0	0	0	Bacteria	p__Bdellovibrionota	c__Oligoflexia	o__0319-6G20	f__0319-6G20	g__0319-6G20
b8d59cadcd30f713f13a98c181c043ca	0	0	0	2	0	0	0	0	0	0	0	0	Bacteria	p__Bdellovibrionota	c__Oligoflexia	o__0319-6G20	f__0319-6G20	g__0319-6G20
cd1b06e9a508b1c13183ce29ff2d2d12	0	0	0	0	0	0	0	3	0	0	0	0	Bacteria	p__Bdellovibrionota	c__Oligoflexia	o__0319-6G20	f__0319-6G20	g__0319-6G20
75a3253fab2a4544db86bec8de419a57	0	0	0	0	0	0	0	0	3	0	0	0	Bacteria	p__Bdellovibrionota	c__Oligoflexia	o__0319-6G20	f__0319-6G20	g__0319-6G20
236bef5b31a02dcd60fbdfc2f41b5fe1	0	0	0	0	0	0	0	0	2	0	0	0	Bacteria	p__Bdellovibrionota	c__Oligoflexia	o__0319-6G20	f__0319-6G20	g__0319-6G20
cb21ea1a9fdc99643f2ea090b8bc38c5	0	0	0	0	0	9	0	0	0	14	6	0	Bacteria	p__Bdellovibrionota	c__Oligoflexia	o__0319-6G20	f__0319-6G20	g__0319-6G20	s__uncultured_organism
d7f545960d06b71d65f4050f2b57d19a	0	3	3	0	0	0	0	0	0	0	0	0	Bacteria	p__Bdellovibrionota	c__Oligoflexia	o__0319-6G20	f__0319-6G20	g__0319-6G20	s__uncultured_organism
3f8bf0b1223bca5c64a78d5f9e368aca	4	0	0	0	4	0	0	0	0	0	0	0	Bacteria	p__Bdellovibrionota	c__Oligoflexia	o__0319-6G20	f__0319-6G20	g__0319-6G20	s__uncultured_organism
565c1fdc6f5f71e28e79779105c12a83	0	0	5	0	0	0	0	0	0	0	0	0	Bacteria	p__Bdellovibrionota	c__Oligoflexia	o__0319-6G20	f__0319-6G20	g__0319-6G20	s__uncultured_organism
082f991b246a966039f8a541bded6eb2	5	0	0	0	0	0	0	0	0	0	0	0	Bacteria	p__Bdellovibrionota	c__Oligoflexia	o__0319-6G20	f__0319-6G20	g__0319-6G20	s__uncultured_organism
153e085b9d9505062542cf31e426e1f2	0	0	3	0	0	0	0	0	0	0	0	0	Bacteria	p__Bdellovibrionota	c__Oligoflexia	o__0319-6G20	f__0319-6G20	g__0319-6G20	s__uncultured_organism
be9a502bd335ea04c66e520e3b1572b3	0	0	0	0	0	0	2	0	0	0	0	0	Bacteria	p__Bdellovibrionota	c__Oligoflexia	o__0319-6G20	f__0319-6G20	g__0319-6G20	s__uncultured_organism
9491c36a2643a3c1ce9f70fe2c8d010a	0	0	0	0	0	0	0	0	8	0	0	0	Bacteria	p__Bdellovibrionota	c__Oligoflexia	o__Oligoflexales	f__uncultured	g__uncultured
a59057d45424bfbcd50aa7f8aeb0acbb	5	0	0	0	0	0	0	0	0	0	0	0	Bacteria	p__Bdellovibrionota	c__Oligoflexia	o__Oligoflexales	f__uncultured	g__uncultured
b89f0bdceafb55fdaa6436bfe8d0afbc	0	0	0	0	0	3	0	0	0	0	0	0	Bacteria	p__Bdellovibrionota	c__Oligoflexia	o__Oligoflexales	f__uncultured	g__uncultured
96c5b2867a80ac8482727f070a797dcd	0	5	0	0	0	0	0	0	0	0	0	0	Bacteria	p__Bdellovibrionota	c__Oligoflexia	o__Oligoflexales	f__uncultured	g__uncultured	s__uncultured_bacterium
da82d92402bd4580fe1391c75c754080	0	0	0	0	0	0	4	0	0	0	0	0	Bacteria	p__Bdellovibrionota	c__Oligoflexia	o__Oligoflexales	f__uncultured	g__uncultured	s__uncultured_organism
12a9c44358ad000734f0e0a2d4ced1e3	0	0	0	0	3	0	0	0	0	6	0	0	Bacteria	p__Bdellovibrionota	c__Oligoflexia	o__Silvanigrellales	f__Silvanigrellaceae	g__Silvanigrella
68350234cd2b452b07eb6c968a8b0b65	0	0	0	2	0	3	0	0	0	0	0	0	Bacteria	p__Bdellovibrionota	c__Oligoflexia	o__Silvanigrellales	f__Silvanigrellaceae	g__Silvanigrella
b8ef89bed21e8c6b0b17778c83bde200	0	0	0	0	0	0	0	0	0	0	3	0	Bacteria	p__Bdellovibrionota	c__Oligoflexia	o__Silvanigrellales	f__Silvanigrellaceae	g__Silvanigrella
03f09e40c07ba13a37b58940aa8bef3d	0	3	0	0	0	0	0	0	0	0	0	0	Bacteria	p__Caldatribacteriota	c__JS1	o__JS1	f__JS1	g__JS1
a73910b68339d31cbbf666d3a525f1d1	106	115	71	95	84	58	0	0	0	0	0	0	Bacteria	p__Caldatribacteriota	c__JS1	o__JS1	f__JS1	g__JS1	s__uncultured_organism
4ce3a7eac885e8707b45ff01b163aee4	90	79	68	116	81	55	0	0	0	0	0	0	Bacteria	p__Caldatribacteriota	c__JS1	o__JS1	f__JS1	g__JS1	s__uncultured_organism
bb08d78e3949a4924688e0445a9050fc	62	54	47	123	59	73	0	0	0	46	24	0	Bacteria	p__Caldatribacteriota	c__JS1	o__JS1	f__JS1	g__JS1	s__uncultured_organism
b119e6adba2259a7a8af1bb84341723d	42	56	61	0	41	0	0	0	0	0	0	0	Bacteria	p__Caldatribacteriota	c__JS1	o__JS1	f__JS1	g__JS1	s__uncultured_organism
32477ca9e1ffb6109016e086e1ba8241	45	41	0	0	0	0	0	0	0	0	0	0	Bacteria	p__Caldatribacteriota	c__JS1	o__JS1	f__JS1	g__JS1	s__uncultured_organism
7393ee22b0508bd7e618bb19593c7e6b	21	29	19	0	0	0	0	0	0	0	0	0	Bacteria	p__Caldatribacteriota	c__JS1	o__JS1	f__JS1	g__JS1	s__uncultured_organism
760284ce777793dfcb3ab25361377e0a	0	0	0	0	49	22	0	0	0	0	0	0	Bacteria	p__Caldatribacteriota	c__JS1	o__JS1	f__JS1	g__JS1	s__uncultured_organism
79e6bf790910647eb1ed5f46e2e0141d	0	0	0	40	0	0	0	0	0	0	0	0	Bacteria	p__Caldatribacteriota	c__JS1	o__JS1	f__JS1	g__JS1	s__uncultured_organism
0dc9cc6d7d83cee9c1879ae55c627659	0	0	36	0	0	0	0	0	0	0	0	0	Bacteria	p__Caldatribacteriota	c__JS1	o__JS1	f__JS1	g__JS1	s__uncultured_organism
bcb3a61a451f68762df6a65ad688d2bb	20	0	0	0	0	0	0	0	0	0	0	0	Bacteria	p__Caldatribacteriota	c__JS1	o__JS1	f__JS1	g__JS1	s__uncultured_organism
f04dbe5160688972b61877c2759ac93b	0	21	0	0	0	0	0	0	0	0	0	0	Bacteria	p__Caldatribacteriota	c__JS1	o__JS1	f__JS1	g__JS1	s__uncultured_organism
fba30a646441637007ea9258fc6c73c9	0	13	0	0	0	0	0	0	0	0	0	0	Bacteria	p__Caldatribacteriota	c__JS1	o__JS1	f__JS1	g__JS1	s__uncultured_organism
2fb6109f940a8df70e63af0b25f04f36	0	0	0	0	0	0	0	0	0	0	0	12	Bacteria	p__Caldatribacteriota	c__JS1	o__JS1	f__JS1	g__JS1	s__uncultured_organism
1dd74cb00d0c7b201fccc968813a78a2	0	2	0	0	0	0	0	0	0	0	0	0	Bacteria	p__Caldatribacteriota	c__JS1	o__JS1	f__JS1	g__JS1	s__uncultured_organism
f235f406db481ee6a0e4f43b96009626	2	0	0	0	0	0	0	0	0	0	0	0	Bacteria	p__Caldatribacteriota	c__JS1	o__JS1	f__JS1	g__JS1	s__uncultured_organism
4016b8f5af0ef587292c0eca3e283c5d	0	0	0	0	0	0	0	0	0	2	0	0	Bacteria	p__Caldatribacteriota	c__JS1	o__JS1	f__JS1	g__JS1	s__uncultured_organism
2ad0bb42bff8719003c809bc29c97414	0	0	0	0	0	0	0	0	0	15	0	0	Bacteria	p__Caldisericota	c__Caldisericia	o__Caldisericales	f__LF045	g__LF045	s__uncultured_organism
ceaafdbcc8a88706aff4337438373e25	0	0	0	0	0	0	0	0	0	0	0	7	Bacteria	p__Caldisericota	c__Caldisericia	o__Caldisericales	f__LF045	g__LF045	s__uncultured_organism
15010295cc6e2e03bd9e8dfa60682c0b	0	0	0	0	0	0	0	0	0	0	2	0	Bacteria	p__Caldisericota	c__Caldisericia	o__Caldisericales	f__LF045	g__LF045	s__uncultured_organism
21192c115a35a71d931b01cfc44ed4e6	33	32	0	0	0	0	0	0	0	0	0	0	Bacteria	p__Calditrichota	c__Calditrichia	o__Calditrichales	f__Calditrichaceae
6222deb804a1cf7cd420b9145131518c	0	0	0	0	20	0	0	0	0	0	0	0	Bacteria	p__Calditrichota	c__Calditrichia	o__Calditrichales	f__Calditrichaceae
b0d7b9fd922bb3b9d0fd4de2ab2804d8	0	0	0	0	0	0	0	0	0	23	0	0	Bacteria	p__Calditrichota	c__Calditrichia	o__Calditrichales	f__Calditrichaceae	g__Caldithrix
58c6d4aee545f5db4c27a01c4bbb1f31	16	0	0	0	0	0	0	0	0	0	0	0	Bacteria	p__Calditrichota	c__Calditrichia	o__Calditrichales	f__Calditrichaceae	g__Caldithrix
0d5ad1e926d94d76f6829fed114b15f7	0	0	0	0	10	0	0	0	0	0	0	0	Bacteria	p__Calditrichota	c__Calditrichia	o__Calditrichales	f__Calditrichaceae	g__Caldithrix
4baba226ce14c0149ff579aa3551b07e	0	0	0	0	0	0	0	0	0	0	12	0	Bacteria	p__Calditrichota	c__Calditrichia	o__Calditrichales	f__Calditrichaceae	g__Caldithrix
add3b101636a831d856bddeac72e9d76	0	0	7	0	0	0	0	0	0	0	0	0	Bacteria	p__Calditrichota	c__Calditrichia	o__Calditrichales	f__Calditrichaceae	g__Caldithrix
b5e3191a54641bfb8c1e332876bcb976	0	0	0	8	0	0	0	0	0	0	0	0	Bacteria	p__Calditrichota	c__Calditrichia	o__Calditrichales	f__Calditrichaceae	g__Caldithrix
f2e768d7124ffe7ab1527cea06f2fced	0	0	0	0	0	0	0	0	0	3	0	0	Bacteria	p__Calditrichota	c__Calditrichia	o__Calditrichales	f__Calditrichaceae	g__Caldithrix
a0db3872d9d92ed1e13521ad11d5d795	0	0	27	0	0	0	0	0	0	26	0	23	Bacteria	p__Calditrichota	c__Calditrichia	o__Calditrichales	f__Calditrichaceae	g__Calditrichaceae
6e6ac54330564eed3385ac198d2dfe6b	0	0	0	0	0	0	0	0	0	19	0	0	Bacteria	p__Calditrichota	c__Calditrichia	o__Calditrichales	f__Calditrichaceae	g__Calditrichaceae
d2891e38216a16deaaedc7867859bca1	0	7	0	0	7	0	0	0	0	0	0	0	Bacteria	p__Calditrichota	c__Calditrichia	o__Calditrichales	f__Calditrichaceae	g__Calditrichaceae
6160e269f920cc8fe43f9cd18363512a	0	0	0	7	0	6	0	0	0	0	0	0	Bacteria	p__Calditrichota	c__Calditrichia	o__Calditrichales	f__Calditrichaceae	g__Calditrichaceae
d892085b8303a5d4499803544147117c	0	0	0	0	0	12	0	0	0	0	0	0	Bacteria	p__Calditrichota	c__Calditrichia	o__Calditrichales	f__Calditrichaceae	g__Calditrichaceae
0f8583907302288d4011014bb19e3022	9	0	0	0	0	0	0	0	0	0	0	0	Bacteria	p__Calditrichota	c__Calditrichia	o__Calditrichales	f__Calditrichaceae	g__Calditrichaceae
39fe7eb2d37960627de389635f55e7cd	0	0	0	0	0	0	0	0	0	0	0	2	Bacteria	p__Calditrichota	c__Calditrichia	o__Calditrichales	f__Calditrichaceae	g__Calditrichaceae
4879078bb5838792aa6dba1606f64127	0	0	0	0	0	0	0	0	0	50	26	30	Bacteria	p__Calditrichota	c__Calditrichia	o__Calditrichales	f__Calditrichaceae	g__Calditrichaceae	s__uncultured_organism
23e4cd089cda0a00ef6c0c2daf446b86	0	0	0	0	0	0	0	0	0	50	0	0	Bacteria	p__Calditrichota	c__Calditrichia	o__Calditrichales	f__Calditrichaceae	g__Calditrichaceae	s__uncultured_organism
978e55b76b63fbb818868c02da351fcd	0	0	0	0	0	0	0	0	0	0	0	64	Bacteria	p__Calditrichota	c__Calditrichia	o__Calditrichales	f__Calditrichaceae	g__Calditrichaceae	s__uncultured_organism
4380faca9c667102f1acac2f4095e872	0	0	0	8	0	0	0	0	0	0	13	0	Bacteria	p__Calditrichota	c__Calditrichia	o__Calditrichales	f__Calditrichaceae	g__Calditrichaceae	s__uncultured_organism
50b8580502b3cbf471c62b0c1c2704a3	12	0	0	0	0	0	0	0	0	0	0	0	Bacteria	p__Calditrichota	c__Calditrichia	o__Calditrichales	f__Calditrichaceae	g__Calditrichaceae	s__uncultured_organism
27f90378a1fa2c776735b81780298816	0	9	0	0	0	0	0	0	0	0	0	0	Bacteria	p__Calditrichota	c__Calditrichia	o__Calditrichales	f__Calditrichaceae	g__Calditrichaceae	s__uncultured_organism
d467d605884d0f2998467efc40fec239	0	0	0	0	12	0	0	0	0	0	0	0	Bacteria	p__Calditrichota	c__Calditrichia	o__Calditrichales	f__Calditrichaceae	g__Calditrichaceae	s__uncultured_organism
e9c253f365ef444eb2dc4f675af51cd6	0	0	0	0	0	5	0	0	0	0	0	0	Bacteria	p__Calditrichota	c__Calditrichia	o__Calditrichales	f__Calditrichaceae	g__Calditrichaceae	s__uncultured_organism
c63dfc04f7d698bd184b1606273a01dd	0	7	0	0	0	0	0	0	0	0	0	0	Bacteria	p__Calditrichota	c__Calditrichia	o__Calditrichales	f__Calditrichaceae	g__Calorithrix	s__uncultured_bacterium
79963b3928dfa9ee92c5cf583bab030f	6	0	0	0	0	0	0	0	0	0	0	0	Bacteria	p__Calditrichota	c__Calditrichia	o__Calditrichales	f__Calditrichaceae	g__Calorithrix	s__uncultured_bacterium
3f830832614fae5d26bfa2f8c7ad3fa9	0	0	0	0	0	0	0	0	0	3	0	0	Bacteria	p__Calditrichota	c__Calditrichia	o__Calditrichales	f__Calditrichaceae	g__SM23-31
8b5c1414f2e0c468ac02cc673d61706e	4	0	4	0	0	0	0	0	0	0	0	0	Bacteria	p__Campilobacterota	c__Campylobacteria	o__Campylobacterales
e4231e0bfa0883a0de0455ce83e22b0b	0	0	0	0	0	0	3	0	0	0	0	0	Bacteria	p__Campilobacterota	c__Campylobacteria	o__Campylobacterales	f__Arcobacteraceae	g__Malaciobacter
f8f59b50ae20a7438b59302716b5eea9	0	0	9	0	0	0	0	0	0	0	0	0	Bacteria	p__Campilobacterota	c__Campylobacteria	o__Campylobacterales	f__Helicobacteraceae	g__uncultured	s__uncultured_organism
91087ad68e56480b405c055ea1079eea	6	0	0	0	0	0	0	0	0	0	0	0	Bacteria	p__Campilobacterota	c__Campylobacteria	o__Campylobacterales	f__Helicobacteraceae	g__uncultured	s__uncultured_organism
4360f884eb051faea0184ab934aa7a18	0	3	0	0	0	0	0	0	0	0	0	0	Bacteria	p__Campilobacterota	c__Campylobacteria	o__Campylobacterales	f__Sulfurimonadaceae	g__Sulfurimonas
34e803275f64c12b0772213262a9025b	0	2	0	0	0	0	0	0	0	0	0	0	Bacteria	p__Chloroflexi	c__Anaerolineae
eb4cf99eddea8b598564053106745000	31	37	0	0	20	9	0	0	0	0	0	0	Bacteria	p__Chloroflexi	c__Anaerolineae	o__Anaerolineales	f__Anaerolineaceae	g__ADurb.Bin120
5fe33d5ba082029629f81d071156aaac	0	0	60	0	0	0	0	0	0	0	0	0	Bacteria	p__Chloroflexi	c__Anaerolineae	o__Anaerolineales	f__Anaerolineaceae	g__ADurb.Bin120
536f98faf15d4ceeb1351dfe36f0ffd8	0	0	0	17	0	0	0	0	0	0	0	0	Bacteria	p__Chloroflexi	c__Anaerolineae	o__Anaerolineales	f__Anaerolineaceae	g__ADurb.Bin120
4ebf636c0811b31e0e99cffb3502cde0	0	0	0	0	0	0	0	0	2	0	0	0	Bacteria	p__Chloroflexi	c__Anaerolineae	o__Anaerolineales	f__Anaerolineaceae	g__ADurb.Bin120
c6284cbba504464a8256d478533101de	31	0	45	0	0	0	0	0	0	0	0	0	Bacteria	p__Chloroflexi	c__Anaerolineae	o__Anaerolineales	f__Anaerolineaceae	g__ADurb.Bin120	s__uncultured_organism
76235140608870ea4a4ae9b58672fc1e	0	30	0	0	0	0	0	0	0	0	0	0	Bacteria	p__Chloroflexi	c__Anaerolineae	o__Anaerolineales	f__Anaerolineaceae	g__ADurb.Bin120	s__uncultured_organism
b38a7fa1743c5f857705d656327d423b	0	0	0	0	0	0	0	0	0	17	0	0	Bacteria	p__Chloroflexi	c__Anaerolineae	o__Anaerolineales	f__Anaerolineaceae	g__ADurb.Bin120	s__uncultured_organism
2d97a674465e6e516b270e3fc40593da	0	0	0	0	0	0	0	0	0	0	0	12	Bacteria	p__Chloroflexi	c__Anaerolineae	o__Anaerolineales	f__Anaerolineaceae	g__ADurb.Bin120	s__uncultured_organism
a292be1de48f05cd11da75f6629eed73	0	3	0	0	0	0	0	0	0	0	0	0	Bacteria	p__Chloroflexi	c__Anaerolineae	o__Anaerolineales	f__Anaerolineaceae	g__Anaerolineaceae_UCG-001
ddcf3efa8e9ddd80ab43a7cec6634088	0	0	0	63	35	47	0	0	0	13	0	0	Bacteria	p__Chloroflexi	c__Anaerolineae	o__Anaerolineales	f__Anaerolineaceae	g__uncultured
c8392252afe24a34bac60b085db40344	0	0	0	0	0	13	0	0	0	40	0	40	Bacteria	p__Chloroflexi	c__Anaerolineae	o__Anaerolineales	f__Anaerolineaceae	g__uncultured
0cb37c8b419734bf0dd0854f6fcce878	0	0	0	5	10	0	0	0	0	0	19	0	Bacteria	p__Chloroflexi	c__Anaerolineae	o__Anaerolineales	f__Anaerolineaceae	g__uncultured
8356c46927d96aeea5b0894c274407fe	0	0	0	0	0	0	0	0	0	0	19	0	Bacteria	p__Chloroflexi	c__Anaerolineae	o__Anaerolineales	f__Anaerolineaceae	g__uncultured
f86d64c3ccd5eec920013feab27ccf00	0	10	0	0	0	0	0	0	0	0	0	0	Bacteria	p__Chloroflexi	c__Anaerolineae	o__Anaerolineales	f__Anaerolineaceae	g__uncultured
95c28d4c16e05dab10734a0981bc803a	0	0	8	0	0	0	0	0	0	0	0	0	Bacteria	p__Chloroflexi	c__Anaerolineae	o__Anaerolineales	f__Anaerolineaceae	g__uncultured
28b2fdd940b0eeb87207ca6aa547182f	5	0	0	0	0	0	0	0	0	0	0	0	Bacteria	p__Chloroflexi	c__Anaerolineae	o__Anaerolineales	f__Anaerolineaceae	g__uncultured
6f54e834eb92ac6717131484f6a8b6ff	0	0	0	0	0	5	0	0	0	0	0	0	Bacteria	p__Chloroflexi	c__Anaerolineae	o__Anaerolineales	f__Anaerolineaceae	g__uncultured
43048ed7c8f0ac305a2c6146fe1b06d5	0	0	2	0	0	0	0	0	0	0	0	0	Bacteria	p__Chloroflexi	c__Anaerolineae	o__Anaerolineales	f__Anaerolineaceae	g__uncultured
ade502c867d55065d3a1346e9d9aa319	0	63	35	58	61	48	0	0	0	0	0	0	Bacteria	p__Chloroflexi	c__Anaerolineae	o__Anaerolineales	f__Anaerolineaceae	g__uncultured	s__uncultured_bacterium
933d65867acd5906bee205fbc9da93cb	33	0	36	0	0	0	0	0	0	0	0	0	Bacteria	p__Chloroflexi	c__Anaerolineae	o__Anaerolineales	f__Anaerolineaceae	g__uncultured	s__uncultured_bacterium
4ae14b254c252bc92d14ed9daf359795	0	0	0	0	0	0	0	0	0	0	37	31	Bacteria	p__Chloroflexi	c__Anaerolineae	o__Anaerolineales	f__Anaerolineaceae	g__uncultured	s__uncultured_bacterium
246aac810db31f0e38cf486c559982ec	0	0	0	0	0	0	0	0	0	56	0	0	Bacteria	p__Chloroflexi	c__Anaerolineae	o__Anaerolineales	f__Anaerolineaceae	g__uncultured	s__uncultured_bacterium
b5b70bd1b486e571f8e6bdc510edc249	51	0	0	0	0	0	0	0	0	0	0	0	Bacteria	p__Chloroflexi	c__Anaerolineae	o__Anaerolineales	f__Anaerolineaceae	g__uncultured	s__uncultured_bacterium
b3db9e826597d6238972a4bc71ae1414	0	36	0	0	0	0	0	0	0	0	0	0	Bacteria	p__Chloroflexi	c__Anaerolineae	o__Anaerolineales	f__Anaerolineaceae	g__uncultured	s__uncultured_bacterium
7f30ffd2cfb851ee145fc5d7bdd38919	0	0	0	0	0	0	0	0	0	43	0	0	Bacteria	p__Chloroflexi	c__Anaerolineae	o__Anaerolineales	f__Anaerolineaceae	g__uncultured	s__uncultured_bacterium
3fdd650956eca0b2a0973700e106ed2a	0	0	0	0	26	0	0	0	0	0	0	0	Bacteria	p__Chloroflexi	c__Anaerolineae	o__Anaerolineales	f__Anaerolineaceae	g__uncultured	s__uncultured_bacterium
bdd69802aec88ba1eae29303047e56fc	0	0	0	19	0	0	0	0	0	0	0	0	Bacteria	p__Chloroflexi	c__Anaerolineae	o__Anaerolineales	f__Anaerolineaceae	g__uncultured	s__uncultured_bacterium
388340ab69dae342532b73e910d79851	0	0	0	0	0	15	0	0	0	0	0	0	Bacteria	p__Chloroflexi	c__Anaerolineae	o__Anaerolineales	f__Anaerolineaceae	g__uncultured	s__uncultured_bacterium
5f8b372733d4a2314853f141adac778b	0	0	0	0	3	0	0	0	0	0	0	0	Bacteria	p__Chloroflexi	c__Anaerolineae	o__Anaerolineales	f__Anaerolineaceae	g__uncultured	s__uncultured_bacterium
22bfde25411384834e6bf7486792c0c9	0	0	0	5	0	0	0	0	0	0	0	0	Bacteria	p__Chloroflexi	c__Anaerolineae	o__Anaerolineales	f__Anaerolineaceae	g__uncultured	s__uncultured_bacterium
88ad6ac704ef2567d9dc44d67932c30f	0	0	0	0	0	0	0	0	0	44	10	28	Bacteria	p__Chloroflexi	c__Anaerolineae	o__Anaerolineales	f__Anaerolineaceae	g__uncultured	s__uncultured_organism
7c178e226c02912beb1c4ef210f28b07	24	0	0	0	0	0	0	0	0	0	0	0	Bacteria	p__Chloroflexi	c__Anaerolineae	o__Anaerolineales	f__Anaerolineaceae	g__uncultured	s__uncultured_organism
6d922981ce151fdd89deb59e0be5007f	0	3	0	0	0	0	0	0	0	0	0	0	Bacteria	p__Chloroflexi	c__Anaerolineae	o__Anaerolineales	f__Anaerolineaceae	g__uncultured	s__uncultured_organism
a68a3207757143b234c814df5f12b8c2	0	0	3	0	0	0	0	0	0	0	0	0	Bacteria	p__Chloroflexi	c__Anaerolineae	o__Anaerolineales	f__Anaerolineaceae	g__uncultured	s__uncultured_organism
d85b89a18afc4736ae5c970189299c7b	0	0	0	0	0	0	0	0	0	86	83	102	Bacteria	p__Chloroflexi	c__Anaerolineae	o__Ardenticatenales	f__uncultured	g__uncultured	s__uncultured_organism
b0b9c87252b4d6ec0aaa679169a75d34	0	0	0	0	0	0	0	0	0	26	0	24	Bacteria	p__Chloroflexi	c__Anaerolineae	o__Ardenticatenales	f__uncultured	g__uncultured	s__uncultured_organism
1c6bd26f37e82e38dc5c3483613606a2	16	5	0	0	0	0	0	0	0	0	0	0	Bacteria	p__Chloroflexi	c__Anaerolineae	o__Ardenticatenales	f__uncultured	g__uncultured	s__uncultured_organism
d1b906512742cd6df0babc4d62d5ecac	0	0	7	0	0	0	0	0	0	0	0	0	Bacteria	p__Chloroflexi	c__Anaerolineae	o__Ardenticatenales	f__uncultured	g__uncultured	s__uncultured_organism
6359f85dc680db154691c8feb3efaf87	0	0	0	0	0	0	0	0	0	5	0	0	Bacteria	p__Chloroflexi	c__Anaerolineae	o__Ardenticatenales	f__uncultured	g__uncultured	s__uncultured_organism
9b6483bdac16f0161f2e4f96093acd7c	0	0	0	0	0	0	0	0	0	6	0	0	Bacteria	p__Chloroflexi	c__Anaerolineae	o__Ardenticatenales	f__uncultured	g__uncultured	s__uncultured_organism
221c6401e3e92bb9bb4c1d6be28b1446	0	0	0	0	4	0	0	0	0	0	0	0	Bacteria	p__Chloroflexi	c__Anaerolineae	o__Ardenticatenales	f__uncultured	g__uncultured	s__uncultured_organism
41b32363ed5f68cb8789f6c31bdceed4	0	11	0	4	0	0	0	0	0	0	0	0	Bacteria	p__Chloroflexi	c__Anaerolineae	o__RBG-13-54-9	f__RBG-13-54-9	g__RBG-13-54-9	s__uncultured_bacterium
bed7dde82aa5feca4aed969ab07c094d	5	0	0	0	8	4	0	0	0	3	0	0	Bacteria	p__Chloroflexi	c__Anaerolineae	o__RBG-13-54-9	f__RBG-13-54-9	g__RBG-13-54-9	s__uncultured_bacterium
2b570f2c6b83c844196397dd84776276	0	0	5	0	0	0	0	0	0	0	0	0	Bacteria	p__Chloroflexi	c__Anaerolineae	o__RBG-13-54-9	f__RBG-13-54-9	g__RBG-13-54-9	s__uncultured_bacterium
a31752d761721620a6a5cbdad9781985	0	0	3	0	0	0	0	0	0	0	0	0	Bacteria	p__Chloroflexi	c__Anaerolineae	o__RBG-13-54-9	f__RBG-13-54-9	g__RBG-13-54-9	s__uncultured_bacterium
980cceea264437ed06caebf1aaecf5e3	22	14	0	27	45	17	0	0	0	32	0	0	Bacteria	p__Chloroflexi	c__Anaerolineae	o__RBG-13-54-9	f__RBG-13-54-9	g__RBG-13-54-9	s__uncultured_organism
b6e97d8c6b9d7b71663c411ab2c61813	0	0	0	0	0	0	0	0	0	0	13	0	Bacteria	p__Chloroflexi	c__Anaerolineae	o__RBG-13-54-9	f__RBG-13-54-9	g__RBG-13-54-9	s__uncultured_organism
333450ebb625aa5c385a085d158987b5	0	0	0	0	0	0	7	0	0	0	5	0	Bacteria	p__Chloroflexi	c__Anaerolineae	o__SBR1031	f__A4b	g__A4b
73ace97855abba3d920a97c7b97ee255	0	0	0	0	0	0	0	0	0	3	0	0	Bacteria	p__Chloroflexi	c__Anaerolineae	o__SBR1031	f__A4b	g__A4b
1a2f2a54824bb5df2a99e885fa764491	0	0	0	0	0	0	4	0	0	0	0	0	Bacteria	p__Chloroflexi	c__Anaerolineae	o__SBR1031	f__A4b	g__A4b	s__uncultured_bacterium
ad5e20a507889573559ff53c608f712f	0	0	0	0	0	0	2	0	0	0	0	0	Bacteria	p__Chloroflexi	c__Anaerolineae	o__SBR1031	f__A4b	g__A4b	s__uncultured_bacterium
d048b8fe8db334b88b1642482039c249	0	0	0	0	0	0	0	0	0	0	46	21	Bacteria	p__Chloroflexi	c__Anaerolineae	o__SBR1031	f__A4b	g__A4b	s__uncultured_organism
43b868fabce9b07a96cafef3cea88fba	0	0	0	0	0	6	8	0	0	0	0	11	Bacteria	p__Chloroflexi	c__Anaerolineae	o__SBR1031	f__A4b	g__A4b	s__uncultured_organism
eb2bb9460a0260ff897e6939591b5deb	0	0	0	0	0	0	0	0	0	0	25	0	Bacteria	p__Chloroflexi	c__Anaerolineae	o__SBR1031	f__A4b	g__A4b	s__uncultured_organism
b087f3be237a30e9d3b9679a8ad2ecc3	0	0	0	0	0	0	20	0	0	0	0	0	Bacteria	p__Chloroflexi	c__Anaerolineae	o__SBR1031	f__A4b	g__A4b	s__uncultured_organism
cf52067626ebf92ab661f130796de09c	0	0	0	0	0	0	0	0	0	5	9	0	Bacteria	p__Chloroflexi	c__Anaerolineae	o__SBR1031	f__A4b	g__A4b	s__uncultured_organism
5279207271b14145d87300d64cee30a8	0	0	0	0	0	0	0	0	0	0	0	18	Bacteria	p__Chloroflexi	c__Anaerolineae	o__SBR1031	f__A4b	g__A4b	s__uncultured_organism
ff022aef07957ef3b7c81dbb24e3d94f	0	0	0	0	0	0	0	0	0	0	0	19	Bacteria	p__Chloroflexi	c__Anaerolineae	o__SBR1031	f__A4b	g__A4b	s__uncultured_organism
d65b211eba5e2a849e3e088ed2ba9b08	0	0	0	0	0	0	0	0	0	11	0	0	Bacteria	p__Chloroflexi	c__Anaerolineae	o__SBR1031	f__A4b	g__A4b	s__uncultured_organism
05a497525dd66991e3d958436ebdde19	0	0	0	0	0	0	14	0	0	0	0	0	Bacteria	p__Chloroflexi	c__Anaerolineae	o__SBR1031	f__A4b	g__A4b	s__uncultured_organism
3559589e4c4abfbfa48087b884acee45	0	0	0	0	0	0	0	0	0	13	0	0	Bacteria	p__Chloroflexi	c__Anaerolineae	o__SBR1031	f__A4b	g__A4b	s__uncultured_organism
a81723d53f5286e72dec1fbe55f97729	0	0	0	0	0	0	0	0	0	13	0	0	Bacteria	p__Chloroflexi	c__Anaerolineae	o__SBR1031	f__A4b	g__A4b	s__uncultured_organism
0cb1317aebeaf20958ca763b85fef879	0	0	0	0	0	0	0	0	0	0	14	0	Bacteria	p__Chloroflexi	c__Anaerolineae	o__SBR1031	f__A4b	g__A4b	s__uncultured_organism
f14c2e743922b85b12c7778b5aaa74ae	0	0	0	0	0	0	12	0	0	0	0	0	Bacteria	p__Chloroflexi	c__Anaerolineae	o__SBR1031	f__A4b	g__A4b	s__uncultured_organism
d736dfad045b3e42f5b5af68eea54dd6	0	0	0	0	0	0	0	0	0	0	4	3	Bacteria	p__Chloroflexi	c__Anaerolineae	o__SBR1031	f__A4b	g__A4b	s__uncultured_organism
21f5c9d9785a7cc90c01087fab74816a	0	0	0	0	0	5	0	0	0	0	0	0	Bacteria	p__Chloroflexi	c__Anaerolineae	o__SBR1031	f__A4b	g__A4b	s__uncultured_organism
57c031e03f4ed346507606a34f992cd6	0	0	0	0	0	0	5	0	0	0	0	0	Bacteria	p__Chloroflexi	c__Anaerolineae	o__SBR1031	f__A4b	g__A4b	s__uncultured_organism
a65a9cc416341569eb87ee80508a210f	0	0	0	0	0	0	0	0	0	3	0	0	Bacteria	p__Chloroflexi	c__Anaerolineae	o__SBR1031	f__A4b	g__A4b	s__uncultured_organism
774341995b769689edb4b0dbec0f6a08	1	0	0	0	0	0	0	0	0	0	0	0	Bacteria	p__Chloroflexi	c__Anaerolineae	o__SBR1031	f__A4b	g__A4b	s__uncultured_organism
9d05be362e6169b5a9423066a568a0ee	0	0	0	0	1	0	0	0	0	0	0	0	Bacteria	p__Chloroflexi	c__Anaerolineae	o__SBR1031	f__A4b	g__A4b	s__uncultured_organism
c4b50e095e36e50321e208be626cd5d0	0	0	0	0	0	0	0	0	0	0	0	3	Bacteria	p__Chloroflexi	c__Anaerolineae	o__SBR1031	f__A4b	g__A4b	s__uncultured_organism
cae8eeb290330cceb21cb2af02cbb56f	0	0	0	0	0	0	0	0	0	0	0	4	Bacteria	p__Chloroflexi	c__Anaerolineae	o__SBR1031	f__A4b	g__A4b	s__uncultured_organism
31bf0fddb8c0037f936da8ff02177409	2	0	0	0	0	0	0	0	0	0	0	0	Bacteria	p__Chloroflexi	c__Anaerolineae	o__SBR1031	f__A4b	g__A4b	s__uncultured_organism
0d4fb75f2ac51be6a2d871fbda622688	0	0	0	0	0	0	0	0	0	0	2	0	Bacteria	p__Chloroflexi	c__Anaerolineae	o__SBR1031	f__A4b	g__A4b	s__uncultured_organism
088ce965d02bf9952f283adcc2a6a588	12	9	0	0	0	0	0	0	0	0	0	0	Bacteria	p__Chloroflexi	c__Anaerolineae	o__SBR1031	f__SBR1031	g__SBR1031
10e0eb0e0170cac4e54cdf85d5dc9900	0	6	0	0	0	0	0	0	0	0	0	0	Bacteria	p__Chloroflexi	c__Anaerolineae	o__SBR1031	f__SBR1031	g__SBR1031
23d8567eec440a5febd624b89c459e43	3	0	0	0	0	0	0	0	0	0	0	0	Bacteria	p__Chloroflexi	c__Anaerolineae	o__SBR1031	f__SBR1031	g__SBR1031
30dbed29494f6c6d7e3a06ae9ba00fa5	0	0	2	0	0	0	0	0	0	0	0	0	Bacteria	p__Chloroflexi	c__Anaerolineae	o__SBR1031	f__SBR1031	g__SBR1031
57c9b703830201b9bf04f5392761e72e	0	0	0	0	0	0	0	0	0	0	0	4	Bacteria	p__Chloroflexi	c__Anaerolineae	o__SBR1031	f__SBR1031	g__SBR1031	s__uncultured_bacterium
641ff603adcdc3bc93f2e24a2b4073a3	2	0	0	0	0	0	0	0	0	0	0	0	Bacteria	p__Chloroflexi	c__Anaerolineae	o__SBR1031	f__SBR1031	g__SBR1031	s__uncultured_bacterium
030a57f5d910ac9e849a4dc6c5e7b27d	0	0	0	0	0	0	0	0	0	32	0	0	Bacteria	p__Chloroflexi	c__Anaerolineae	o__SBR1031	f__SBR1031	g__SBR1031	s__uncultured_organism
95fd596c19a1cac2279f48599be98f13	0	0	0	0	0	0	0	0	0	14	0	12	Bacteria	p__Chloroflexi	c__Anaerolineae	o__SBR1031	f__SBR1031	g__SBR1031	s__uncultured_organism
dd3b11b9e2d5b098e666fc692d145164	0	0	0	0	0	0	0	0	0	0	0	18	Bacteria	p__Chloroflexi	c__Anaerolineae	o__SBR1031	f__SBR1031	g__SBR1031	s__uncultured_organism
6b0983292cdb7dd6f0b81de721d746ce	16	0	0	0	0	0	0	0	0	0	0	0	Bacteria	p__Chloroflexi	c__Anaerolineae	o__SBR1031	f__SBR1031	g__SBR1031	s__uncultured_organism
a17a51e8ff491d145151274b9e62a9ad	0	0	0	0	0	0	0	0	0	13	0	0	Bacteria	p__Chloroflexi	c__Anaerolineae	o__SBR1031	f__SBR1031	g__SBR1031	s__uncultured_organism
e9cc004a346ce43bb68faed10be40ecd	0	0	13	0	0	0	0	0	0	0	0	0	Bacteria	p__Chloroflexi	c__Anaerolineae	o__SBR1031	f__SBR1031	g__SBR1031	s__uncultured_organism
48c490fffd58faf0605413a99dd79fe8	0	0	0	0	0	0	0	0	0	0	16	0	Bacteria	p__Chloroflexi	c__Anaerolineae	o__SBR1031	f__SBR1031	g__SBR1031	s__uncultured_organism
13cef3ee07e8e48ffba9c0de971fcbf9	0	0	0	0	0	0	0	0	0	0	0	14	Bacteria	p__Chloroflexi	c__Anaerolineae	o__SBR1031	f__SBR1031	g__SBR1031	s__uncultured_organism
6a4c40638ad91826a93c7c0d126d0b60	0	8	0	0	0	0	0	0	0	0	0	0	Bacteria	p__Chloroflexi	c__Anaerolineae	o__SBR1031	f__SBR1031	g__SBR1031	s__uncultured_organism
38e21230dad7313c9b3dca1abe23c906	0	0	9	0	0	0	0	0	0	0	0	0	Bacteria	p__Chloroflexi	c__Anaerolineae	o__SBR1031	f__SBR1031	g__SBR1031	s__uncultured_organism
60d127d5a56208508c5c7896c110fae3	0	0	3	0	0	0	0	0	0	0	0	0	Bacteria	p__Chloroflexi	c__Anaerolineae	o__SBR1031	f__SBR1031	g__SBR1031	s__uncultured_organism
59f9a6b577769aeee82826d4e0821056	0	0	0	0	0	0	0	0	0	9	0	0	Bacteria	p__Chloroflexi	c__Anaerolineae	o__SBR1031	f__SBR1031	g__SBR1031	s__uncultured_organism
500b9f5f56df409c4a2d3c6086053c02	0	0	0	0	0	0	0	0	0	10	0	0	Bacteria	p__Chloroflexi	c__Anaerolineae	o__SBR1031	f__SBR1031	g__SBR1031	s__uncultured_organism
0652c55a5f4a5d65ba48ce6a8e867351	7	0	0	0	0	0	0	0	0	0	0	0	Bacteria	p__Chloroflexi	c__Anaerolineae	o__SBR1031	f__SBR1031	g__SBR1031	s__uncultured_organism
a5db9e8fe39f3b470d6040c11333f9bd	0	0	0	0	0	0	0	0	0	8	0	0	Bacteria	p__Chloroflexi	c__Anaerolineae	o__SBR1031	f__SBR1031	g__SBR1031	s__uncultured_organism
73a1341e683a07fdb5904547d048068c	0	7	0	0	0	0	0	0	0	0	0	0	Bacteria	p__Chloroflexi	c__Anaerolineae	o__SBR1031	f__SBR1031	g__SBR1031	s__uncultured_organism
c13a8d2c9fc6f7a74020bae4b8e780cb	6	0	0	0	0	0	0	0	0	0	0	0	Bacteria	p__Chloroflexi	c__Anaerolineae	o__SBR1031	f__SBR1031	g__SBR1031	s__uncultured_organism
679da3e9ab7f0572f65522c6cdd9eff4	4	0	0	0	0	0	0	0	0	0	0	0	Bacteria	p__Chloroflexi	c__Anaerolineae	o__SBR1031	f__SBR1031	g__SBR1031	s__uncultured_organism
54f2d0e4dc306625a7a14e0a04769bbc	0	0	0	0	4	0	0	0	0	0	0	0	Bacteria	p__Chloroflexi	c__Anaerolineae	o__SBR1031	f__SBR1031	g__SBR1031	s__uncultured_organism
68ca731a7210041dab8e74d3e4fdda7c	0	3	0	0	0	0	0	0	0	0	0	0	Bacteria	p__Chloroflexi	c__Anaerolineae	o__SBR1031	f__SBR1031	g__SBR1031	s__uncultured_organism
55127162f36ecc88b053f1ed871ef557	0	0	0	0	0	0	0	0	0	0	0	4	Bacteria	p__Chloroflexi	c__Anaerolineae	o__SBR1031	f__SBR1031	g__SBR1031	s__uncultured_organism
36e4e8635741152668ad2dc68a4350f9	0	4	0	0	0	0	0	0	0	0	0	0	Bacteria	p__Chloroflexi	c__Anaerolineae	o__SBR1031	f__SBR1031	g__SBR1031	s__uncultured_organism
e49cf0329d5e728e52a0bc6f73e56b3c	0	0	0	0	0	0	0	0	0	0	4	0	Bacteria	p__Chloroflexi	c__Anaerolineae	o__SBR1031	f__SBR1031	g__SBR1031	s__uncultured_organism
f28d7622e45a1b35178eb8bff60d5057	0	0	0	0	0	0	0	0	0	0	4	0	Bacteria	p__Chloroflexi	c__Anaerolineae	o__SBR1031	f__SBR1031	g__SBR1031	s__uncultured_organism
b9cc24c10c69f01a678c8690232ebf3d	0	0	0	0	0	0	0	0	0	3	0	0	Bacteria	p__Chloroflexi	c__Anaerolineae	o__SBR1031	f__SBR1031	g__SBR1031	s__uncultured_organism
d4c94a1f161e17828cfb9f357e1adf63	0	0	0	0	0	0	2	0	0	0	0	0	Bacteria	p__Chloroflexi	c__Anaerolineae	o__SBR1031	f__SBR1031	g__SBR1031	s__uncultured_organism
765a50043fc1249f070b5b8eec5ff1cb	0	0	0	0	0	0	0	0	0	0	1	0	Bacteria	p__Chloroflexi	c__Anaerolineae	o__SBR1031	f__SBR1031	g__SBR1031	s__uncultured_organism
3fd301dde8183b091827f5f2e6ea77b2	0	0	15	0	0	0	0	0	0	0	0	0	Bacteria	p__Chloroflexi	c__Chloroflexia	o__Chloroflexales	f__Chloroflexaceae
f4ba0f5de86b2dd2259681cd258df5e7	14	0	0	0	0	0	0	0	0	0	0	0	Bacteria	p__Chloroflexi	c__Chloroflexia	o__Chloroflexales	f__Chloroflexaceae
ef7b1e4fece932863ea8b728806c58b3	0	0	0	4	0	0	0	0	34	0	0	0	Bacteria	p__Chloroflexi	c__Chloroflexia	o__Chloroflexales	f__Chloroflexaceae	g__Candidatus_Chlorothrix
c15ba5186a5396d7ffa3caa46178bb97	0	0	0	0	0	7	0	0	0	0	0	0	Bacteria	p__Chloroflexi	c__Chloroflexia	o__Chloroflexales	f__Chloroflexaceae	g__Candidatus_Chlorothrix
9ba58f3aa600668f08a3c4ba643d5481	0	0	2	0	0	0	0	0	0	0	0	0	Bacteria	p__Chloroflexi	c__Chloroflexia	o__Chloroflexales	f__Chloroflexaceae	g__Candidatus_Chlorothrix
9329ce206a9ddbad10ca597914ecf72c	0	0	0	0	0	0	0	0	0	41	9	0	Bacteria	p__Chloroflexi	c__Chloroflexia	o__Chloroflexales	f__Chloroflexaceae	g__Candidatus_Chlorothrix	s__uncultured_organism
c2ef72331a80d66673a2d0fea0c3ed12	0	11	28	0	0	0	0	0	0	0	0	0	Bacteria	p__Chloroflexi	c__Chloroflexia	o__Chloroflexales	f__Chloroflexaceae	g__Candidatus_Chlorothrix	s__uncultured_organism
9b0f9a0fd1662a78f6c1435ebb88be22	0	0	0	0	0	0	0	0	0	0	0	36	Bacteria	p__Chloroflexi	c__Chloroflexia	o__Chloroflexales	f__Chloroflexaceae	g__Candidatus_Chlorothrix	s__uncultured_organism
ced0891f5a6b56d5172eed23396ffbfc	0	0	0	0	0	0	0	0	26	0	0	7	Bacteria	p__Chloroflexi	c__Chloroflexia	o__Chloroflexales	f__Chloroflexaceae	g__Candidatus_Chlorothrix	s__uncultured_organism
087e2c6d62801827464dee53271de4ec	0	0	13	0	0	0	0	0	0	0	0	0	Bacteria	p__Chloroflexi	c__Chloroflexia	o__Chloroflexales	f__Chloroflexaceae	g__Candidatus_Chlorothrix	s__uncultured_organism
7f8b122d5596d85ee06083771f25d0b0	0	0	11	0	0	0	0	0	0	0	0	0	Bacteria	p__Chloroflexi	c__Chloroflexia	o__Chloroflexales	f__Chloroflexaceae	g__Candidatus_Chlorothrix	s__uncultured_organism
e8236c8eecb54c66c1628d3dc79e92e3	12	0	0	0	0	0	0	0	0	0	0	0	Bacteria	p__Chloroflexi	c__Chloroflexia	o__Chloroflexales	f__Chloroflexaceae	g__Candidatus_Chlorothrix	s__uncultured_organism
4dc6bb5f4bf3a7c26f795866763ee233	0	0	0	0	0	0	0	0	0	10	0	0	Bacteria	p__Chloroflexi	c__Chloroflexia	o__Chloroflexales	f__Chloroflexaceae	g__Candidatus_Chlorothrix	s__uncultured_organism
0c77126c6b77a74f2c4311f635c6423d	0	0	0	0	0	0	0	0	0	0	11	0	Bacteria	p__Chloroflexi	c__Chloroflexia	o__Chloroflexales	f__Chloroflexaceae	g__Candidatus_Chlorothrix	s__uncultured_organism
8c4593a7c2c800aefcf90ea5f4a38a6b	0	0	0	0	0	0	0	0	5	0	3	0	Bacteria	p__Chloroflexi	c__Chloroflexia	o__Chloroflexales	f__Chloroflexaceae	g__Candidatus_Chlorothrix	s__uncultured_organism
740b73b2a208e5e2856db23738a9aaaf	0	0	0	0	0	0	0	0	0	0	0	11	Bacteria	p__Chloroflexi	c__Chloroflexia	o__Chloroflexales	f__Chloroflexaceae	g__Candidatus_Chlorothrix	s__uncultured_organism
1a35502f3efb1710abfe948788c409d4	0	0	0	0	0	0	0	5	0	0	0	6	Bacteria	p__Chloroflexi	c__Chloroflexia	o__Chloroflexales	f__Chloroflexaceae	g__Candidatus_Chlorothrix	s__uncultured_organism
7c491abb8a507f47163d492d391365bf	0	0	0	0	0	0	0	10	0	0	0	0	Bacteria	p__Chloroflexi	c__Chloroflexia	o__Chloroflexales	f__Chloroflexaceae	g__Candidatus_Chlorothrix	s__uncultured_organism
d43dbfa1a2081788613713ca9abfd525	0	0	0	0	0	0	0	0	0	0	7	0	Bacteria	p__Chloroflexi	c__Chloroflexia	o__Chloroflexales	f__Chloroflexaceae	g__Candidatus_Chlorothrix	s__uncultured_organism
74ece9891124d8e29d6b4632a581bd60	0	0	0	0	0	0	0	0	0	0	0	7	Bacteria	p__Chloroflexi	c__Chloroflexia	o__Chloroflexales	f__Chloroflexaceae	g__Candidatus_Chlorothrix	s__uncultured_organism
59ba29175dcea2057eb0cf51644703f7	0	0	6	0	0	0	0	0	0	0	0	0	Bacteria	p__Chloroflexi	c__Chloroflexia	o__Chloroflexales	f__Chloroflexaceae	g__Candidatus_Chlorothrix	s__uncultured_organism
a4ec3746363f3e490b808519a4de1c89	0	4	0	0	0	0	0	0	0	0	0	0	Bacteria	p__Chloroflexi	c__Chloroflexia	o__Chloroflexales	f__Chloroflexaceae	g__Candidatus_Chlorothrix	s__uncultured_organism
9656e7cb58f578753d06bdc48e1ba147	0	0	0	0	0	0	0	0	0	0	0	6	Bacteria	p__Chloroflexi	c__Chloroflexia	o__Chloroflexales	f__Chloroflexaceae	g__Candidatus_Chlorothrix	s__uncultured_organism
0934a64edaab90a82b2e3de4acb309eb	0	0	0	5	0	0	0	0	0	0	0	0	Bacteria	p__Chloroflexi	c__Chloroflexia	o__Chloroflexales	f__Chloroflexaceae	g__Candidatus_Chlorothrix	s__uncultured_organism
201232869fc9ddcf618d829a57ca050c	0	0	0	5	0	0	0	0	0	0	0	0	Bacteria	p__Chloroflexi	c__Chloroflexia	o__Chloroflexales	f__Chloroflexaceae	g__Candidatus_Chlorothrix	s__uncultured_organism
501c9ef7d1a6bad81511f5ed47637658	0	0	0	0	0	0	5	0	0	0	0	0	Bacteria	p__Chloroflexi	c__Chloroflexia	o__Chloroflexales	f__Chloroflexaceae	g__Candidatus_Chlorothrix	s__uncultured_organism
516d8c5b5f3c2cd121b6a130d5f6f329	0	0	0	0	0	0	0	0	0	0	0	4	Bacteria	p__Chloroflexi	c__Chloroflexia	o__Chloroflexales	f__Chloroflexaceae	g__Candidatus_Chlorothrix	s__uncultured_organism
788caedcaba28fabd489b8002193e696	0	0	0	0	0	0	0	0	0	0	0	5	Bacteria	p__Chloroflexi	c__Chloroflexia	o__Chloroflexales	f__Chloroflexaceae	g__Candidatus_Chlorothrix	s__uncultured_organism
93ebd134307f454813d2fd196b5a0b50	0	3	0	0	0	0	0	0	0	0	0	0	Bacteria	p__Chloroflexi	c__Chloroflexia	o__Chloroflexales	f__Chloroflexaceae	g__Candidatus_Chlorothrix	s__uncultured_organism
6a58ae2a27c1fb4fff0de353fe81805c	0	0	3	0	0	0	0	0	0	0	0	0	Bacteria	p__Chloroflexi	c__Chloroflexia	o__Chloroflexales	f__Chloroflexaceae	g__Candidatus_Chlorothrix	s__uncultured_organism
0631d6c3fff09507937444e88f93d723	0	0	0	0	0	0	0	0	0	0	4	0	Bacteria	p__Chloroflexi	c__Chloroflexia	o__Chloroflexales	f__Chloroflexaceae	g__Candidatus_Chlorothrix	s__uncultured_organism
70a24e59d7fd4cf44ebebc94e66cd1bc	0	0	0	0	0	0	0	3	0	0	0	0	Bacteria	p__Chloroflexi	c__Chloroflexia	o__Chloroflexales	f__Chloroflexaceae	g__Candidatus_Chlorothrix	s__uncultured_organism
bcf42f28e46acc1e231a2c125e358dc8	0	0	0	0	3	0	0	0	0	0	7	0	Bacteria	p__Chloroflexi	c__Dehalococcoidia
afef95a31116eb469067dc2fd1f0f3bc	0	0	4	0	0	0	0	0	0	0	0	0	Bacteria	p__Chloroflexi	c__Dehalococcoidia
06cb89da6dbbd72a1131a1a95f7d1120	0	0	0	0	0	3	0	0	0	0	0	0	Bacteria	p__Chloroflexi	c__Dehalococcoidia	o__GIF9	f__AB-539-J10	g__AB-539-J10	s__uncultured_bacterium
dcc41934414ea395b099f705b34abfc3	0	0	0	0	1	0	0	0	0	0	0	0	Bacteria	p__Chloroflexi	c__Dehalococcoidia	o__MSBL5	f__MSBL5	g__MSBL5	s__uncultured_bacterium
4e7fa6bed12fe8af5cc27d1889acec66	0	0	6	0	0	0	0	0	0	0	0	0	Bacteria	p__Chloroflexi	c__Ktedonobacteria	o__MVP-21	f__MVP-21	g__MVP-21
6fae175cf15fc4f4492c8e00a227ca08	5	0	0	0	0	0	0	0	0	0	0	0	Bacteria	p__Chloroflexi	c__Ktedonobacteria	o__MVP-21	f__MVP-21	g__MVP-21
5256771ed2fdc54c0701fc2bdea64797	24	0	20	0	0	0	0	0	0	0	0	0	Bacteria	p__Chloroflexi	c__Ktedonobacteria	o__MVP-21	f__MVP-21	g__MVP-21	s__uncultured_organism
b5f927df5de651ba2a7510a2a1e36331	0	0	6	0	0	0	0	0	0	0	0	0	Bacteria	p__Chloroflexi	c__Ktedonobacteria	o__MVP-21	f__MVP-21	g__MVP-21	s__uncultured_organism
59e363629b53cc1e1ae2c9e54b3b0d71	0	11	0	0	0	0	0	0	0	0	0	0	Bacteria	p__Chloroflexi	c__Ktedonobacteria	o__MVP-21	f__MVP-21	g__MVP-21	s__uncultured_organism
649d1a45901c59fe4bfcf873eecfbd79	0	3	0	0	0	0	0	0	0	0	0	0	Bacteria	p__Chloroflexi	c__Ktedonobacteria	o__MVP-21	f__MVP-21	g__MVP-21	s__uncultured_organism
94e829761428c7dc4ef3821263e9ffac	0	0	0	0	0	2	0	0	0	0	0	0	Bacteria	p__Chloroflexi	c__Ktedonobacteria	o__MVP-21	f__MVP-21	g__MVP-21	s__uncultured_organism
5652932b37b9b48f5669bbdfedfb3a5f	0	0	0	0	0	0	0	0	0	14	0	0	Bacteria	p__CK-2C2-2	c__CK-2C2-2	o__CK-2C2-2	f__CK-2C2-2	g__CK-2C2-2
7c92eecc683cfe2c8336a545ccae36bf	0	0	0	0	0	0	0	0	0	0	0	9	Bacteria	p__CK-2C2-2	c__CK-2C2-2	o__CK-2C2-2	f__CK-2C2-2	g__CK-2C2-2
3109325bf2b7e32b15291793230473e2	6	0	0	0	0	0	0	0	0	0	0	0	Bacteria	p__CK-2C2-2	c__CK-2C2-2	o__CK-2C2-2	f__CK-2C2-2	g__CK-2C2-2
24be0f1321bc636077a458040e864eff	0	2	0	0	0	0	0	0	0	0	0	0	Bacteria	p__CK-2C2-2	c__CK-2C2-2	o__CK-2C2-2	f__CK-2C2-2	g__CK-2C2-2
7715e602e3468d27b87b80d0fd42cef3	0	0	2	0	0	0	0	0	0	0	0	0	Bacteria	p__CK-2C2-2	c__CK-2C2-2	o__CK-2C2-2	f__CK-2C2-2	g__CK-2C2-2
dd15cb51776a980528be6415af8c9651	0	0	3	0	0	0	0	0	0	0	0	0	Bacteria	p__CK-2C2-2	c__CK-2C2-2	o__CK-2C2-2	f__CK-2C2-2	g__CK-2C2-2
a66fa4c8bc5c8365477555a2fb66d2df	0	0	0	0	0	0	0	0	0	2	0	0	Bacteria	p__CK-2C2-2	c__CK-2C2-2	o__CK-2C2-2	f__CK-2C2-2	g__CK-2C2-2
26b2b98e998da8c2da50eb292f514a34	0	0	0	0	0	0	0	0	0	0	0	2	Bacteria	p__CK-2C2-2	c__CK-2C2-2	o__CK-2C2-2	f__CK-2C2-2	g__CK-2C2-2
b983d2a643dba5793cc9cda7c7baa29e	0	2	0	0	0	0	0	0	0	0	0	0	Bacteria	p__Cloacimonadota	c__Cloacimonadia	o__Cloacimonadales	f__LK-44f	g__LK-44f	s__uncultured_bacterium
be5762eb5b96584891527ca3d3332391	0	0	5	0	0	0	0	0	0	0	0	0	Bacteria	p__Cloacimonadota	c__Cloacimonadia	o__Cloacimonadales	f__MSBL8	g__MSBL8
30a6b3e96ff8daa783481bb6c9541390	58	53	73	5	0	0	0	0	0	0	0	0	Bacteria	p__Cloacimonadota	c__Cloacimonadia	o__Cloacimonadales	f__MSBL8	g__MSBL8	s__uncultured_bacterium
98211093330397e375bf08146255843f	0	18	10	12	10	0	0	0	0	10	0	7	Bacteria	p__Cloacimonadota	c__Cloacimonadia	o__Cloacimonadales	f__MSBL8	g__MSBL8	s__uncultured_bacterium
8f0b76f79ea4b155ac348b73aa069d51	26	12	0	0	0	0	0	0	0	0	0	0	Bacteria	p__Cloacimonadota	c__Cloacimonadia	o__Cloacimonadales	f__MSBL8	g__MSBL8	s__uncultured_bacterium
9f96f996ebfe526971f4169fe046d9f2	0	20	16	0	0	0	0	0	0	0	0	0	Bacteria	p__Cloacimonadota	c__Cloacimonadia	o__Cloacimonadales	f__MSBL8	g__MSBL8	s__uncultured_bacterium
22b73ad3128bd9a874658a56db446bab	0	31	0	0	0	0	0	0	0	0	0	0	Bacteria	p__Cloacimonadota	c__Cloacimonadia	o__Cloacimonadales	f__MSBL8	g__MSBL8	s__uncultured_bacterium
51e86130ea01bf0b521807dba70f7ecc	18	0	0	0	0	0	0	0	0	0	9	0	Bacteria	p__Cloacimonadota	c__Cloacimonadia	o__Cloacimonadales	f__MSBL8	g__MSBL8	s__uncultured_bacterium
ae21a98769d65793d3cef74b9dcad61a	0	10	12	0	0	0	0	0	0	0	0	0	Bacteria	p__Cloacimonadota	c__Cloacimonadia	o__Cloacimonadales	f__MSBL8	g__MSBL8	s__uncultured_bacterium
87119027a41baed9d7ab12451bb7a771	4	9	0	0	0	0	0	0	0	0	0	0	Bacteria	p__Cloacimonadota	c__Cloacimonadia	o__Cloacimonadales	f__MSBL8	g__MSBL8	s__uncultured_bacterium
0ef31d53954866ed3bcc9ee050decf00	0	15	0	0	0	0	0	0	0	0	0	0	Bacteria	p__Cloacimonadota	c__Cloacimonadia	o__Cloacimonadales	f__MSBL8	g__MSBL8	s__uncultured_bacterium
6d649fffe43282381deaba82205caa7e	0	12	0	0	0	0	0	0	0	0	0	0	Bacteria	p__Cloacimonadota	c__Cloacimonadia	o__Cloacimonadales	f__MSBL8	g__MSBL8	s__uncultured_bacterium
e6b7a4a5eef7b4f1c346acd54db63d7c	0	0	8	0	0	0	0	0	0	0	0	0	Bacteria	p__Cloacimonadota	c__Cloacimonadia	o__Cloacimonadales	f__MSBL8	g__MSBL8	s__uncultured_bacterium
c2a2086592a75b47ec5a8acbc1c45f51	0	0	0	0	0	0	0	0	0	12	0	0	Bacteria	p__Cloacimonadota	c__Cloacimonadia	o__Cloacimonadales	f__MSBL8	g__MSBL8	s__uncultured_bacterium
371a3e66b019e950213165aede515712	0	0	6	0	0	0	0	0	0	0	0	0	Bacteria	p__Cloacimonadota	c__Cloacimonadia	o__Cloacimonadales	f__MSBL8	g__MSBL8	s__uncultured_bacterium
03b9d335f0e7ccbcee29feab61c25e61	8	0	0	0	0	0	0	0	0	0	0	0	Bacteria	p__Cloacimonadota	c__Cloacimonadia	o__Cloacimonadales	f__MSBL8	g__MSBL8	s__uncultured_bacterium
414150980b319020cc689dc48af9c41e	8	0	0	0	0	0	0	0	0	0	0	0	Bacteria	p__Cloacimonadota	c__Cloacimonadia	o__Cloacimonadales	f__MSBL8	g__MSBL8	s__uncultured_bacterium
392eed70d4fef05b0fb230a5403e40af	7	0	0	0	0	0	0	0	0	0	0	0	Bacteria	p__Cloacimonadota	c__Cloacimonadia	o__Cloacimonadales	f__MSBL8	g__MSBL8	s__uncultured_bacterium
dc93aab05b7d70c9916523faa8e1bdf8	7	0	0	0	0	0	0	0	0	0	0	0	Bacteria	p__Cloacimonadota	c__Cloacimonadia	o__Cloacimonadales	f__MSBL8	g__MSBL8	s__uncultured_bacterium
551170b57117567b5d285ad890297821	0	6	0	0	0	0	0	0	0	0	0	0	Bacteria	p__Cloacimonadota	c__Cloacimonadia	o__Cloacimonadales	f__MSBL8	g__MSBL8	s__uncultured_bacterium
d4afdd549ed7f12ca053e1aef62770ca	0	0	0	0	0	0	0	0	0	0	7	0	Bacteria	p__Cloacimonadota	c__Cloacimonadia	o__Cloacimonadales	f__MSBL8	g__MSBL8	s__uncultured_bacterium
036399f66fe9eb43b7b3aedc9f9d5693	0	0	0	0	0	0	0	0	0	0	0	7	Bacteria	p__Cloacimonadota	c__Cloacimonadia	o__Cloacimonadales	f__MSBL8	g__MSBL8	s__uncultured_bacterium
50cafbc17b1b1f2b74becd76a4124a80	0	3	0	0	0	0	0	0	0	0	0	0	Bacteria	p__Cloacimonadota	c__Cloacimonadia	o__Cloacimonadales	f__MSBL8	g__MSBL8	s__uncultured_bacterium
4bc6f20a75e4ff40ca471c088ef77191	0	0	0	3	0	0	0	0	0	0	0	0	Bacteria	p__Cloacimonadota	c__Cloacimonadia	o__Cloacimonadales	f__MSBL8	g__MSBL8	s__uncultured_bacterium
50b70177a6a8d918ad16e42ef7f77174	0	2	0	0	0	0	0	0	0	0	0	0	Bacteria	p__Cloacimonadota	c__Cloacimonadia	o__Cloacimonadales	f__MSBL8	g__MSBL8	s__uncultured_bacterium
29b8c7ed91cec9818eda0aef1efaff01	1	0	0	0	0	0	0	0	0	0	0	0	Bacteria	p__Cloacimonadota	c__Cloacimonadia	o__Cloacimonadales	f__MSBL8	g__MSBL8	s__uncultured_bacterium
8b0084055937a66dac8af0a6715e26d7	0	2	0	0	0	0	0	0	0	0	0	0	Bacteria	p__Cloacimonadota	c__Cloacimonadia	o__Cloacimonadales	f__MSBL8	g__MSBL8	s__uncultured_bacterium
4f77f0cbbe792fb359800f1b3f253bb6	1	0	0	0	0	0	0	0	0	0	0	0	Bacteria	p__Cloacimonadota	c__Cloacimonadia	o__Cloacimonadales	f__PBS-18	g__PBS-18	s__uncultured_bacterium
07d66c2d9320260be5455f1b266197dc	0	0	0	15	12	0	0	0	0	14	0	0	Bacteria	p__Cloacimonadota	c__Cloacimonadia	o__MSBL2	f__MSBL2	g__MSBL2
4a68aafe0f765fd44f2624fc38a61639	7	0	10	0	0	0	0	0	0	0	0	2	Bacteria	p__Cloacimonadota	c__Cloacimonadia	o__MSBL2	f__MSBL2	g__MSBL2
911eaa329d927717fef15c5f4ee055f3	0	8	0	0	0	0	0	0	0	0	0	0	Bacteria	p__Cloacimonadota	c__Cloacimonadia	o__MSBL2	f__MSBL2	g__MSBL2
87a952b2bc501cee46c82b3f43ffe46e	0	0	0	0	0	10	0	0	0	0	0	0	Bacteria	p__Cloacimonadota	c__Cloacimonadia	o__MSBL2	f__MSBL2	g__MSBL2
152e489bf9e33e508646052724290995	0	0	0	0	0	0	0	0	0	0	5	0	Bacteria	p__Cloacimonadota	c__Cloacimonadia	o__MSBL2	f__MSBL2	g__MSBL2
187224586878ecf3a0719ec61f0439f1	0	0	0	0	0	0	0	0	0	0	7	0	Bacteria	p__Cyanobacteria	c__Cyanobacteriia	o__Chloroplast	f__Chloroplast	g__Chloroplast
6a99b562be85c06637716637553695dc	0	0	0	0	0	6	0	0	0	0	0	0	Bacteria	p__Cyanobacteria	c__Cyanobacteriia	o__Chloroplast	f__Chloroplast	g__Chloroplast
0e80b19c9ce6e11d37b3eba61749ac43	0	0	0	2	0	0	0	0	0	0	0	0	Bacteria	p__Cyanobacteria	c__Cyanobacteriia	o__Chloroplast	f__Chloroplast	g__Chloroplast	s__uncultured_bacterium
ead21eb62e08fa5a33b4169964c48601	0	0	0	0	0	0	23	28	5	0	0	0	Bacteria	p__Cyanobacteria	c__Cyanobacteriia	o__Chloroplast	f__Chloroplast	g__Chloroplast	s__uncultured_marine
23f70358bbed9c028ffd571265ce0abc	0	0	0	0	0	0	0	17	8	0	0	0	Bacteria	p__Cyanobacteria	c__Cyanobacteriia	o__Chloroplast	f__Chloroplast	g__Chloroplast	s__uncultured_organism
4bee071b4fa053ec77e8ebe7b4c591a7	0	0	0	3	0	0	0	0	0	0	0	0	Bacteria	p__Cyanobacteria	c__Cyanobacteriia	o__Chloroplast	f__Chloroplast	g__Chloroplast	s__uncultured_organism
892ae74a31d20726f4651ed1d28b1db1	0	0	0	0	8	0	31	130	0	669	872	896	Bacteria	p__Cyanobacteria	c__Cyanobacteriia	o__Cyanobacteriales
ff044ec2726628bf68c616634a0ae077	0	0	0	0	0	8	57	67	0	298	364	439	Bacteria	p__Cyanobacteria	c__Cyanobacteriia	o__Cyanobacteriales
198af90c9d237a04d04ddd369be17bf3	0	0	0	0	0	0	21	38	0	159	234	225	Bacteria	p__Cyanobacteria	c__Cyanobacteriia	o__Cyanobacteriales
9217c2a531b6ff239ed8ff69dd103ec1	0	0	0	0	0	0	0	2	0	0	0	0	Bacteria	p__Cyanobacteria	c__Cyanobacteriia	o__Cyanobacteriales
ca6759366519255a53807acf680d5e4b	0	1	0	0	0	0	0	0	0	0	0	0	Bacteria	p__Cyanobacteria	c__Cyanobacteriia	o__Cyanobacteriales	f__Coleofasciculaceae	g__Coleofasciculus_PCC-7420
db2e5a964f27ded3ffdc8c7ae06e807c	0	0	0	0	0	0	0	0	2	0	72	0	Bacteria	p__Cyanobacteria	c__Cyanobacteriia	o__Cyanobacteriales	f__Coleofasciculaceae	g__Coleofasciculus_PCC-7420	s__uncultured_organism
02f48584c00112d412cef6be0f787dd6	0	2	0	0	0	0	0	0	0	0	0	0	Bacteria	p__Cyanobacteria	c__Cyanobacteriia	o__Cyanobacteriales	f__Oscillatoriaceae
b56a2e9ce1eb1d183751e2a84ad47514	0	0	0	79	11	25	69	278	195	0	0	0	Bacteria	p__Cyanobacteria	c__Cyanobacteriia	o__Cyanobacteriales	f__Oscillatoriaceae	g__Oscillatoria_PCC-6304
089360de1e3bd1baeca40efaaf60c4fb	4	0	0	0	0	0	83	190	113	0	0	0	Bacteria	p__Cyanobacteria	c__Cyanobacteriia	o__Cyanobacteriales	f__Oscillatoriaceae	g__Oscillatoria_PCC-6304
ea13bea8ca344c32fe7f69a25cc25ca4	0	0	2	0	0	0	0	0	0	0	0	0	Bacteria	p__Cyanobacteria	c__Cyanobacteriia	o__Cyanobacteriales	f__Oscillatoriaceae	g__Oscillatoria_PCC-6304
ed9784c1c131b083e02d989e1840a660	0	0	0	0	0	0	0	0	0	12	0	15	Bacteria	p__Cyanobacteria	c__Cyanobacteriia	o__Cyanobacteriales	f__Paraspirulinaceae	g__Halospirulina_CCC_Baja-95_Cl.2
9b2063144ceee06b793988b10317fa70	0	0	0	0	0	0	0	0	0	0	22	0	Bacteria	p__Cyanobacteria	c__Cyanobacteriia	o__Cyanobacteriales	f__Paraspirulinaceae	g__Halospirulina_CCC_Baja-95_Cl.2
3c218147ffab35e435e933a8f57ab551	0	0	0	0	0	0	0	0	0	15	61	8	Bacteria	p__Cyanobacteria	c__Cyanobacteriia	o__Cyanobacteriales	f__Paraspirulinaceae	g__Spirulina_CCC_Snake_P-Y-85	s__uncultured_organism
02febce851f8285a475d86914c7db6d9	0	0	0	0	0	0	0	29	0	0	0	0	Bacteria	p__Cyanobacteria	c__Cyanobacteriia	o__Cyanobacteriales	f__Paraspirulinaceae	g__Spirulina_CCC_Snake_P-Y-85	s__uncultured_organism
20e8db4afbead0a0dbaff45585d9a5ff	0	0	0	0	0	0	0	0	0	11	52	51	Bacteria	p__Cyanobacteria	c__Cyanobacteriia	o__Cyanobacteriales	f__Rubidibacteraceae	g__Dactylococcopsis_PCC-8305
9ac8d194d8b83b95954d5244fbee0fbe	0	0	0	0	0	0	0	0	6	0	53	0	Bacteria	p__Cyanobacteria	c__Cyanobacteriia	o__Cyanobacteriales	f__Rubidibacteraceae	g__Dactylococcopsis_PCC-8305	s__uncultured_organism
2197157021ef7f3282d8e59fffebad2c	0	0	0	13	0	0	0	12	0	0	0	19	Bacteria	p__Cyanobacteria	c__Cyanobacteriia	o__Cyanobacteriales	f__Rubidibacteraceae	g__Dactylococcopsis_PCC-8305	s__uncultured_organism
f84bb5a716b001fe6c62fc3109fe56ee	0	0	0	0	0	0	0	0	0	40	0	0	Bacteria	p__Cyanobacteria	c__Cyanobacteriia	o__Cyanobacteriales	f__Rubidibacteraceae	g__Dactylococcopsis_PCC-8305	s__uncultured_organism
e5cb6f61aa93180a1f5a12427d05351d	0	0	0	0	0	24	0	0	0	0	0	0	Bacteria	p__Cyanobacteria	c__Cyanobacteriia	o__Cyanobacteriales	f__Rubidibacteraceae	g__Dactylococcopsis_PCC-8305	s__uncultured_organism
2a6caf7e0026e1dff3d5b97caf3dc748	0	0	0	0	16	0	0	0	0	0	0	0	Bacteria	p__Cyanobacteria	c__Cyanobacteriia	o__Cyanobacteriales	f__Rubidibacteraceae	g__Dactylococcopsis_PCC-8305	s__uncultured_organism
0d5053fb63b4133c5a9d99ac1674fce1	0	0	0	0	0	0	12	0	0	0	0	0	Bacteria	p__Cyanobacteria	c__Cyanobacteriia	o__Cyanobacteriales	f__Rubidibacteraceae	g__Dactylococcopsis_PCC-8305	s__uncultured_organism
f4f0566cb39735eabcd49db1efe0173c	1	0	0	0	0	0	0	0	0	0	0	0	Bacteria	p__Cyanobacteria	c__Cyanobacteriia	o__Cyanobacteriales	f__Xenococcaceae	g__Xenococcus_PCC-7305
73a0e8af636cead977b5f8a5b01047ca	0	0	0	0	0	0	74	83	4	0	0	0	Bacteria	p__Cyanobacteria	c__Cyanobacteriia	o__Oxyphotobacteria_Incertae_Sedis	f__Unknown_Family	g__uncultured	s__uncultured_organism
e44481bb0f37a56bccf0e295a6653756	0	0	0	6	0	0	0	0	0	0	0	0	Bacteria	p__Cyanobacteria	c__Cyanobacteriia	o__Oxyphotobacteria_Incertae_Sedis	f__Unknown_Family	g__uncultured	s__uncultured_organism
e0f4d02df32f2f15959667266009b527	0	0	0	7	0	0	0	0	0	0	0	0	Bacteria	p__Cyanobacteria	c__Cyanobacteriia	o__Oxyphotobacteria_Incertae_Sedis	f__Unknown_Family	g__uncultured	s__uncultured_organism
6b15090c17e68083f1460ac147989e96	0	0	0	0	0	0	0	0	0	1	5	0	Bacteria	p__Cyanobacteria	c__Cyanobacteriia	o__Oxyphotobacteria_Incertae_Sedis	f__Unknown_Family	g__uncultured	s__uncultured_organism
cf3656c6ebee9042d9d49aaa1487a24c	0	0	0	0	0	0	0	2	0	0	0	0	Bacteria	p__Cyanobacteria	c__Cyanobacteriia	o__Phormidesmiales
245a8443976f359043ba3f5565f270fc	0	12	4	0	16	16	0	0	0	0	0	0	Bacteria	p__Cyanobacteria	c__Cyanobacteriia	o__Phormidesmiales	f__Nodosilineaceae
96e8f9c640275ae88541b3284cfffe41	20	0	0	0	9	0	0	0	0	0	0	0	Bacteria	p__Cyanobacteria	c__Cyanobacteriia	o__Phormidesmiales	f__Nodosilineaceae
c646501fc4f35fe8c8b4e8f5740348cf	0	13	0	7	0	0	0	0	0	0	0	0	Bacteria	p__Cyanobacteria	c__Cyanobacteriia	o__Phormidesmiales	f__Nodosilineaceae
69df366e95b446bbf98cdfe1f804813c	0	0	0	2	0	0	0	0	0	0	0	0	Bacteria	p__Cyanobacteria	c__Cyanobacteriia	o__Phormidesmiales	f__Nodosilineaceae
fddc2e966f000566106554dd82f1a963	0	0	0	0	0	0	0	37	0	0	0	0	Bacteria	p__Cyanobacteria	c__Cyanobacteriia	o__Phormidesmiales	f__Nodosilineaceae	g__Nodosilinea_PCC-7104
e43ab0adf9057c63b02c98009ba9face	0	0	0	0	0	0	18	0	0	0	0	0	Bacteria	p__Cyanobacteria	c__Cyanobacteriia	o__Phormidesmiales	f__Nodosilineaceae	g__Nodosilinea_PCC-7104
08b9b2668030cc1926d37ee14f425e23	0	0	0	2	0	0	0	0	0	0	0	0	Bacteria	p__Cyanobacteria	c__Cyanobacteriia	o__Phormidesmiales	f__Nodosilineaceae	g__Nodosilinea_PCC-7104
296ebfccbce1476694cfeebca90ab570	0	0	0	0	0	13	0	0	0	0	0	0	Bacteria	p__Cyanobacteria	c__Cyanobacteriia	o__Phormidesmiales	f__Phormidesmiaceae	g__Phormidium_MBIC10003
a03b6b17faf30875a8a4f664ff62fc36	0	0	0	0	9	0	0	0	0	0	0	0	Bacteria	p__Cyanobacteria	c__Cyanobacteriia	o__Phormidesmiales	f__Phormidesmiaceae	g__Phormidium_MBIC10003
f43d3a6c03a2447a3ebd36b65e8d15df	0	0	0	6	0	0	0	0	0	0	0	0	Bacteria	p__Cyanobacteria	c__Cyanobacteriia	o__Phormidesmiales	f__Phormidesmiaceae	g__Phormidium_MBIC10003
17feb7827bbc8fc5e14bcaf2c4b56fbe	0	4	0	0	0	0	0	0	0	0	0	0	Bacteria	p__Cyanobacteria	c__Cyanobacteriia	o__Phormidesmiales	f__Phormidesmiaceae	g__Phormidium_MBIC10003
2980f34d4b375c99eaf1419db4619b53	3	0	0	0	0	0	0	0	0	0	0	0	Bacteria	p__Cyanobacteria	c__Cyanobacteriia	o__Phormidesmiales	f__Phormidesmiaceae	g__Phormidium_MBIC10003
a41e2b3a182522dec1ae3196759db5cc	0	0	0	0	0	0	17	0	0	0	0	6	Bacteria	p__Cyanobacteria	c__Cyanobacteriia	o__Phormidesmiales	f__Phormidesmiaceae	g__Phormidium_MBIC10003	s__uncultured_organism
fa25efc46950f2c1cd232fd6e760cfbf	0	0	0	0	0	0	0	11	0	0	0	0	Bacteria	p__Cyanobacteria	c__Cyanobacteriia	o__Phormidesmiales	f__Phormidesmiaceae	g__Phormidium_MBIC10003	s__uncultured_organism
ff2c44f6fe9cab7d29ee283b25cea900	0	0	0	0	0	0	0	0	4	0	0	0	Bacteria	p__Cyanobacteria	c__Cyanobacteriia	o__Phormidesmiales	f__Phormidesmiaceae	g__Phormidium_MBIC10003	s__uncultured_organism
4ef74ec7349d95d450c2edf2db2a6bab	0	0	0	0	0	0	2	0	0	0	0	0	Bacteria	p__Cyanobacteria	c__Vampirivibrionia	o__Caenarcaniphilales	f__Caenarcaniphilales	g__Caenarcaniphilales
636e7d0ec0f30cf96391494ec4ddae21	4	0	0	0	0	0	0	0	0	0	0	0	Bacteria	p__Cyanobacteria	c__Vampirivibrionia	o__Gastranaerophilales	f__Gastranaerophilales	g__Gastranaerophilales
9fc02e24d27f7c7bae40fd76396afd09	0	0	4	0	0	0	0	0	0	0	0	0	Bacteria	p__Cyanobacteria	c__Vampirivibrionia	o__Gastranaerophilales	f__Gastranaerophilales	g__Gastranaerophilales
10d8c8667fb6b3aa5caac65c7d1b5a43	2	0	4	0	0	0	0	0	0	0	0	0	Bacteria	p__Cyanobacteria	c__Vampirivibrionia	o__Gastranaerophilales	f__Gastranaerophilales	g__Gastranaerophilales	s__uncultured_organism
e1827b547a69304a9622a0c63afcd7fe	0	5	0	0	0	0	0	0	0	0	0	0	Bacteria	p__Cyanobacteria	c__Vampirivibrionia	o__Gastranaerophilales	f__Gastranaerophilales	g__Gastranaerophilales	s__uncultured_organism
7da39ac4952fe7a8c808f8df6eeccda8	0	0	0	0	0	0	0	0	0	2	0	0	Bacteria	p__Cyanobacteria	c__Vampirivibrionia	o__Gastranaerophilales	f__Gastranaerophilales	g__Gastranaerophilales	s__uncultured_organism
697002595e69aad411b83efdbb99c499	0	0	0	0	0	0	0	12	0	0	0	0	Bacteria	p__Cyanobacteria	c__Vampirivibrionia	o__Vampirovibrionales	f__Vampirovibrionales	g__Vampirovibrionales
2dc05436c4735d71017f2ca3ed685fce	0	0	0	0	0	0	0	0	0	0	0	6	Bacteria	p__Cyanobacteria	c__Vampirivibrionia	o__Vampirovibrionales	f__Vampirovibrionales	g__Vampirovibrionales
770f5154798a719068267fed1e266e3f	0	0	3	0	0	0	0	0	0	0	0	0	Bacteria	p__Cyanobacteria	c__Vampirivibrionia	o__Vampirovibrionales	f__Vampirovibrionales	g__Vampirovibrionales
dbb82ba53b55b111640a8e1bd8a6b831	0	0	0	0	0	0	7	0	0	0	0	0	Bacteria	p__Cyanobacteria	c__Vampirivibrionia	o__Vampirovibrionales	f__Vampirovibrionales	g__Vampirovibrionales	s__uncultured_bacterium
4ad9f0d328fb684d1d33a0222f61a560	0	0	4	0	0	0	0	0	0	0	0	0	Bacteria	p__Cyanobacteria	c__Vampirivibrionia	o__Vampirovibrionales	f__Vampirovibrionales	g__Vampirovibrionales	s__uncultured_bacterium
e2f4b6b9e1466af0bdb769bcd9dabd1b	0	0	2	0	0	0	0	0	0	0	0	0	Bacteria	p__Cyanobacteria	c__Vampirivibrionia	o__Vampirovibrionales	f__Vampirovibrionales	g__Vampirovibrionales	s__uncultured_bacterium
e0e06b8439b7eb5a8ab4f5729a7f8beb	0	0	0	73	34	0	0	0	0	0	0	0	Bacteria	p__Deinococcota	c__Deinococci	o__Deinococcales	f__Trueperaceae	g__Truepera
9ff33d8c37478a978e091ec8305ca15b	0	0	0	0	0	39	19	32	0	0	0	0	Bacteria	p__Deinococcota	c__Deinococci	o__Deinococcales	f__Trueperaceae	g__Truepera
b1387e5a85aacbea877664dd7fce5a82	0	0	0	30	0	38	0	0	0	0	0	3	Bacteria	p__Deinococcota	c__Deinococci	o__Deinococcales	f__Trueperaceae	g__Truepera
d15aee6782e3e9407659cbd02c22355a	0	0	24	36	0	0	0	0	0	0	0	0	Bacteria	p__Deinococcota	c__Deinococci	o__Deinococcales	f__Trueperaceae	g__Truepera
8493d8564f14cb811ad6158514de95f0	0	0	0	0	42	0	0	0	0	0	0	0	Bacteria	p__Deinococcota	c__Deinococci	o__Deinococcales	f__Trueperaceae	g__Truepera
b64acbd50a226741e764ad2702e3c12d	0	18	0	0	0	7	0	0	0	0	0	0	Bacteria	p__Deinococcota	c__Deinococci	o__Deinococcales	f__Trueperaceae	g__Truepera
70e53e6f3f61ac1bd65eddb34a413141	0	0	0	0	0	0	0	0	21	0	0	0	Bacteria	p__Deinococcota	c__Deinococci	o__Deinococcales	f__Trueperaceae	g__Truepera
5106d2a2c4a425bdbc4b54d4f0bfa0ea	11	0	0	0	0	0	0	0	0	0	0	0	Bacteria	p__Deinococcota	c__Deinococci	o__Deinococcales	f__Trueperaceae	g__Truepera
32e0ad651b1898dd234810d1c5460213	0	0	0	51	0	0	86	0	61	94	155	162	Bacteria	p__Deinococcota	c__Deinococci	o__Deinococcales	f__Trueperaceae	g__Truepera	s__uncultured_organism
bbb40a1f47d0f29e6a6c014db09ba987	0	0	0	0	0	42	49	0	81	54	114	120	Bacteria	p__Deinococcota	c__Deinococci	o__Deinococcales	f__Trueperaceae	g__Truepera	s__uncultured_organism
88475d3b8351d9122b1e70a8a62d9d74	0	0	0	0	0	0	157	0	70	31	120	44	Bacteria	p__Deinococcota	c__Deinococci	o__Deinococcales	f__Trueperaceae	g__Truepera	s__uncultured_organism
3a09f7f4e895a8bf3115ba4dee0b28b9	0	0	0	0	31	0	0	0	0	0	0	0	Bacteria	p__Deinococcota	c__Deinococci	o__Deinococcales	f__Trueperaceae	g__Truepera	s__uncultured_organism
25f6446ec9bd1317096d619c091ad985	2	0	0	0	0	0	0	0	0	0	0	0	Bacteria	p__Deinococcota	c__Deinococci	o__Deinococcales	f__Trueperaceae	g__Truepera	s__uncultured_organism
b1c8650c3436a51236824b6c8a46c769	0	0	0	0	0	0	2	0	0	0	0	0	Bacteria	p__Deinococcota	c__Deinococci	o__Deinococcales	f__Trueperaceae	g__Truepera	s__uncultured_organism
c50ac57060a04a0875b0da054b449413	8	0	0	0	0	0	0	0	0	0	0	0	Bacteria	p__Dependentiae	c__Babeliae	o__Babeliales	f__Babeliales	g__Babeliales
676c2a013f22819ba13981f377301c3e	0	10	0	0	0	0	0	0	0	0	0	0	Bacteria	p__Dependentiae	c__Babeliae	o__Babeliales	f__Babeliales	g__Babeliales	s__uncultured_organism
589cc4432eaba605543716e7be7e78bf	3	0	0	0	0	0	0	0	0	0	0	0	Bacteria	p__Dependentiae	c__Babeliae	o__Babeliales	f__Babeliales	g__Babeliales	s__uncultured_organism
6a10939b4e0200977ad8e4ca9dc8a58f	0	0	0	0	0	0	0	0	10	0	0	0	Bacteria	p__Dependentiae	c__Babeliae	o__Babeliales	f__UBA12409	g__UBA12409	s__uncultured_bacterium
a2a27521c20dfba282f118befa1fff4c	0	0	0	0	0	2	0	0	0	0	0	0	Bacteria	p__Dependentiae	c__Babeliae	o__Babeliales	f__UBA12409	g__UBA12409	s__uncultured_bacterium
392f883404b9e8d9c9eb3a5b28f29728	0	0	0	0	0	0	0	0	0	0	16	0	Bacteria	p__Desulfobacterota
97374919721fdfa1f8dd4b566aa86761	0	0	0	0	0	0	0	0	0	0	0	10	Bacteria	p__Desulfobacterota
a7b3574834d9273ce40f38ae7b738ffa	0	5	0	0	0	0	0	0	0	0	0	0	Bacteria	p__Desulfobacterota
b6f3d43c1a1138e4d8a5d0d88606e386	0	0	0	0	0	0	0	0	0	7	0	0	Bacteria	p__Desulfobacterota
43503f2e4bf0c0ce848e516d20a2fedd	0	0	0	0	0	0	0	0	0	0	0	7	Bacteria	p__Desulfobacterota
e859ef4c00dd6e397f21c48baf08b914	7	0	0	0	0	0	0	0	0	0	0	0	Bacteria	p__Desulfobacterota
e94116f9af4d80f35155012b2b950cef	0	0	0	0	0	0	0	0	0	4	0	0	Bacteria	p__Desulfobacterota
0459ae83f15d0f708a4833912a463d22	0	6	0	0	0	0	0	0	0	0	0	0	Bacteria	p__Desulfobacterota
84e23c3899980e8b3cc6353287d2e429	0	4	0	0	0	0	0	0	0	0	0	0	Bacteria	p__Desulfobacterota
7c5ee6c4312cddd51ad57de1a09b81c6	0	0	0	0	0	0	0	0	0	4	0	0	Bacteria	p__Desulfobacterota
f7c545769df0aa2614f43b916d17bf41	0	0	0	0	0	0	0	0	0	0	4	0	Bacteria	p__Desulfobacterota
ed4ef12aece60019c8dc2decfc530d08	0	3	0	0	0	0	0	0	0	0	0	0	Bacteria	p__Desulfobacterota
2e4131adb4fd1ddbb047072d1798f6fa	0	0	0	0	0	0	4	0	0	0	0	0	Bacteria	p__Desulfobacterota
6895c99aec9f26bc8c50832cff4a8299	0	0	0	0	0	0	0	0	3	0	0	0	Bacteria	p__Desulfobacterota
a163a99d61f7dc68173bd5b91cf01c70	0	0	2	0	0	0	0	0	0	0	0	0	Bacteria	p__Desulfobacterota
46e31b889129739409d8edc6735a0362	0	0	0	0	0	0	3	0	0	0	0	0	Bacteria	p__Desulfobacterota
b3869066d5b40b4f4b80d5e2cbccd55a	0	0	0	0	0	0	0	0	0	3	0	0	Bacteria	p__Desulfobacterota
3db8d8e2a43ab2b84b29fdf7cb3aa252	0	0	3	0	0	0	0	0	0	0	0	0	Bacteria	p__Desulfobacterota	c__Desulfarculia	o__Desulfarculales	f__Desulfarculaceae	g__Desulfocarbo
a2e4c057ab48d1bc6942940ce8ba532f	0	0	0	0	0	0	0	0	0	0	0	24	Bacteria	p__Desulfobacterota	c__Desulfobacteria	o__Desulfatiglandales	f__Desulfatiglandaceae	g__Desulfatiglans
141e83956d309459a322b3ac9ecafde9	0	8	7	0	0	0	0	0	0	0	0	0	Bacteria	p__Desulfobacterota	c__Desulfobacteria	o__Desulfatiglandales	f__Desulfatiglandaceae	g__Desulfatiglans
bd7121e8627b0bfeceec6d79c5400bcc	11	2	0	0	0	0	0	0	0	0	0	0	Bacteria	p__Desulfobacterota	c__Desulfobacteria	o__Desulfatiglandales	f__Desulfatiglandaceae	g__Desulfatiglans
ac0ad2f4f74240480a7f4be3632526b4	0	0	0	0	0	10	0	0	0	0	0	0	Bacteria	p__Desulfobacterota	c__Desulfobacteria	o__Desulfatiglandales	f__Desulfatiglandaceae	g__Desulfatiglans
12d192e6a24798fe3ae55171db0a56f9	0	0	0	0	11	0	0	0	0	0	0	0	Bacteria	p__Desulfobacterota	c__Desulfobacteria	o__Desulfatiglandales	f__Desulfatiglandaceae	g__Desulfatiglans
97ed94a82732919aa9bf47eceaa0b7b5	0	0	0	0	0	0	0	0	0	4	0	0	Bacteria	p__Desulfobacterota	c__Desulfobacteria	o__Desulfatiglandales	f__Desulfatiglandaceae	g__Desulfatiglans
98561f9f26515129305957b9c9c52d88	0	0	4	0	0	0	0	0	0	0	0	0	Bacteria	p__Desulfobacterota	c__Desulfobacteria	o__Desulfatiglandales	f__Desulfatiglandaceae	g__Desulfatiglans
8b4a3ce5fc34f35e705f62ebd723f03d	0	0	0	3	0	0	0	0	0	0	0	0	Bacteria	p__Desulfobacterota	c__Desulfobacteria	o__Desulfatiglandales	f__Desulfatiglandaceae	g__Desulfatiglans
177b3467239a0fdf4759f47100b3990d	0	0	0	0	0	2	0	0	0	0	0	0	Bacteria	p__Desulfobacterota	c__Desulfobacteria	o__Desulfatiglandales	f__Desulfatiglandaceae	g__Desulfatiglans
3af7be87c488eb23050e1747fb9e7b84	0	13	17	0	32	18	0	0	0	0	0	0	Bacteria	p__Desulfobacterota	c__Desulfobacteria	o__Desulfatiglandales	f__Desulfatiglandaceae	g__Desulfatiglans	s__uncultured_bacterium
1a586917c17f39c401bf5e8cc3969be5	21	0	0	38	0	0	0	0	0	0	0	0	Bacteria	p__Desulfobacterota	c__Desulfobacteria	o__Desulfatiglandales	f__Desulfatiglandaceae	g__Desulfatiglans	s__uncultured_bacterium
a74b00abffb3ca258fd2bc98972e7515	16	15	0	0	0	0	0	0	0	0	0	0	Bacteria	p__Desulfobacterota	c__Desulfobacteria	o__Desulfatiglandales	f__Desulfatiglandaceae	g__Desulfatiglans	s__uncultured_bacterium
9d9bc63aa71d29613c313d2a6b478e54	12	0	8	0	0	0	0	3	0	0	0	0	Bacteria	p__Desulfobacterota	c__Desulfobacteria	o__Desulfatiglandales	f__Desulfatiglandaceae	g__Desulfatiglans	s__uncultured_bacterium
8b91c289bc4d2ebf3ee6541edafebd18	0	0	10	0	0	0	0	0	0	0	0	0	Bacteria	p__Desulfobacterota	c__Desulfobacteria	o__Desulfatiglandales	f__Desulfatiglandaceae	g__Desulfatiglans	s__uncultured_bacterium
c8dccdeeab044e77f8c3cbbd790f403b	0	10	0	0	0	0	0	0	0	0	0	0	Bacteria	p__Desulfobacterota	c__Desulfobacteria	o__Desulfatiglandales	f__Desulfatiglandaceae	g__Desulfatiglans	s__uncultured_bacterium
e5f223d2ddedc4782634693bfc08436a	0	0	0	0	0	0	0	0	0	0	11	0	Bacteria	p__Desulfobacterota	c__Desulfobacteria	o__Desulfatiglandales	f__Desulfatiglandaceae	g__Desulfatiglans	s__uncultured_bacterium
285f5ad93c30301cff36939ac27fb6fe	0	0	0	0	0	0	0	0	0	5	0	0	Bacteria	p__Desulfobacterota	c__Desulfobacteria	o__Desulfatiglandales	f__Desulfatiglandaceae	g__Desulfatiglans	s__uncultured_bacterium
010975cd825fbc7b47fc197bd762d59b	0	0	0	0	0	0	0	0	0	0	25	0	Bacteria	p__Desulfobacterota	c__Desulfobacteria	o__Desulfatiglandales	f__Desulfatiglandaceae	g__Desulfatiglans	s__uncultured_organism
6918b9c7c7905a08cc58716814141f61	0	0	0	0	0	0	0	0	0	19	0	0	Bacteria	p__Desulfobacterota	c__Desulfobacteria	o__Desulfatiglandales	f__Desulfatiglandaceae	g__Desulfatiglans	s__uncultured_organism
c7ea04470eb54eb5551e1cb2c79b90eb	0	0	0	0	0	0	0	0	0	22	0	0	Bacteria	p__Desulfobacterota	c__Desulfobacteria	o__Desulfatiglandales	f__Desulfatiglandaceae	g__Desulfatiglans	s__uncultured_organism
bce704375a07807dce929f237f139e02	0	0	0	0	11	0	0	0	0	0	0	0	Bacteria	p__Desulfobacterota	c__Desulfobacteria	o__Desulfatiglandales	f__Desulfatiglandaceae	g__Desulfatiglans	s__uncultured_organism
b33f25fd8e768f13eac2067df040cf15	0	0	0	0	0	0	0	0	0	0	0	7	Bacteria	p__Desulfobacterota	c__Desulfobacteria	o__Desulfatiglandales	f__Desulfatiglandaceae	g__Desulfatiglans	s__uncultured_organism
85ed34a1737cfbec050eb0b60bd8ecc1	0	0	0	0	0	0	0	0	3	0	0	0	Bacteria	p__Desulfobacterota	c__Desulfobacteria	o__Desulfatiglandales	f__Desulfatiglandaceae	g__Desulfatiglans	s__uncultured_organism
8b936c4e8949f153a69609c0fdbcebb2	0	0	0	17	0	0	0	0	0	0	0	0	Bacteria	p__Desulfobacterota	c__Desulfobacteria	o__Desulfobacterales
ba011d4cc041f19f3b9dde0559687165	0	0	0	3	0	0	0	0	0	0	0	0	Bacteria	p__Desulfobacterota	c__Desulfobacteria	o__Desulfobacterales
d80d658f9eb3e5a99377f0a240b59ea9	2	0	0	0	0	0	0	0	0	0	0	0	Bacteria	p__Desulfobacterota	c__Desulfobacteria	o__Desulfobacterales
1aa6e576b2d5152bdcb805a25a8cf090	0	0	0	0	7	17	0	0	0	0	0	0	Bacteria	p__Desulfobacterota	c__Desulfobacteria	o__Desulfobacterales	f__Desulfobacteraceae	g__Desulfotignum
6085be448ba54b974256d1ec0085a6ba	0	0	0	4	0	0	0	0	0	20	0	0	Bacteria	p__Desulfobacterota	c__Desulfobacteria	o__Desulfobacterales	f__Desulfobacteraceae	g__uncultured
f0e451c22cba1b8d9adfceb34e98e52a	0	0	0	0	0	0	0	0	8	0	0	0	Bacteria	p__Desulfobacterota	c__Desulfobacteria	o__Desulfobacterales	f__Desulfobacteraceae	g__uncultured
e8a334266811143e3aee71f0b7429193	0	0	0	0	5	9	0	0	0	26	16	0	Bacteria	p__Desulfobacterota	c__Desulfobacteria	o__Desulfobacterales	f__Desulfobacteraceae	g__uncultured	s__uncultured_organism
f0a971624dd6dbbc48568bf5c26d9cf4	0	0	0	0	0	0	0	0	0	0	0	6	Bacteria	p__Desulfobacterota	c__Desulfobacteria	o__Desulfobacterales	f__Desulfobacteraceae	g__uncultured	s__uncultured_organism
ee11d06077c258de02fe05eafd23ceec	0	0	0	0	0	0	0	0	0	1	0	0	Bacteria	p__Desulfobacterota	c__Desulfobacteria	o__Desulfobacterales	f__Desulfococcaceae	g__Desulfonema
3c547c43c3d1bc03786db6030b801e58	45	48	100	0	0	0	0	0	0	74	62	84	Bacteria	p__Desulfobacterota	c__Desulfobacteria	o__Desulfobacterales	f__Desulfococcaceae	g__Desulfonema	s__uncultured_organism
a96c3aae71f6cb757a6a0e8749eda774	13	0	0	0	0	0	0	0	0	91	54	41	Bacteria	p__Desulfobacterota	c__Desulfobacteria	o__Desulfobacterales	f__Desulfococcaceae	g__uncultured	s__uncultured_organism
528fe6b3d9df2c2382acbc77faab702e	10	0	19	0	56	0	0	0	0	0	0	47	Bacteria	p__Desulfobacterota	c__Desulfobacteria	o__Desulfobacterales	f__Desulfococcaceae	g__uncultured	s__uncultured_organism
30d7f23072c0345add5ff460d4ebf1cd	0	0	0	0	15	0	0	0	0	45	0	69	Bacteria	p__Desulfobacterota	c__Desulfobacteria	o__Desulfobacterales	f__Desulfococcaceae	g__uncultured	s__uncultured_organism
c70397d85ec6ee34667721456189b70f	0	16	0	0	0	0	0	0	0	63	0	48	Bacteria	p__Desulfobacterota	c__Desulfobacteria	o__Desulfobacterales	f__Desulfococcaceae	g__uncultured	s__uncultured_organism
18f8331db8c662d96cc940e9150ac488	0	7	0	0	0	48	0	0	0	54	0	0	Bacteria	p__Desulfobacterota	c__Desulfobacteria	o__Desulfobacterales	f__Desulfococcaceae	g__uncultured	s__uncultured_organism
9233a520f27f6afcbbf7e96526c5965f	0	0	0	0	18	0	0	0	0	39	0	42	Bacteria	p__Desulfobacterota	c__Desulfobacteria	o__Desulfobacterales	f__Desulfococcaceae	g__uncultured	s__uncultured_organism
09638ee87c40c8e76e8753dfc93bfdb9	0	0	0	0	0	0	0	0	0	0	104	0	Bacteria	p__Desulfobacterota	c__Desulfobacteria	o__Desulfobacterales	f__Desulfococcaceae	g__uncultured	s__uncultured_organism
672e8ae8656b0b228474ae6431622e21	22	45	0	0	0	0	0	0	0	0	0	0	Bacteria	p__Desulfobacterota	c__Desulfobacteria	o__Desulfobacterales	f__Desulfococcaceae	g__uncultured	s__uncultured_organism
5ced2a07cb32e9fb36bfc6118d9ec8ea	0	0	30	10	0	0	0	0	0	0	0	0	Bacteria	p__Desulfobacterota	c__Desulfobacteria	o__Desulfobacterales	f__Desulfococcaceae	g__uncultured	s__uncultured_organism
9f26f8bed46bf62b595def5898f88ac8	9	0	17	0	0	13	0	0	0	0	0	0	Bacteria	p__Desulfobacterota	c__Desulfobacteria	o__Desulfobacterales	f__Desulfococcaceae	g__uncultured	s__uncultured_organism
9645f0ae2f3e199f1a07d4060c9daf9f	8	0	0	0	22	0	0	0	0	0	0	0	Bacteria	p__Desulfobacterota	c__Desulfobacteria	o__Desulfobacterales	f__Desulfococcaceae	g__uncultured	s__uncultured_organism
8a78b3fa042eb281584ce8d0b1e018e5	0	0	0	0	0	21	0	0	0	8	0	0	Bacteria	p__Desulfobacterota	c__Desulfobacteria	o__Desulfobacterales	f__Desulfococcaceae	g__uncultured	s__uncultured_organism
78201914a8a417a941d0ea385f026071	0	0	0	0	0	0	0	0	0	0	25	0	Bacteria	p__Desulfobacterota	c__Desulfobacteria	o__Desulfobacterales	f__Desulfococcaceae	g__uncultured	s__uncultured_organism
9a7833a96b38d73703485e180f9f3d37	20	0	0	0	0	0	0	0	0	0	0	0	Bacteria	p__Desulfobacterota	c__Desulfobacteria	o__Desulfobacterales	f__Desulfococcaceae	g__uncultured	s__uncultured_organism
ad16556a87e6ddcccdd1d967e7eb9de7	0	0	0	0	0	0	0	0	0	0	19	0	Bacteria	p__Desulfobacterota	c__Desulfobacteria	o__Desulfobacterales	f__Desulfococcaceae	g__uncultured	s__uncultured_organism
020e0eade007969db2d4975992d8c50c	0	13	0	0	0	0	0	0	0	0	0	0	Bacteria	p__Desulfobacterota	c__Desulfobacteria	o__Desulfobacterales	f__Desulfococcaceae	g__uncultured	s__uncultured_organism
b9f332ccbcd6f5450e9f504189d9c507	4	0	0	0	0	0	0	0	0	0	0	0	Bacteria	p__Desulfobacterota	c__Desulfobacteria	o__Desulfobacterales	f__Desulfococcaceae	g__uncultured	s__uncultured_organism
e12bc4fee7f8b235abc7109a8726a0ba	0	3	0	0	0	0	0	0	0	0	0	0	Bacteria	p__Desulfobacterota	c__Desulfobacteria	o__Desulfobacterales	f__Desulfococcaceae	g__uncultured	s__uncultured_organism
03bb43ffb4b9fe699ab2ad5a7badf9f1	0	0	0	5	0	0	0	0	0	0	0	0	Bacteria	p__Desulfobacterota	c__Desulfobacteria	o__Desulfobacterales	f__Desulfococcaceae	g__uncultured	s__uncultured_organism
a593a0c21e0b0a7f586a9929fd11404e	5	0	0	0	0	0	0	0	0	0	0	0	Bacteria	p__Desulfobacterota	c__Desulfobacteria	o__Desulfobacterales	f__Desulfococcaceae	g__uncultured	s__uncultured_organism
d29dc2bcdca308daab125f0c7664455a	0	0	1	0	0	0	0	0	0	0	0	0	Bacteria	p__Desulfobacterota	c__Desulfobacteria	o__Desulfobacterales	f__Desulfococcaceae	g__uncultured	s__uncultured_organism
1130da9e17ea92f435262d886f4080dd	0	19	0	0	0	0	0	0	0	0	0	0	Bacteria	p__Desulfobacterota	c__Desulfobacteria	o__Desulfobacterales	f__Desulfosarcinaceae
4033776339a5c59532de58cc8c5a583a	16	0	0	0	0	0	0	0	0	0	0	0	Bacteria	p__Desulfobacterota	c__Desulfobacteria	o__Desulfobacterales	f__Desulfosarcinaceae
cb26c316ad9a7d20cf95d64832195cc0	8	0	0	0	0	0	0	0	0	0	0	0	Bacteria	p__Desulfobacterota	c__Desulfobacteria	o__Desulfobacterales	f__Desulfosarcinaceae
7c21696d7789b1874a43ce7d243a34d1	0	2	0	0	0	0	0	0	0	0	0	0	Bacteria	p__Desulfobacterota	c__Desulfobacteria	o__Desulfobacterales	f__Desulfosarcinaceae
6d4b945312b0df516abb780fce5c4a5a	0	1	0	0	0	0	0	0	0	0	0	0	Bacteria	p__Desulfobacterota	c__Desulfobacteria	o__Desulfobacterales	f__Desulfosarcinaceae
2b5aee63c99374f1dc3272b668d513b2	0	0	0	0	2	0	0	0	0	0	0	0	Bacteria	p__Desulfobacterota	c__Desulfobacteria	o__Desulfobacterales	f__Desulfosarcinaceae
93feafbfd0210424e64859f050524634	0	0	19	0	0	0	0	0	0	0	0	0	Bacteria	p__Desulfobacterota	c__Desulfobacteria	o__Desulfobacterales	f__Desulfosarcinaceae	g__Desulfosarcina
2d44b603402706713f2c888b01902ff6	0	19	0	0	0	0	0	0	0	0	0	0	Bacteria	p__Desulfobacterota	c__Desulfobacteria	o__Desulfobacterales	f__Desulfosarcinaceae	g__Desulfosarcina
01cbe6acc4a7fbc84a124bfca49a7e42	7	0	0	0	0	0	0	0	0	0	0	0	Bacteria	p__Desulfobacterota	c__Desulfobacteria	o__Desulfobacterales	f__Desulfosarcinaceae	g__Desulfosarcina
2914b81b61c39a77d31af08b531c332a	4	32	0	0	12	13	0	0	0	0	0	0	Bacteria	p__Desulfobacterota	c__Desulfobacteria	o__Desulfobacterales	f__Desulfosarcinaceae	g__Incertae_Sedis	s__uncultured_organism
99f3e95c961138aac429f763c98b8c80	0	0	5	0	0	0	0	0	0	0	30	9	Bacteria	p__Desulfobacterota	c__Desulfobacteria	o__Desulfobacterales	f__Desulfosarcinaceae	g__Incertae_Sedis	s__uncultured_organism
e457cc3340c9c4b869a9571b653d4829	0	0	0	0	0	0	0	0	0	14	0	0	Bacteria	p__Desulfobacterota	c__Desulfobacteria	o__Desulfobacterales	f__Desulfosarcinaceae	g__Incertae_Sedis	s__uncultured_organism
f917ffe39b0060aacd69c9535d6bda6a	0	0	0	0	0	0	0	0	0	11	0	0	Bacteria	p__Desulfobacterota	c__Desulfobacteria	o__Desulfobacterales	f__Desulfosarcinaceae	g__LCP-80	s__uncultured_organism
dda2ae7c31c865a002d7b863da79a182	0	0	1	0	0	0	0	0	0	0	0	0	Bacteria	p__Desulfobacterota	c__Desulfobacteria	o__Desulfobacterales	f__Desulfosarcinaceae	g__LCP-80	s__uncultured_organism
6e2fddfd2b877eb8b65b5c73af231cad	48	0	30	0	0	0	0	0	0	0	0	0	Bacteria	p__Desulfobacterota	c__Desulfobacteria	o__Desulfobacterales	f__Desulfosarcinaceae	g__SEEP-SRB1
53c2a2f5661bceb783e48311007f3f48	0	16	0	0	0	0	0	0	0	0	0	0	Bacteria	p__Desulfobacterota	c__Desulfobacteria	o__Desulfobacterales	f__Desulfosarcinaceae	g__SEEP-SRB1
ecf1359be33714bb0af66f4723bd4919	0	0	0	0	3	0	0	0	0	31	24	0	Bacteria	p__Desulfobacterota	c__Desulfobacteria	o__Desulfobacterales	f__Desulfosarcinaceae	g__SEEP-SRB1	s__uncultured_organism
fa992c10d4f6aa1f3affe0fc997525ea	0	0	0	0	0	4	0	0	0	0	0	12	Bacteria	p__Desulfobacterota	c__Desulfobacteria	o__Desulfobacterales	f__Desulfosarcinaceae	g__SEEP-SRB1	s__uncultured_organism
0c379251875426f8a56e65ffee052bdd	0	4	0	10	0	0	0	0	0	0	0	0	Bacteria	p__Desulfobacterota	c__Desulfobacteria	o__Desulfobacterales	f__Desulfosarcinaceae	g__SEEP-SRB1	s__uncultured_organism
956971a69af5465c9e3308398a83a643	0	0	0	0	0	0	0	0	0	0	0	12	Bacteria	p__Desulfobacterota	c__Desulfobacteria	o__Desulfobacterales	f__Desulfosarcinaceae	g__SEEP-SRB1	s__uncultured_organism
2ce81e5fa8668eb1732ba8fa0ae1e847	0	0	0	0	0	0	0	0	0	7	0	0	Bacteria	p__Desulfobacterota	c__Desulfobacteria	o__Desulfobacterales	f__Desulfosarcinaceae	g__SEEP-SRB1	s__uncultured_organism
362a365afb1b8d7ec467f19829ff095d	2	0	0	0	0	0	0	0	0	0	0	0	Bacteria	p__Desulfobacterota	c__Desulfobacteria	o__Desulfobacterales	f__Desulfosarcinaceae	g__SEEP-SRB1	s__uncultured_organism
bd998b692d787c839a14df4c26ed37ed	0	5	0	0	0	0	0	0	0	0	0	0	Bacteria	p__Desulfobacterota	c__Desulfobacteria	o__Desulfobacterales	f__Desulfosarcinaceae	g__Sva0081_sediment_group
83a97f800f087e5200062e8e8253a991	0	6	0	0	0	0	0	0	0	0	0	0	Bacteria	p__Desulfobacterota	c__Desulfobacteria	o__Desulfobacterales	f__Desulfosarcinaceae	g__Sva0081_sediment_group
a466103b883dba5e89334c0aa39d35f3	0	9	0	0	0	0	0	0	0	0	0	0	Bacteria	p__Desulfobacterota	c__Desulfobacteria	o__Desulfobacterales	f__Desulfosarcinaceae	g__Sva0081_sediment_group	s__uncultured_bacterium
2a740c0d585efe83b96300db22c0825a	0	27	12	0	20	0	0	0	0	0	0	0	Bacteria	p__Desulfobacterota	c__Desulfobacteria	o__Desulfobacterales	f__Desulfosarcinaceae	g__uncultured
09efeb4de0a13b93b7b0d48df7388333	0	0	0	0	0	13	0	0	0	0	0	0	Bacteria	p__Desulfobacterota	c__Desulfobacteria	o__Desulfobacterales	f__Desulfosarcinaceae	g__uncultured
ad0ae03de168097a9ba33e8336605e3b	0	8	0	0	0	11	0	0	0	0	11	0	Bacteria	p__Desulfobacterota	c__Desulfobacteria	o__Desulfobacterales	f__Desulfosarcinaceae	g__uncultured	s__uncultured_delta
002bc87b8eea6c7962f15eac48fc8085	0	0	0	0	31	0	0	0	0	0	0	0	Bacteria	p__Desulfobacterota	c__Desulfobacteria	o__Desulfobacterales	f__Desulfosarcinaceae	g__uncultured	s__uncultured_delta
0b20b3fab80158685efcc37651d82393	0	6	0	0	0	0	0	0	0	0	0	0	Bacteria	p__Desulfobacterota	c__Desulfobacteria	o__Desulfobacterales	f__Desulfosarcinaceae	g__uncultured	s__uncultured_delta
50fcf7ed362461dabf0c46d0963ae9a6	7	0	0	0	0	0	0	0	0	0	0	0	Bacteria	p__Desulfobacterota	c__Desulfobacteria	o__Desulfobacterales	f__Desulfosarcinaceae	g__uncultured	s__uncultured_delta
b2ad339429df0a505cfc37321d7b3872	0	0	0	116	84	139	0	0	0	39	0	0	Bacteria	p__Desulfobacterota	c__Desulfobacteria	o__Desulfobacterales	f__Desulfosarcinaceae	g__uncultured	s__uncultured_organism
a5566d5943d080e22756d06ea0c2491e	27	0	21	40	0	0	0	0	0	0	0	0	Bacteria	p__Desulfobacterota	c__Desulfobacteria	o__Desulfobacterales	f__Desulfosarcinaceae	g__uncultured	s__uncultured_organism
aef66536306010fee62f309a2def3ca0	0	27	0	0	0	0	0	0	0	0	0	0	Bacteria	p__Desulfobacterota	c__Desulfobacteria	o__Desulfobacterales	f__Desulfosarcinaceae	g__uncultured	s__uncultured_organism
928613b32c9636ba7cc1c7245805bd04	0	0	0	0	18	0	0	0	0	0	0	0	Bacteria	p__Desulfobacterota	c__Desulfobacteria	o__Desulfobacterales	f__Desulfosarcinaceae	g__uncultured	s__uncultured_organism
58ba036846fc17709c0f680c4b5d5b5c	0	19	0	0	0	0	0	0	0	0	0	0	Bacteria	p__Desulfobacterota	c__Desulfobacteria	o__Desulfobacterales	f__Desulfosarcinaceae	g__uncultured	s__uncultured_organism
bf93c9a10595a164a3a5ed98fad51631	0	0	0	0	0	0	0	0	0	8	0	0	Bacteria	p__Desulfobacterota	c__Desulfobacteria	o__Desulfobacterales	f__Desulfosarcinaceae	g__uncultured	s__uncultured_organism
ac0457e8ff2d352ad1134a3efef02723	0	0	0	0	0	7	0	0	0	0	0	0	Bacteria	p__Desulfobacterota	c__Desulfobacteria	o__Desulfobacterales	f__Desulfosarcinaceae	g__uncultured	s__uncultured_organism
5a6671b685ce2ac9d893721b2e60a91a	2	0	0	0	0	0	0	0	0	0	0	0	Bacteria	p__Desulfobacterota	c__Desulfobacteria	o__Desulfobacterales	f__Desulfosarcinaceae	g__uncultured	s__uncultured_organism
6c12e082852f94e778a40f8506f4ea78	2	0	0	0	0	0	0	0	0	0	0	0	Bacteria	p__Desulfobacterota	c__Desulfobulbia	o__Desulfobulbales	f__Desulfocapsaceae
cd0cc63420a435d21e8a2a2b0524857a	8	0	17	0	0	0	0	0	0	12	11	8	Bacteria	p__Desulfobacterota	c__Desulfobulbia	o__Desulfobulbales	f__Desulfocapsaceae	g__Desulfofustis	s__uncultured_organism
0a7ffe399f0e48f4ae3dca19955cd729	0	0	0	0	0	13	0	0	0	0	0	0	Bacteria	p__Desulfobacterota	c__Desulfobulbia	o__Desulfobulbales	f__Desulfocapsaceae	g__Desulfofustis	s__uncultured_organism
d03fe0f30ba815029869b98b1b71d0f0	0	0	0	0	7	0	0	0	0	0	0	0	Bacteria	p__Desulfobacterota	c__Desulfobulbia	o__Desulfobulbales	f__Desulfocapsaceae	g__Desulfofustis	s__uncultured_organism
79f5abaacd81343a2a386c1fdad4c1d3	0	6	0	0	0	0	0	0	0	0	0	0	Bacteria	p__Desulfobacterota	c__Desulfobulbia	o__Desulfobulbales	f__Desulfocapsaceae	g__Desulfofustis	s__uncultured_organism
a0fabce8dd89fc3821fb9acd463c15b8	0	0	0	0	0	0	0	0	0	5	0	0	Bacteria	p__Desulfobacterota	c__Desulfobulbia	o__Desulfobulbales	f__Desulfurivibrionaceae	g__MSBL7
c5df0d845e813ad8446379eb7df02392	0	0	12	0	0	0	0	0	0	0	0	0	Bacteria	p__Desulfobacterota	c__Desulfomonilia	o__Desulfomonilales	f__Desulfomonilaceae	g__Desulfomonile
cd8ec46f7ade3300b03ae7847e578532	0	0	0	0	0	0	0	0	0	11	0	0	Bacteria	p__Desulfobacterota	c__Desulfomonilia	o__Desulfomonilales	f__Desulfomonilaceae	g__Desulfomonile	s__uncultured_organism
b125c89c461fb3e81b33f8f5ad0dec84	0	0	0	0	0	0	0	0	0	0	0	13	Bacteria	p__Desulfobacterota	c__Desulfomonilia	o__Desulfomonilales	f__Desulfomonilaceae	g__Desulfomonile	s__uncultured_organism
c2382459dd03d27496ecb655b3be6a75	0	0	0	0	21	0	0	0	0	0	0	0	Bacteria	p__Desulfobacterota	c__Desulfovibrionia	o__Desulfovibrionales	f__Desulfohalobiaceae	g__Desulfovermiculus
3771a0572065e505811f60e87b8c9133	0	0	0	17	0	0	0	0	0	0	0	0	Bacteria	p__Desulfobacterota	c__Desulfovibrionia	o__Desulfovibrionales	f__Desulfohalobiaceae	g__Desulfovermiculus
528ebbd45c568744fd485dc3d2b6a884	0	0	0	0	0	13	0	0	0	0	0	0	Bacteria	p__Desulfobacterota	c__Desulfovibrionia	o__Desulfovibrionales	f__Desulfohalobiaceae	g__Desulfovermiculus
2a60e42db1322d4962b3f35e0e7bbfd1	11	0	0	0	98	109	0	0	0	98	74	0	Bacteria	p__Desulfobacterota	c__Desulfovibrionia	o__Desulfovibrionales	f__Desulfohalobiaceae	g__Desulfovermiculus	s__uncultured_organism
fd3e219cf60882e5f2d7c030dbf150f5	0	0	0	86	70	116	7	0	0	0	0	0	Bacteria	p__Desulfobacterota	c__Desulfovibrionia	o__Desulfovibrionales	f__Desulfohalobiaceae	g__Desulfovermiculus	s__uncultured_organism
7949c6cc6a78b3512f34f2e20cadc4c3	0	0	0	0	0	0	0	11	38	54	0	0	Bacteria	p__Desulfobacterota	c__Desulfovibrionia	o__Desulfovibrionales	f__Desulfohalobiaceae	g__Desulfovermiculus	s__uncultured_organism
fb74f995d26fee18dd9889857cbea103	0	0	0	0	0	10	0	0	0	0	45	0	Bacteria	p__Desulfobacterota	c__Desulfovibrionia	o__Desulfovibrionales	f__Desulfohalobiaceae	g__Desulfovermiculus	s__uncultured_organism
9165e4b6cc7289244a896b3155b63b37	0	0	0	0	13	0	0	0	0	0	0	16	Bacteria	p__Desulfobacterota	c__Desulfovibrionia	o__Desulfovibrionales	f__Desulfohalobiaceae	g__Desulfovermiculus	s__uncultured_organism
1260573eaa33bf1a109709800dc0a020	0	3	0	0	0	0	0	0	0	0	0	0	Bacteria	p__Desulfobacterota	c__Desulfovibrionia	o__Desulfovibrionales	f__Desulfohalobiaceae	g__Desulfovermiculus	s__uncultured_organism
59e02780b07d45f77bac01124d2fb9e5	0	3	0	0	0	0	0	0	0	0	0	0	Bacteria	p__Desulfobacterota	c__Desulfovibrionia	o__Desulfovibrionales	f__Desulfoplanaceae	g__Desulfoplanes
bc927cee9990d95f9bb2cc249ce29132	0	0	0	3	0	0	0	0	0	0	0	0	Bacteria	p__Desulfobacterota	c__Desulfovibrionia	o__Desulfovibrionales	f__Desulfovibrionaceae
950513914e9da86dd4e6acd7a5327494	0	0	0	0	0	0	0	0	14	0	0	0	Bacteria	p__Desulfobacterota	c__Desulfovibrionia	o__Desulfovibrionales	f__Desulfovibrionaceae	g__Desulfovibrio
bee9b2b29175b8f71b18237357fde05d	0	0	0	0	0	0	0	11	0	0	0	0	Bacteria	p__Desulfobacterota	c__Desulfovibrionia	o__Desulfovibrionales	f__Desulfovibrionaceae	g__Desulfovibrio
09531313618fe95a0f2b3d5a4aa4173d	0	0	0	0	0	0	0	0	8	0	0	0	Bacteria	p__Desulfobacterota	c__Desulfovibrionia	o__Desulfovibrionales	f__Desulfovibrionaceae	g__Desulfovibrio
f28aa5a5f5d91eb7c35be1bf9b3bd28d	0	0	8	0	0	26	0	0	0	0	0	0	Bacteria	p__Desulfobacterota	c__Desulfovibrionia	o__Desulfovibrionales	f__Desulfovibrionaceae	g__Desulfovibrio	s__uncultured_organism
f53e9cb1b17404afd1d1e23cf2002ee4	0	0	10	0	15	0	0	0	0	0	0	0	Bacteria	p__Desulfobacterota	c__Desulfovibrionia	o__Desulfovibrionales	f__Desulfovibrionaceae	g__Desulfovibrio	s__uncultured_organism
3312f99f2194b9109583318017f54adc	0	12	0	0	18	0	0	0	0	0	0	0	Bacteria	p__Desulfobacterota	c__Desulfovibrionia	o__Desulfovibrionales	f__Desulfovibrionaceae	g__Desulfovibrio	s__uncultured_organism
fc185ca96a14df90c45ac9bb0a722466	8	0	0	17	0	0	0	0	0	0	0	0	Bacteria	p__Desulfobacterota	c__Desulfovibrionia	o__Desulfovibrionales	f__Desulfovibrionaceae	g__Desulfovibrio	s__uncultured_organism
23bc52d54e20acd95311565528cddb33	5	11	0	0	0	0	0	0	0	0	0	0	Bacteria	p__Desulfobacterota	c__Desulfovibrionia	o__Desulfovibrionales	f__Desulfovibrionaceae	g__Desulfovibrio	s__uncultured_organism
d3fdba57da242480070120560eccee94	0	0	12	0	0	0	0	0	0	0	0	0	Bacteria	p__Desulfobacterota	c__Desulfovibrionia	o__Desulfovibrionales	f__Desulfovibrionaceae	g__Desulfovibrio	s__uncultured_organism
d9c9c02cb5fe6c5b36aff7134e4a325a	0	0	8	0	0	0	0	0	0	0	0	0	Bacteria	p__Desulfobacterota	c__Desulfovibrionia	o__Desulfovibrionales	f__Desulfovibrionaceae	g__Desulfovibrio	s__uncultured_organism
cd5a2a1757a5dc44fcd8e2876dd1ea7b	8	0	0	0	0	0	0	0	0	0	0	0	Bacteria	p__Desulfobacterota	c__Desulfovibrionia	o__Desulfovibrionales	f__Desulfovibrionaceae	g__Desulfovibrio	s__uncultured_organism
84e03d1df8681c99e24537863a89987b	0	0	5	0	0	0	0	0	0	0	0	0	Bacteria	p__Desulfobacterota	c__Desulfovibrionia	o__Desulfovibrionales	f__Desulfovibrionaceae	g__Desulfovibrio	s__uncultured_organism
189b75345b1e5f518ab335f2587f89c0	0	0	5	0	0	0	0	0	0	0	0	0	Bacteria	p__Desulfobacterota	c__Desulfovibrionia	o__Desulfovibrionales	f__Desulfovibrionaceae	g__Desulfovibrio	s__uncultured_organism
4cfe3c06959407d755045c2bb81a01cb	0	0	0	0	0	0	0	0	0	0	0	6	Bacteria	p__Desulfobacterota	c__Desulfovibrionia	o__Desulfovibrionales	f__Desulfovibrionaceae	g__Desulfovibrio	s__uncultured_organism
77ed49ece60d7df4e0039ba099deb5a0	0	0	0	0	0	0	0	0	0	3	0	0	Bacteria	p__Desulfobacterota	c__Desulfovibrionia	o__Desulfovibrionales	f__Desulfovibrionaceae	g__Desulfovibrio	s__uncultured_organism
11614dd47efa4a312d0712f094ec5708	0	0	0	1	0	0	0	0	0	0	0	0	Bacteria	p__Desulfobacterota	c__Desulfovibrionia	o__Desulfovibrionales	f__Desulfovibrionaceae	g__Desulfovibrio	s__uncultured_organism
0d9af64c46b8672a0447b0bca743348b	0	0	0	0	0	0	0	0	0	0	0	1	Bacteria	p__Desulfobacterota	c__Desulfovibrionia	o__Desulfovibrionales	f__Desulfovibrionaceae	g__Desulfovibrio	s__uncultured_organism
4aa0501dc221d62589f55503bbf60dcb	0	0	0	15	7	0	0	0	0	12	7	8	Bacteria	p__Desulfobacterota	c__Desulfovibrionia	o__Desulfovibrionales	f__Desulfovibrionaceae	g__uncultured	s__uncultured_organism
c723f209bc7a1eb3b83bf65310556e52	0	0	0	0	0	0	16	0	0	0	0	0	Bacteria	p__Desulfobacterota	c__Desulfovibrionia	o__Desulfovibrionales	f__Desulfovibrionaceae	g__uncultured	s__uncultured_organism
36ef6cf080390368ffec843e6254b21e	0	8	0	0	0	0	0	0	0	0	0	0	Bacteria	p__Desulfobacterota	c__Desulfuromonadia
7a8285a1ebe1a5586fe22bc2fddd2a10	0	0	5	0	0	0	0	0	0	0	0	0	Bacteria	p__Desulfobacterota	c__Desulfuromonadia
9be0bfc45ed5198a6b98dd4113148b0c	0	0	0	0	0	0	42	26	0	33	67	87	Bacteria	p__Desulfobacterota	c__Desulfuromonadia	o__Bradymonadales	f__Bradymonadaceae	g__Bradymonadaceae
5e927427ad6bf06b7dad8e4ff1c5b789	0	0	0	0	0	0	0	0	15	0	0	0	Bacteria	p__Desulfobacterota	c__Desulfuromonadia	o__Bradymonadales	f__Bradymonadaceae	g__Bradymonadaceae
1bd327031f4a5f52568b174238f228ce	0	0	0	0	3	0	0	0	0	0	0	0	Bacteria	p__Desulfobacterota	c__Desulfuromonadia	o__Bradymonadales	f__Bradymonadaceae	g__Bradymonadaceae
2f0f2782725a4a49b3a37e45e6a06447	9	0	15	0	14	0	0	0	0	0	0	0	Bacteria	p__Desulfobacterota	c__Desulfuromonadia	o__Bradymonadales	f__Bradymonadales	g__Bradymonadales
f0617a3687c1c3d5f390343bf8c214a6	0	5	0	24	0	0	0	0	0	0	0	0	Bacteria	p__Desulfobacterota	c__Desulfuromonadia	o__Bradymonadales	f__Bradymonadales	g__Bradymonadales
a3d20d8795412ccb911fdf3bb0aa43e9	0	0	0	0	0	15	0	0	0	0	0	0	Bacteria	p__Desulfobacterota	c__Desulfuromonadia	o__Bradymonadales	f__Bradymonadales	g__Bradymonadales
5774ce9b265ce71db9eb1b556922ba97	0	0	0	0	0	0	0	0	0	0	0	9	Bacteria	p__Desulfobacterota	c__Desulfuromonadia	o__Bradymonadales	f__Bradymonadales	g__Bradymonadales
78ff69e555e3daa84106f543ab3aba89	0	0	0	0	0	0	0	0	8	0	0	0	Bacteria	p__Desulfobacterota	c__Desulfuromonadia	o__Bradymonadales	f__Bradymonadales	g__Bradymonadales
451518440edcc5676a4938d50aa41d90	0	0	2	0	0	0	0	0	0	0	0	0	Bacteria	p__Desulfobacterota	c__Desulfuromonadia	o__Bradymonadales	f__Bradymonadales	g__Bradymonadales
2d523d8ba540e9abff973e665144e316	0	0	0	0	0	8	12	0	0	0	0	0	Bacteria	p__Desulfobacterota	c__Desulfuromonadia	o__Bradymonadales	f__Bradymonadales	g__Bradymonadales	s__uncultured_bacterium
ce1213657974766c536c3eb6119bf8b9	0	0	0	0	0	0	0	17	0	0	0	0	Bacteria	p__Desulfobacterota	c__Desulfuromonadia	o__Bradymonadales	f__Bradymonadales	g__Bradymonadales	s__uncultured_bacterium
902cde106432e13404b4a7fda8ad8927	0	0	0	0	9	0	0	0	0	0	0	0	Bacteria	p__Desulfobacterota	c__Desulfuromonadia	o__Bradymonadales	f__Bradymonadales	g__Bradymonadales	s__uncultured_bacterium
63ffea8e37a0027b3740d783de099d7e	0	0	0	10	0	0	0	0	0	0	0	0	Bacteria	p__Desulfobacterota	c__Desulfuromonadia	o__Bradymonadales	f__Bradymonadales	g__Bradymonadales	s__uncultured_bacterium
212b7b2de544e8072330646d94f6b37b	0	0	0	0	0	0	0	0	0	7	0	0	Bacteria	p__Desulfobacterota	c__Desulfuromonadia	o__Bradymonadales	f__Bradymonadales	g__Bradymonadales	s__uncultured_bacterium
bb688b3f4e324c662cdbda33a0274a3e	0	0	0	0	0	5	0	0	0	0	0	0	Bacteria	p__Desulfobacterota	c__Desulfuromonadia	o__Bradymonadales	f__Bradymonadales	g__Bradymonadales	s__uncultured_bacterium
bff8e48997125c058aa3dedf181ff121	0	0	0	0	0	0	4	0	0	0	0	0	Bacteria	p__Desulfobacterota	c__Desulfuromonadia	o__Bradymonadales	f__Bradymonadales	g__Bradymonadales	s__uncultured_bacterium
50ba699fd771ef2d8d1d91c19eea98f5	0	0	0	0	0	0	17	12	0	16	0	0	Bacteria	p__Desulfobacterota	c__Desulfuromonadia	o__Bradymonadales	f__Bradymonadales	g__Bradymonadales	s__uncultured_organism
24110dfc566572d353e1611dce6ec3ac	0	0	0	0	3	0	0	0	16	0	0	15	Bacteria	p__Desulfobacterota	c__Desulfuromonadia	o__Bradymonadales	f__Bradymonadales	g__Bradymonadales	s__uncultured_organism
5b8f53effa68ca834ec1fb5ee4fc55c0	0	0	0	0	0	0	0	0	0	0	20	0	Bacteria	p__Desulfobacterota	c__Desulfuromonadia	o__Bradymonadales	f__Bradymonadales	g__Bradymonadales	s__uncultured_organism
22cf596479ba5107a93f2506237a7be2	0	0	0	0	0	0	21	0	0	0	0	0	Bacteria	p__Desulfobacterota	c__Desulfuromonadia	o__Bradymonadales	f__Bradymonadales	g__Bradymonadales	s__uncultured_organism
2ddf163dee6adf8b9865ee6d0539fbff	0	0	0	0	0	0	0	13	0	0	0	0	Bacteria	p__Desulfobacterota	c__Desulfuromonadia	o__Bradymonadales	f__Bradymonadales	g__Bradymonadales	s__uncultured_organism
8a4cff162aef9a02ed44039f5fb74673	0	0	0	0	0	5	0	0	0	0	0	0	Bacteria	p__Desulfobacterota	c__Desulfuromonadia	o__Bradymonadales	f__Bradymonadales	g__Bradymonadales	s__uncultured_organism
f94c2f466cf4336af7beee7c8fde3ce3	0	0	0	0	2	0	0	0	0	0	0	0	Bacteria	p__Desulfobacterota	c__Desulfuromonadia	o__Bradymonadales	f__Bradymonadales	g__Bradymonadales	s__uncultured_organism
df1f3a4293a76dcafb9608bcab7e9ce9	0	0	0	0	0	0	0	0	1	0	0	0	Bacteria	p__Desulfobacterota	c__Desulfuromonadia	o__Bradymonadales	f__Bradymonadales	g__Bradymonadales	s__uncultured_organism
04207b9aa41c01b3d15fbae219561081	0	0	0	12	0	0	0	0	0	0	0	0	Bacteria	p__Desulfobacterota	c__Desulfuromonadia	o__Desulfuromonadia	f__Geopsychrobacteraceae
2047294846c983e0e3720424bcc1b96d	0	0	6	0	0	0	0	0	0	0	0	0	Bacteria	p__Desulfobacterota	c__Desulfuromonadia	o__Desulfuromonadia	f__Geopsychrobacteraceae
dc92f616ec95cceed34354f0a5dea5e1	0	0	0	0	20	0	0	0	0	0	0	0	Bacteria	p__Desulfobacterota	c__Desulfuromonadia	o__Desulfuromonadia	f__Geopsychrobacteraceae	g__Desulfuromusa
20b8a981f08601332dfb815b250a7ede	0	0	0	0	0	13	0	0	4	0	0	0	Bacteria	p__Desulfobacterota	c__Desulfuromonadia	o__Desulfuromonadia	f__Geopsychrobacteraceae	g__Desulfuromusa
04e2f57d9ec68760aad3d512be066b6d	0	0	0	0	0	0	0	0	2	0	0	0	Bacteria	p__Desulfobacterota	c__Desulfuromonadia	o__Geobacterales	f__Geobacteraceae	g__Trichlorobacter
941587e99e49439d9b19d892fa9d2b7d	0	0	0	0	0	0	0	0	0	12	0	0	Bacteria	p__Desulfobacterota	c__Desulfuromonadia	o__PB19	f__PB19	g__PB19	s__uncultured_organism
9301b47f5f285b55c34b16e679b61cfd	0	8	0	0	0	0	0	0	0	0	0	0	Bacteria	p__Desulfobacterota	c__Desulfuromonadia	o__PB19	f__PB19	g__PB19	s__uncultured_organism
903cb453c640373e695dc28ce40851af	0	0	6	0	0	0	0	0	0	0	0	0	Bacteria	p__Desulfobacterota	c__Desulfuromonadia	o__PB19	f__PB19	g__PB19	s__uncultured_organism
dd2284a15adf2bdba14587581b3ece64	4	0	0	0	0	0	0	0	0	0	0	0	Bacteria	p__Desulfobacterota	c__Desulfuromonadia	o__PB19	f__PB19	g__PB19	s__uncultured_organism
1e9150a74c85ab7107ea75c2452ac957	0	3	0	0	0	0	0	0	0	0	0	0	Bacteria	p__Desulfobacterota	c__Desulfuromonadia	o__PB19	f__PB19	g__PB19	s__uncultured_organism
a9c91d776d5156d3bb745a6ee133314a	0	0	0	0	0	0	0	0	3	0	0	0	Bacteria	p__Desulfobacterota	c__Desulfuromonadia	o__PB19	f__PB19	g__PB19	s__uncultured_organism
036ef52cddeb3c6db8eba92924d14bbe	0	0	0	0	0	0	0	0	0	2	0	0	Bacteria	p__Desulfobacterota	c__Syntrophia	o__Syntrophales
2e1d059e88462fa2edbe6e2a518deb20	9	8	9	0	0	0	0	0	0	0	0	0	Bacteria	p__Desulfobacterota	c__Syntrophia	o__Syntrophales	f__uncultured	g__uncultured
33c0a004f3d95eea64d03867c2fec502	0	0	0	5	0	0	0	0	0	0	0	0	Bacteria	p__Desulfobacterota	c__Syntrophia	o__Syntrophales	f__uncultured	g__uncultured
f3c54a81dab2711ca42c1b8fc8c186bc	0	6	0	0	0	0	0	0	0	0	0	0	Bacteria	p__Desulfobacterota	c__Syntrophia	o__Syntrophales	f__uncultured	g__uncultured	s__uncultured_bacterium
09439bddbeefa696d20fb6d4318fd335	0	3	0	0	0	0	0	0	0	0	0	0	Bacteria	p__Desulfobacterota	c__Syntrophia	o__Syntrophales	f__uncultured	g__uncultured	s__uncultured_bacterium
7354772740ae58eb6c1236a4558171c3	0	0	0	0	0	8	0	0	0	0	0	0	Bacteria	p__Desulfobacterota	c__Syntrophobacteria	o__Syntrophobacterales	f__Syntrophobacteraceae
ef57ac80002fe6368fdb614dfa7f7a9b	0	0	0	0	0	0	0	0	0	4	4	0	Bacteria	p__Desulfobacterota	c__Syntrophobacteria	o__Syntrophobacterales	f__Syntrophobacteraceae
8655cae95218c6add0b42141adf9c03c	0	0	0	0	1	0	0	0	0	0	0	0	Bacteria	p__Desulfobacterota	c__Syntrophobacteria	o__Syntrophobacterales	f__Syntrophobacteraceae
2a8079a60ea1da88b993d18b30b6d0d4	0	0	0	15	7	0	0	0	0	0	0	0	Bacteria	p__Desulfobacterota	c__Syntrophorhabdia	o__Syntrophorhabdales	f__Syntrophorhabdaceae	g__Syntrophorhabdus	s__uncultured_bacterium
fa87d34d78bf858e29fc5a705d59bb1a	0	0	0	0	0	8	0	0	0	0	0	0	Bacteria	p__Desulfobacterota	c__Syntrophorhabdia	o__Syntrophorhabdales	f__Syntrophorhabdaceae	g__Syntrophorhabdus	s__uncultured_bacterium
8d57229650b9286f94f9839b32630233	0	0	0	0	0	0	0	0	0	4	2	0	Bacteria	p__Desulfobacterota	c__uncultured	o__uncultured	f__uncultured	g__uncultured
cdcc895aae358a802f90a2f28ae44596	0	0	0	0	0	0	0	0	3	0	0	0	Bacteria	p__Desulfobacterota	c__uncultured	o__uncultured	f__uncultured	g__uncultured
dddd6757ff7b71ba9be53636e7df883c	0	0	0	0	1	0	0	0	0	0	0	0	Bacteria	p__Desulfobacterota	c__uncultured	o__uncultured	f__uncultured	g__uncultured
015611933960d715e1381c246d2aa42f	0	0	0	44	30	0	0	0	0	0	0	0	Bacteria	p__Fermentibacterota	c__Fermentibacteria	o__Fermentibacterales	f__Fermentibacteraceae	g__Fermentibacteraceae
7673cf868e8742daa8143788947a966d	0	0	0	0	0	0	0	0	0	32	0	0	Bacteria	p__Fermentibacterota	c__Fermentibacteria	o__Fermentibacterales	f__Fermentibacteraceae	g__Fermentibacteraceae
f0b38e0dbfa562bf711a09eece0532f4	0	0	0	0	34	0	0	0	0	0	0	0	Bacteria	p__Fermentibacterota	c__Fermentibacteria	o__Fermentibacterales	f__Fermentibacteraceae	g__Fermentibacteraceae
24265144967db6d7a850e6f946496c78	0	0	0	0	0	0	0	0	0	0	6	2	Bacteria	p__Fermentibacterota	c__Fermentibacteria	o__Fermentibacterales	f__Fermentibacteraceae	g__Fermentibacteraceae
61ba7d9673effdfb96cc196ca9995dfd	0	3	0	0	0	0	0	0	0	0	0	0	Bacteria	p__Fermentibacterota	c__Fermentibacteria	o__Fermentibacterales	f__Fermentibacteraceae	g__Fermentibacteraceae
706ab25fc9844b753f3e45c743f93459	0	55	18	0	0	0	0	0	0	0	0	0	Bacteria	p__Fermentibacterota	c__Fermentibacteria	o__Fermentibacterales	f__Fermentibacteraceae	g__Fermentibacteraceae	s__uncultured_bacterium
abaf2460063850b5e1dd8e9b14fcd061	12	0	0	0	0	0	0	0	0	0	0	0	Bacteria	p__Fermentibacterota	c__Fermentibacteria	o__Fermentibacterales	f__Fermentibacteraceae	g__Fermentibacteraceae	s__uncultured_bacterium
e0c1db570528bc93acbab5510cb5d90d	103	149	68	18	0	44	0	0	0	0	0	0	Bacteria	p__Fermentibacterota	c__Fermentibacteria	o__Fermentibacterales	f__Fermentibacteraceae	g__Fermentibacteraceae	s__uncultured_organism
e48a6f3eaabee831724964abf618177a	0	7	0	15	0	0	0	0	0	17	15	0	Bacteria	p__Fermentibacterota	c__Fermentibacteria	o__Fermentibacterales	f__Fermentibacteraceae	g__Fermentibacteraceae	s__uncultured_organism
1b3fb4c31cd6056590617bebda0e210b	0	0	11	0	0	0	0	0	0	0	0	0	Bacteria	p__Fermentibacterota	c__Fermentibacteria	o__Fermentibacterales	f__Fermentibacteraceae	g__Fermentibacteraceae	s__uncultured_organism
3314c2742fbc2a8374206eb623ff2c3a	0	0	0	0	0	0	0	0	0	0	0	12	Bacteria	p__Fermentibacterota	c__Fermentibacteria	o__Fermentibacterales	f__Fermentibacteraceae	g__Fermentibacteraceae	s__uncultured_organism
2c893b16ee4b2a1d0d238cf1e526dbe0	0	0	0	0	10	0	0	0	0	0	0	0	Bacteria	p__Fermentibacterota	c__Fermentibacteria	o__Fermentibacterales	f__Fermentibacteraceae	g__Fermentibacteraceae	s__uncultured_organism
9f90637409c9e47d6b275bf2f3379661	7	0	0	0	0	0	0	0	0	0	0	0	Bacteria	p__Fermentibacterota	c__Fermentibacteria	o__Fermentibacterales	f__Fermentibacteraceae	g__Fermentibacteraceae	s__uncultured_organism
52598651651c0e7b3285bc835c9c586c	5	2	0	0	0	0	0	0	4	0	0	0	Bacteria	p__Fibrobacterota	c__Fibrobacteria	o__Fibrobacterales
2bf52a45513deabbd92545c9b927748f	0	0	0	0	0	0	0	0	0	5	0	0	Bacteria	p__Fibrobacterota	c__Fibrobacteria	o__Fibrobacterales
5483b4608d4a5f2cccf50c443cb0a736	3	0	0	2	0	0	0	0	0	0	0	0	Bacteria	p__Fibrobacterota	c__Fibrobacteria	o__Fibrobacterales
3ce8680fe81d75e32690645a0ab42bb0	0	0	0	0	0	0	0	0	2	0	0	0	Bacteria	p__Fibrobacterota	c__Fibrobacteria	o__Fibrobacterales
d13439b93add041fdd01542aeb7f119e	0	0	0	0	0	0	0	0	0	0	6	0	Bacteria	p__Fibrobacterota	c__Fibrobacteria	o__Fibrobacterales	f__09D2Z48	g__09D2Z48	s__uncultured_organism
94f9ec13e0de6106909733291ca3a9cd	4	0	0	0	0	0	0	0	0	0	0	0	Bacteria	p__Fibrobacterota	c__Fibrobacteria	o__Fibrobacterales	f__Fibrobacteraceae	g__uncultured	s__uncultured_microorganism
434cff359c2b8a6e28070952e752ea6b	0	0	1	0	0	0	0	0	0	0	0	0	Bacteria	p__Fibrobacterota	c__Fibrobacteria	o__Fibrobacterales	f__Fibrobacteraceae	g__uncultured	s__uncultured_microorganism
d82da9a86137698a9cd2ceecc52ea57b	0	2	0	0	0	0	0	0	0	0	0	0	Bacteria	p__Fibrobacterota	c__Fibrobacteria	o__Fibrobacterales	f__Fibrobacteraceae	g__uncultured	s__uncultured_microorganism
2e8c3346f1cf328ccf6de303163688e6	0	0	0	0	0	2	0	0	0	0	0	0	Bacteria	p__Fibrobacterota	c__Fibrobacteria	o__Fibrobacterales	f__Fibrobacteraceae	g__uncultured	s__uncultured_microorganism
2fc787fad0ec2a3d276e8feb67d43449	0	0	0	0	0	0	0	0	0	20	0	0	Bacteria	p__Fibrobacterota	c__Fibrobacteria	o__Fibrobacterales	f__MAT-CR-H6-H10	g__MAT-CR-H6-H10	s__uncultured_organism
d52beeb85665499222a719f3fe76b124	0	0	0	0	0	0	0	0	0	0	0	7	Bacteria	p__Fibrobacterota	c__Fibrobacteria	o__Fibrobacterales	f__SBYZ-1017	g__SBYZ-1017	s__uncultured_organism
c0d617603f5d0f32095b1c21021d1645	0	0	0	0	0	0	0	0	0	25	0	0	Bacteria	p__Fibrobacterota	c__Fibrobacteria	o__Fibrobacterales	f__uncultured	g__uncultured
0522fc94377393cb4e53c580adf9cc8d	0	0	0	0	0	0	0	0	0	0	0	30	Bacteria	p__Fibrobacterota	c__Fibrobacteria	o__Fibrobacterales	f__uncultured	g__uncultured
c4e7ee472719a4dd6511e8c6f7098585	0	0	0	0	0	0	0	0	0	0	11	0	Bacteria	p__Fibrobacterota	c__Fibrobacteria	o__Fibrobacterales	f__uncultured	g__uncultured
1993988c3d86854464cd3c1b6a2ab0e8	0	5	0	0	0	0	0	0	0	0	0	0	Bacteria	p__Fibrobacterota	c__Fibrobacteria	o__Fibrobacterales	f__uncultured	g__uncultured
10a87c8c794116a08b9523ffba7020bd	0	0	0	0	4	0	0	0	0	0	0	0	Bacteria	p__Fibrobacterota	c__Fibrobacteria	o__Fibrobacterales	f__uncultured	g__uncultured	s__uncultured_Chitinivibrionia
2fc2dbd7b20888178db31ec767bc5adc	0	0	3	0	0	0	0	0	0	0	0	0	Bacteria	p__Firmicutes
4423c1ab0b4311a80cf2cb70987992c2	0	0	0	0	0	0	0	0	0	0	3	0	Bacteria	p__Firmicutes
0c474d24d5200ab74540f5ebaa7e8abc	0	4	0	0	0	0	0	0	0	0	0	0	Bacteria	p__Firmicutes	c__Bacilli
8f2f6a9d07c0d69c86930200e6dd8603	0	0	0	0	0	0	0	0	0	4	0	0	Bacteria	p__Firmicutes	c__Bacilli
b799c399a945232da12cc760ef193469	0	10	0	0	0	0	0	0	0	0	0	0	Bacteria	p__Firmicutes	c__Bacilli	o__Izemoplasmatales	f__Izemoplasmataceae	g__Izemoplasmataceae
3b32cf46785e76af69cbe3bf2b90e3a8	5	0	0	0	0	0	0	0	0	0	0	0	Bacteria	p__Firmicutes	c__Bacilli	o__Izemoplasmatales	f__Izemoplasmataceae	g__Izemoplasmataceae
373378322b45d9a0bd77544eb941a72c	0	2	0	0	0	0	0	0	0	0	0	0	Bacteria	p__Firmicutes	c__Bacilli	o__Izemoplasmatales	f__Izemoplasmataceae	g__Izemoplasmataceae
0920999c577bb075de4a8e820d6b1006	0	1	0	0	0	0	0	0	0	0	0	0	Bacteria	p__Firmicutes	c__Bacilli	o__Izemoplasmatales	f__Izemoplasmataceae	g__Izimaplasma
543a134f1df4700e224cd98895949a81	0	0	2	0	0	0	0	0	0	0	0	0	Bacteria	p__Firmicutes	c__Bacilli	o__Izemoplasmatales	f__Izemoplasmataceae	g__Izimaplasma
ff7287790e052102fd722dfce1b6848a	0	0	3	0	0	0	0	0	0	0	0	0	Bacteria	p__Firmicutes	c__Bacilli	o__Lactobacillales	f__Leuconostocaceae	g__Oenococcus	s__Oenococcus_oeni
00820f64fed958db4b04e771d8343d1f	10	0	20	0	0	0	0	0	0	0	0	0	Bacteria	p__Firmicutes	c__Clostridia
d3ba1932a03fc5133c5f795e8e185c35	8	0	0	0	0	0	0	0	0	0	0	0	Bacteria	p__Firmicutes	c__Clostridia
0cec0a49dc50004a97165d47ac37fc02	0	8	0	0	0	0	0	0	0	0	0	0	Bacteria	p__Firmicutes	c__Clostridia
105172be3100cb254d09ef2df7828cd9	0	6	0	0	0	0	0	0	0	0	0	0	Bacteria	p__Firmicutes	c__Clostridia
4115447c6bc1f28ff880d22859dd73b7	0	4	0	0	0	0	0	0	0	0	0	0	Bacteria	p__Firmicutes	c__Clostridia
a68103cc739da785c972f6d7e67aeb85	3	0	0	0	0	0	0	0	0	0	0	0	Bacteria	p__Firmicutes	c__Clostridia
e86dff4a3affd831be1f0d4fb4849470	0	0	0	0	2	0	0	0	0	0	0	0	Bacteria	p__Firmicutes	c__Clostridia
9e9f36690756d1fd4889c1c29fdc20cd	0	0	0	0	0	0	0	0	0	0	0	3	Bacteria	p__Firmicutes	c__Clostridia
14b185e75e1c3565fe41f0b16ea9fc6b	0	0	2	0	0	0	0	0	0	0	0	0	Bacteria	p__Firmicutes	c__Clostridia
6d694555c0b466d63fe66778565c936d	0	0	2	0	0	0	0	0	0	0	0	0	Bacteria	p__Firmicutes	c__Clostridia	o__Caldicoprobacterales	f__Caldicoprobacteraceae	g__Caldicoprobacter
d7f57fbd84eb6e8e5cdb0cf021f37e9f	0	0	2	0	0	0	0	0	0	0	0	0	Bacteria	p__Firmicutes	c__Clostridia	o__Christensenellales	f__Christensenellaceae	g__uncultured	s__uncultured_bacterium
cc10d5a2392616a018478a086f10fdcd	0	0	0	0	0	0	0	0	2	0	0	0	Bacteria	p__Firmicutes	c__Clostridia	o__Clostridia	f__Hungateiclostridiaceae
4746f2470848efa5ca969590457eff92	32	27	30	0	0	0	0	0	0	0	0	0	Bacteria	p__Firmicutes	c__Clostridia	o__Clostridia	f__Hungateiclostridiaceae	g__Ruminiclostridium
bec6bde8e2505caf1001cc53b226fe56	0	0	0	0	0	0	0	0	0	0	0	2	Bacteria	p__Firmicutes	c__Clostridia	o__Clostridia	f__Hungateiclostridiaceae	g__Ruminiclostridium
82d7f2f9ccf82ddc2601976766d8f9e3	0	0	0	0	0	0	0	0	0	20	3	0	Bacteria	p__Firmicutes	c__Clostridia	o__Clostridia	f__Hungateiclostridiaceae	g__UCG-012	s__uncultured_organism
6778fe42d3458723b84b737e5067a3ff	0	8	0	0	0	0	0	0	0	0	0	0	Bacteria	p__Firmicutes	c__Clostridia	o__Clostridia	f__Hungateiclostridiaceae	g__UCG-012	s__uncultured_organism
5a4ce95b057b06376d1017e653bac07c	3	0	0	0	0	0	0	0	0	0	0	0	Bacteria	p__Firmicutes	c__Clostridia	o__Clostridia	f__Hungateiclostridiaceae	g__UCG-012	s__uncultured_organism
4d976ea2d1de0e7c4c99a27b7371d2cc	0	0	0	0	0	0	0	0	0	0	0	6	Bacteria	p__Firmicutes	c__Clostridia	o__Clostridia	f__Hungateiclostridiaceae	g__UCG-012	s__uncultured_organism
08fc0866d45fa4481a6516a02b3df4b2	2	0	0	0	0	0	0	0	0	0	0	0	Bacteria	p__Firmicutes	c__Clostridia	o__Clostridia	f__Hungateiclostridiaceae	g__uncultured
fa7b1d5a21f3bca4d1a0ab688f9ca96e	0	10	9	0	0	0	0	0	0	0	0	0	Bacteria	p__Firmicutes	c__Clostridia	o__Clostridia	f__Hungateiclostridiaceae	g__uncultured	s__uncultured_bacterium
bf10c52fe00cecad447868a8c5196a81	8	0	0	0	0	0	0	0	0	0	0	0	Bacteria	p__Firmicutes	c__Clostridia	o__Clostridia	f__Hungateiclostridiaceae	g__uncultured	s__uncultured_bacterium
4f2b9cc7f858e0a5e1cf628ff80a8c2b	3	0	0	0	0	0	0	0	0	0	0	0	Bacteria	p__Firmicutes	c__Clostridia	o__Clostridia	f__Hungateiclostridiaceae	g__uncultured	s__uncultured_bacterium
f66efb009ef2694f75e13adb9d3b1bf7	12	22	0	0	0	0	0	0	0	0	0	0	Bacteria	p__Firmicutes	c__Clostridia	o__Clostridia	f__Hungateiclostridiaceae	g__uncultured	s__uncultured_organism
c5678309f11b91cb7a4c4de938c6ac22	0	0	4	0	0	0	0	0	0	31	0	0	Bacteria	p__Firmicutes	c__Clostridia	o__Clostridia	f__Hungateiclostridiaceae	g__uncultured	s__uncultured_organism
86393bbc77b30443e1c63e0c267a52e6	0	0	0	0	0	0	0	0	0	0	0	25	Bacteria	p__Firmicutes	c__Clostridia	o__Clostridia	f__Hungateiclostridiaceae	g__uncultured	s__uncultured_organism
e459e8348765f6ccf604865703edb05c	0	0	0	13	0	0	0	0	0	0	0	0	Bacteria	p__Firmicutes	c__Clostridia	o__Clostridia	f__Hungateiclostridiaceae	g__uncultured	s__uncultured_organism
f97ca897d8f39a485bbd104980589b9c	0	0	0	0	10	0	0	0	0	0	0	0	Bacteria	p__Firmicutes	c__Clostridia	o__Clostridia	f__Hungateiclostridiaceae	g__uncultured	s__uncultured_organism
6b8e2303b5ab7c7800bdb42f6c8f4c7c	0	0	0	0	0	0	0	0	0	0	4	0	Bacteria	p__Firmicutes	c__Clostridia	o__Clostridia	f__Hungateiclostridiaceae	g__uncultured	s__uncultured_organism
a13f65cb838d44fe5adb6f6dcaff28aa	0	0	0	0	0	0	0	0	0	0	0	4	Bacteria	p__Firmicutes	c__Clostridia	o__Clostridia	f__Hungateiclostridiaceae	g__uncultured	s__uncultured_organism
0e6dea233b703babf36206cb70716a46	0	0	3	0	0	0	0	0	0	0	0	0	Bacteria	p__Firmicutes	c__Clostridia	o__Clostridia_vadinBB60_group	f__Clostridia_vadinBB60_group	g__Clostridia_vadinBB60_group	s__uncultured_bacterium
0c366ad6378f0bb152d772346f5cdbc2	0	1	0	0	0	0	0	0	0	0	0	0	Bacteria	p__Firmicutes	c__Clostridia	o__Clostridia_vadinBB60_group	f__Clostridia_vadinBB60_group	g__Clostridia_vadinBB60_group	s__uncultured_bacterium
91076f5b5c4af7e9dde1d35b61e64869	0	0	0	9	0	0	0	0	0	0	0	0	Bacteria	p__Firmicutes	c__Clostridia	o__Clostridiales	f__Clostridiaceae
6d9a66357b3264742cc6c29b40830fac	0	0	0	0	0	9	0	0	0	0	0	0	Bacteria	p__Firmicutes	c__Clostridia	o__Clostridiales	f__Clostridiaceae	g__Clostridium_sensu_stricto_7	s__Clostridium_botulinum
4ed95fdf20a380550721ee03a556bbec	0	0	0	0	3	0	0	0	0	0	0	0	Bacteria	p__Firmicutes	c__Clostridia	o__Clostridiales	f__Clostridiaceae	g__Clostridium_sensu_stricto_7	s__Clostridium_botulinum
6b1ccd1c3fcd5c81591cab633a6d6d5f	7	0	0	0	0	0	0	0	0	0	0	0	Bacteria	p__Firmicutes	c__Clostridia	o__Lachnospirales	f__Defluviitaleaceae	g__Defluviitaleaceae_UCG-011
cc8dbc9ee973014a8f7059a6a2e62d22	0	0	3	0	0	0	0	0	0	0	0	0	Bacteria	p__Firmicutes	c__Clostridia	o__Lachnospirales	f__Defluviitaleaceae	g__Defluviitaleaceae_UCG-011
d5ccc71fa047aad700a175ee0ee64da7	0	0	26	0	0	0	0	0	0	0	0	0	Bacteria	p__Firmicutes	c__Clostridia	o__Lachnospirales	f__Lachnospiraceae
1b1e3a1e2646b32b71f271559422b3db	0	4	0	0	0	0	0	0	0	0	0	0	Bacteria	p__Firmicutes	c__Clostridia	o__Lachnospirales	f__Lachnospiraceae
492201607d5d520b0ba3468f6d4d520b	6	0	0	0	0	0	0	0	0	0	0	0	Bacteria	p__Firmicutes	c__Clostridia	o__Lachnospirales	f__Lachnospiraceae	g__Lachnospiraceae_NK3A20_group
311241f74e4b10565183502af9c3b9e4	0	0	4	6	0	0	0	0	0	0	0	0	Bacteria	p__Firmicutes	c__Clostridia	o__Lachnospirales	f__Lachnospiraceae	g__Lachnospiraceae_NK3A20_group	s__uncultured_rumen
eb61f30cb5625ade677ab30a53dd4b41	0	0	6	0	0	0	0	0	0	0	0	0	Bacteria	p__Firmicutes	c__Clostridia	o__Lachnospirales	f__Lachnospiraceae	g__Lachnospiraceae_NK4A136_group	s__uncultured_bacterium
6d8755b4a58f40a9d946d93455188eea	6	0	0	0	0	0	0	0	0	0	0	0	Bacteria	p__Firmicutes	c__Clostridia	o__Monoglobales	f__Monoglobaceae	g__Monoglobus	s__uncultured_bacterium
9e666168fe7a924db11ccb3f56b5c5ef	0	4	0	0	0	0	0	0	0	0	0	0	Bacteria	p__Firmicutes	c__Clostridia	o__Oscillospirales	f__Butyricicoccaceae	g__UCG-009	s__uncultured_bacterium
c1564058ffb5326e5d3b9b0b18b6a7a9	5	0	0	0	0	0	0	0	0	0	0	0	Bacteria	p__Firmicutes	c__Clostridia	o__Oscillospirales	f__Ruminococcaceae	g__uncultured
46a851d5aad6dff3abfc658401c59f91	0	0	2	0	0	0	0	0	0	0	0	0	Bacteria	p__Firmicutes	c__Clostridia	o__Oscillospirales	f__UCG-010	g__UCG-010
e3edcd5f291287b795288e325cf6f28d	5	0	0	0	0	0	0	0	0	0	0	0	Bacteria	p__Firmicutes	c__Clostridia	o__Oscillospirales	f__UCG-010	g__UCG-010	s__uncultured_bacterium
d2daefe13af2bd8e424520b2fa9a4a1f	0	4	0	0	0	0	0	0	0	0	0	0	Bacteria	p__Firmicutes	c__Clostridia	o__Peptococcales	f__Peptococcaceae	g__uncultured
2d2aa40841720d0bd98e272baab23b40	3	0	0	0	0	0	0	0	0	0	0	0	Bacteria	p__Firmicutes	c__Clostridia	o__Peptococcales	f__Peptococcaceae	g__uncultured
eff8a17453cde819d63cb4f7ee51e70d	0	0	1	0	0	0	0	0	0	0	0	0	Bacteria	p__Firmicutes	c__Clostridia	o__Peptococcales	f__Peptococcaceae	g__uncultured	s__uncultured_bacterium
556d5c3d9730d6ee15675bc40997d519	5	9	0	0	0	0	0	0	0	0	0	0	Bacteria	p__Firmicutes	c__Clostridia	o__Peptostreptococcales-Tissierellales
b01ab66fc82069c61eedeaaf267eefe0	0	0	3	0	0	0	0	0	0	0	0	0	Bacteria	p__Firmicutes	c__Clostridia	o__Peptostreptococcales-Tissierellales
1a3bca77c1e19cf906e0b334b67dc91f	4	8	0	0	0	0	0	0	0	0	0	0	Bacteria	p__Firmicutes	c__Clostridia	o__Peptostreptococcales-Tissierellales	f__Dethiosulfatibacteraceae	g__Dethiosulfatibacter
db48d5abbba638b119ffb084e2d45c75	0	0	0	0	7	0	0	0	0	0	0	0	Bacteria	p__Firmicutes	c__Clostridia	o__Peptostreptococcales-Tissierellales	f__Dethiosulfatibacteraceae	g__Dethiosulfatibacter
abf242446c7030a84988004a46b0f15d	0	0	0	0	0	8	0	0	0	0	0	0	Bacteria	p__Firmicutes	c__Clostridia	o__Peptostreptococcales-Tissierellales	f__Dethiosulfatibacteraceae	g__Dethiosulfatibacter
dd4e74aa7e9b57e963680c730e79230c	0	0	3	0	0	0	0	0	0	0	0	0	Bacteria	p__Firmicutes	c__Clostridia	o__Peptostreptococcales-Tissierellales	f__Dethiosulfatibacteraceae	g__Dethiosulfatibacter	s__uncultured_organism
2d2682f02883c49d1efb1e096f0b0d73	1	0	0	0	0	0	0	0	0	0	0	0	Bacteria	p__Firmicutes	c__Clostridia	o__Peptostreptococcales-Tissierellales	f__Fusibacteraceae	g__Fusibacter	s__uncultured_bacterium
1f9fbebb410cb26503dcf95bf608ea13	0	0	0	0	0	2	0	0	0	0	0	0	Bacteria	p__Firmicutes	c__Clostridia	o__Peptostreptococcales-Tissierellales	f__Fusibacteraceae	g__Fusibacter	s__uncultured_organism
5ca2797c3afc68cc7c51b77c1aceb271	0	0	2	0	0	0	0	0	0	0	0	0	Bacteria	p__Firmicutes	c__Clostridia	o__Peptostreptococcales-Tissierellales	f__Peptostreptococcaceae	g__Peptoclostridium
f32da0b370d8904470c11ccfa983a029	0	0	2	0	0	0	0	0	0	0	0	0	Bacteria	p__Firmicutes	c__Clostridia	o__Peptostreptococcales-Tissierellales	f__Peptostreptococcaceae	g__uncultured	s__uncultured_bacterium
e34f403d24a9882dabb9a91734cf8c00	6	0	0	0	0	0	0	0	0	0	0	0	Bacteria	p__Firmicutes	c__Clostridia	o__Peptostreptococcales-Tissierellales	f__Peptostreptococcales-Tissierellales	g__Tissierella	s__uncultured_bacterium
81bdb4a7842164c4c8cb42dfbc716bb9	5	6	21	0	0	0	0	0	0	0	0	0	Bacteria	p__Firmicutes	c__Negativicutes	o__Veillonellales-Selenomonadales	f__Selenomonadaceae	g__Veillonellaceae_UCG-001
98af113090f5a1945a99421acd2fc7b3	0	0	0	0	0	0	0	0	0	0	0	12	Bacteria	p__Firmicutes	c__Negativicutes	o__Veillonellales-Selenomonadales	f__Selenomonadaceae	g__Veillonellaceae_UCG-001
820f2537ee8fba6521e040bf4e0385ed	0	0	0	0	0	0	0	0	0	0	5	0	Bacteria	p__Firmicutes	c__Negativicutes	o__Veillonellales-Selenomonadales	f__Selenomonadaceae	g__Veillonellaceae_UCG-001
67594e071c7eede0477af984e7332b99	0	0	2	0	0	0	0	0	0	0	0	0	Bacteria	p__Firmicutes	c__Syntrophomonadia	o__Syntrophomonadales	f__Syntrophomonadaceae	g__uncultured
8a853816b7a94a91599829021da80a91	0	22	0	0	0	0	0	0	0	0	0	0	Bacteria	p__Gemmatimonadota	c__BD2-11_terrestrial_group	o__BD2-11_terrestrial_group	f__BD2-11_terrestrial_group	g__BD2-11_terrestrial_group
f7a853dff8aeb87be9e1696890964d64	18	0	0	0	0	0	0	0	0	0	0	0	Bacteria	p__Gemmatimonadota	c__BD2-11_terrestrial_group	o__BD2-11_terrestrial_group	f__BD2-11_terrestrial_group	g__BD2-11_terrestrial_group
5ef5cfc7e5bdc29a95a704fa743f988d	0	0	16	0	0	0	0	0	0	0	0	0	Bacteria	p__Gemmatimonadota	c__BD2-11_terrestrial_group	o__BD2-11_terrestrial_group	f__BD2-11_terrestrial_group	g__BD2-11_terrestrial_group
4c96cb93a8130d20154944003ac0461b	0	0	0	9	0	0	0	0	0	0	12	0	Bacteria	p__Gemmatimonadota	c__BD2-11_terrestrial_group	o__BD2-11_terrestrial_group	f__BD2-11_terrestrial_group	g__BD2-11_terrestrial_group	s__uncultured_organism
6e6a666f54a109064f7ed5170ce5d702	0	0	0	0	0	0	0	0	0	18	0	0	Bacteria	p__Gemmatimonadota	c__BD2-11_terrestrial_group	o__BD2-11_terrestrial_group	f__BD2-11_terrestrial_group	g__BD2-11_terrestrial_group	s__uncultured_organism
3f96859330c3a054590ec849170449e4	0	0	0	0	0	11	0	0	0	0	0	0	Bacteria	p__Gemmatimonadota	c__BD2-11_terrestrial_group	o__BD2-11_terrestrial_group	f__BD2-11_terrestrial_group	g__BD2-11_terrestrial_group	s__uncultured_organism
2b98fda50cf63c5dbe9625e8b68a60ce	0	0	0	0	10	0	0	0	0	0	0	0	Bacteria	p__Gemmatimonadota	c__BD2-11_terrestrial_group	o__BD2-11_terrestrial_group	f__BD2-11_terrestrial_group	g__BD2-11_terrestrial_group	s__uncultured_organism
bb56122eeb7d4e3fe1ef1ae205301159	0	0	0	0	0	0	0	0	0	0	0	7	Bacteria	p__Gemmatimonadota	c__BD2-11_terrestrial_group	o__BD2-11_terrestrial_group	f__BD2-11_terrestrial_group	g__BD2-11_terrestrial_group	s__uncultured_organism
814ec7fbb44a3ffa8efcae2d34ded1e0	0	0	0	0	0	2	0	0	0	0	0	0	Bacteria	p__Gemmatimonadota	c__Gemmatimonadetes	o__Gemmatimonadales	f__Gemmatimonadaceae	g__uncultured
62ac323407bdd8874de6a0760d0056c7	0	0	0	0	0	0	0	0	0	4	0	0	Bacteria	p__Gemmatimonadota	c__MD2902-B12	o__MD2902-B12	f__MD2902-B12	g__MD2902-B12
e87a0c9a25847c780c6242b35427f8cb	0	0	3	0	0	0	0	0	0	0	0	0	Bacteria	p__Gemmatimonadota	c__MD2902-B12	o__MD2902-B12	f__MD2902-B12	g__MD2902-B12
39a6250f79f6b5556faa801119ee5f4a	0	0	0	0	0	0	0	0	2	0	0	0	Bacteria	p__Gemmatimonadota	c__MD2902-B12	o__MD2902-B12	f__MD2902-B12	g__MD2902-B12
9c8213a5487a6de1202d8495e5cfdf7b	1	0	0	0	0	0	0	0	0	0	0	0	Bacteria	p__Gemmatimonadota	c__MD2902-B12	o__MD2902-B12	f__MD2902-B12	g__MD2902-B12
263dab893d00b41c7c5ae2c65b9dbfa8	0	0	0	1	0	0	0	0	0	0	0	0	Bacteria	p__Gemmatimonadota	c__MD2902-B12	o__MD2902-B12	f__MD2902-B12	g__MD2902-B12
f8233fe85f02affaa9cdb4740f680d89	0	0	3	0	0	0	0	0	0	0	0	0	Bacteria	p__Gemmatimonadota	c__PAUC43f_marine_benthic_group	o__PAUC43f_marine_benthic_group	f__PAUC43f_marine_benthic_group	g__PAUC43f_marine_benthic_group	s__uncultured_bacterium
cf8bb76cde11c943936f59412a12b26b	0	0	1	0	0	0	0	0	0	0	0	0	Bacteria	p__Gemmatimonadota	c__PAUC43f_marine_benthic_group	o__PAUC43f_marine_benthic_group	f__PAUC43f_marine_benthic_group	g__PAUC43f_marine_benthic_group	s__uncultured_bacterium
e10f872ef463d4c3ebc26b270ffa55b5	0	0	0	0	0	0	0	0	0	39	6	0	Bacteria	p__GN01	c__GN01	o__GN01	f__GN01	g__GN01	s__uncultured_organism
5b6123f60aff9eec4e20962eb53efd79	0	0	0	0	0	0	0	0	0	0	0	15	Bacteria	p__GN01	c__GN01	o__GN01	f__GN01	g__GN01	s__uncultured_organism
59649446bae19b459b09acd04ab9d26d	0	0	6	0	0	0	0	0	0	0	0	0	Bacteria	p__GN01	c__GN01	o__GN01	f__GN01	g__GN01	s__uncultured_organism
220d0a7a6b8b9bdacc6fc00689a8e135	6	0	0	0	0	0	0	0	0	0	0	0	Bacteria	p__GN01	c__GN01	o__GN01	f__GN01	g__GN01	s__uncultured_organism
2a685e6df3689d6b043a60cc5778ddf4	0	0	0	46	0	50	0	0	0	0	0	0	Bacteria	p__Halanaerobiaeota	c__Halanaerobiia	o__Halanaerobiales	f__Halanaerobiaceae	g__Halanaerobium
9779261e7e1b467b68ee5f5cc8aef21b	0	0	0	0	55	0	0	0	0	0	0	0	Bacteria	p__Halanaerobiaeota	c__Halanaerobiia	o__Halanaerobiales	f__Halanaerobiaceae	g__Halanaerobium
a6815e092229f3db3abeadfa3627b7f7	0	19	14	0	0	0	0	0	0	0	0	0	Bacteria	p__Halanaerobiaeota	c__Halanaerobiia	o__Halanaerobiales	f__Halanaerobiaceae	g__Halanaerobium
1991bbe99d371070973153ee078c439d	28	0	0	0	0	0	0	0	0	0	0	0	Bacteria	p__Halanaerobiaeota	c__Halanaerobiia	o__Halanaerobiales	f__Halanaerobiaceae	g__Halanaerobium
5d9a50af9b7482054556db330783b91a	0	0	0	0	0	0	0	0	5	0	0	0	Bacteria	p__Halanaerobiaeota	c__Halanaerobiia	o__Halanaerobiales	f__Halanaerobiaceae	g__Halanaerobium
181d3ce65231548f926013fa3ef226a1	3	0	0	0	0	0	0	0	0	0	0	0	Bacteria	p__Halanaerobiaeota	c__Halanaerobiia	o__Halanaerobiales	f__Halanaerobiaceae	g__Halanaerobium
f752fdbc756adc193fd617e73ac01a2a	0	15	0	85	75	47	0	0	0	7	0	0	Bacteria	p__Halanaerobiaeota	c__Halanaerobiia	o__Halanaerobiales	f__Halanaerobiaceae	g__Halanaerobium	s__uncultured_bacterium
e094728ed1b4da2724e0ca3f377db3e9	0	0	6	0	0	0	0	0	0	0	0	0	Bacteria	p__Halanaerobiaeota	c__Halanaerobiia	o__Halanaerobiales	f__Halanaerobiaceae	g__Halanaerobium	s__uncultured_bacterium
2cc2daa0f7efd6b5b15ceb72b48c1339	4	0	0	0	0	0	0	0	0	0	0	0	Bacteria	p__Halanaerobiaeota	c__Halanaerobiia	o__Halanaerobiales	f__Halanaerobiaceae	g__Halanaerobium	s__uncultured_bacterium
cd55a8ee391542a7a5b7fd2c276585ce	0	0	0	0	0	10	0	0	0	0	0	0	Bacteria	p__Hydrogenedentes	c__Hydrogenedentia	o__Hydrogenedentiales	f__Hydrogenedensaceae	g__Hydrogenedensaceae
d733d1e810f68e272f8f984251c0124e	0	0	0	0	0	0	0	6	7	0	0	0	Bacteria	p__Hydrogenedentes	c__Hydrogenedentia	o__Hydrogenedentiales	f__Hydrogenedensaceae	g__Hydrogenedensaceae
a4335e5830443e9c74cf42374379a181	0	0	0	0	0	0	0	0	5	0	0	0	Bacteria	p__Hydrogenedentes	c__Hydrogenedentia	o__Hydrogenedentiales	f__Hydrogenedensaceae	g__Hydrogenedensaceae
162842919ec5e068688c3f6ab3e00231	0	0	0	0	0	0	0	0	0	7	0	0	Bacteria	p__Hydrogenedentes	c__Hydrogenedentia	o__Hydrogenedentiales	f__Hydrogenedensaceae	g__Hydrogenedensaceae
1967d50945124f9ab9ed3841dc65fb7c	0	0	0	0	0	0	0	0	0	7	0	0	Bacteria	p__Hydrogenedentes	c__Hydrogenedentia	o__Hydrogenedentiales	f__Hydrogenedensaceae	g__Hydrogenedensaceae
49e89d790330a00ed30267dd3bfc4566	0	0	0	0	0	0	0	0	0	0	5	0	Bacteria	p__Hydrogenedentes	c__Hydrogenedentia	o__Hydrogenedentiales	f__Hydrogenedensaceae	g__Hydrogenedensaceae
ced3922a942a935065281c4926cbd770	0	0	0	3	0	0	0	0	0	0	0	0	Bacteria	p__Hydrogenedentes	c__Hydrogenedentia	o__Hydrogenedentiales	f__Hydrogenedensaceae	g__Hydrogenedensaceae
e93471d3edcb2a0c425fbd8dd871aad3	0	0	0	0	0	3	0	0	0	0	0	0	Bacteria	p__Hydrogenedentes	c__Hydrogenedentia	o__Hydrogenedentiales	f__Hydrogenedensaceae	g__Hydrogenedensaceae
7716972334a174ea754ca6fcac3c629a	0	0	0	0	0	0	4	0	0	0	0	0	Bacteria	p__Hydrogenedentes	c__Hydrogenedentia	o__Hydrogenedentiales	f__Hydrogenedensaceae	g__Hydrogenedensaceae
7596ac9161dcf17db21a0e5a46b0d60e	0	0	0	0	0	0	0	0	0	0	2	0	Bacteria	p__Hydrogenedentes	c__Hydrogenedentia	o__Hydrogenedentiales	f__Hydrogenedensaceae	g__Hydrogenedensaceae
6555adf99b7a773d47991b6e08610816	0	0	2	0	0	0	0	0	0	0	0	0	Bacteria	p__Hydrogenedentes	c__Hydrogenedentia	o__Hydrogenedentiales	f__Hydrogenedensaceae	g__Hydrogenedensaceae
d8842feedaff635fc7f63f8f66fe24fc	0	0	0	5	0	0	0	0	0	0	0	0	Bacteria	p__Hydrogenedentes	c__Hydrogenedentia	o__Hydrogenedentiales	f__Hydrogenedensaceae	g__Hydrogenedensaceae	s__metagenome
e3e74de59e6d75f5b64327e508e1d0aa	5	22	0	0	0	0	0	0	0	0	0	0	Bacteria	p__Hydrogenedentes	c__Hydrogenedentia	o__Hydrogenedentiales	f__Hydrogenedensaceae	g__Hydrogenedensaceae	s__uncultured_bacterium
59a4a6f97ee2d3c04b51e90e42cb31d8	0	0	9	0	0	0	0	0	0	0	0	0	Bacteria	p__Hydrogenedentes	c__Hydrogenedentia	o__Hydrogenedentiales	f__Hydrogenedensaceae	g__Hydrogenedensaceae	s__uncultured_bacterium
0229da216065c4eccc3b4453c9f69e2b	0	0	4	0	0	0	0	0	0	0	0	0	Bacteria	p__Hydrogenedentes	c__Hydrogenedentia	o__Hydrogenedentiales	f__Hydrogenedensaceae	g__Hydrogenedensaceae	s__uncultured_bacterium
c3afa164a07d68c59cf954eb2982c184	3	0	0	0	0	0	0	0	0	0	0	0	Bacteria	p__Hydrogenedentes	c__Hydrogenedentia	o__Hydrogenedentiales	f__Hydrogenedensaceae	g__Hydrogenedensaceae	s__uncultured_bacterium
67a0e4a8a7566aefc0a330048ee0a66b	0	0	0	0	0	0	0	0	2	0	0	0	Bacteria	p__Hydrogenedentes	c__Hydrogenedentia	o__Hydrogenedentiales	f__Hydrogenedensaceae	g__Hydrogenedensaceae	s__uncultured_bacterium
3c2662d892907ab0f2fcdf3c490192e0	0	0	3	8	0	6	34	50	46	5	0	0	Bacteria	p__Hydrogenedentes	c__Hydrogenedentia	o__Hydrogenedentiales	f__Hydrogenedensaceae	g__Hydrogenedensaceae	s__uncultured_organism
71bc20d204b86663f0d23bab4ca8e83f	0	0	43	0	0	0	0	0	0	0	0	0	Bacteria	p__Hydrogenedentes	c__Hydrogenedentia	o__Hydrogenedentiales	f__Hydrogenedensaceae	g__Hydrogenedensaceae	s__uncultured_organism
34e5a836b89fab39aea041f4a2ba38c8	28	0	0	0	0	0	0	0	0	0	0	0	Bacteria	p__Hydrogenedentes	c__Hydrogenedentia	o__Hydrogenedentiales	f__Hydrogenedensaceae	g__Hydrogenedensaceae	s__uncultured_organism
7b2e0c265c9188ca956f8c5110fa6077	0	0	0	0	0	0	0	0	0	25	0	0	Bacteria	p__Hydrogenedentes	c__Hydrogenedentia	o__Hydrogenedentiales	f__Hydrogenedensaceae	g__Hydrogenedensaceae	s__uncultured_organism
9877ab3b0e258f0b3757b645c4e6a1ed	0	0	0	0	0	0	9	0	0	0	15	0	Bacteria	p__Hydrogenedentes	c__Hydrogenedentia	o__Hydrogenedentiales	f__Hydrogenedensaceae	g__Hydrogenedensaceae	s__uncultured_organism
851376e550bf3ec369847e14ffe20163	0	0	0	0	0	0	9	18	0	0	0	0	Bacteria	p__Hydrogenedentes	c__Hydrogenedentia	o__Hydrogenedentiales	f__Hydrogenedensaceae	g__Hydrogenedensaceae	s__uncultured_organism
7b7a4c772e4ec61b9eab14ed35754d24	0	0	0	0	0	0	0	0	0	0	0	21	Bacteria	p__Hydrogenedentes	c__Hydrogenedentia	o__Hydrogenedentiales	f__Hydrogenedensaceae	g__Hydrogenedensaceae	s__uncultured_organism
d53aab63731896c8ab334d61de2240dd	0	13	0	0	0	0	0	0	0	0	0	0	Bacteria	p__Hydrogenedentes	c__Hydrogenedentia	o__Hydrogenedentiales	f__Hydrogenedensaceae	g__Hydrogenedensaceae	s__uncultured_organism
e46880a4a9d657fda0762a4cb0f12523	0	0	0	9	0	0	0	0	0	0	0	0	Bacteria	p__Hydrogenedentes	c__Hydrogenedentia	o__Hydrogenedentiales	f__Hydrogenedensaceae	g__Hydrogenedensaceae	s__uncultured_organism
dd94a9b3ca1eb7e864fbac425fe65a53	0	0	0	0	0	0	0	0	10	0	0	0	Bacteria	p__Hydrogenedentes	c__Hydrogenedentia	o__Hydrogenedentiales	f__Hydrogenedensaceae	g__Hydrogenedensaceae	s__uncultured_organism
a21ce05bb6c3976de6e6dd03ef31c5ce	0	7	0	0	0	0	0	0	0	0	0	0	Bacteria	p__Hydrogenedentes	c__Hydrogenedentia	o__Hydrogenedentiales	f__Hydrogenedensaceae	g__Hydrogenedensaceae	s__uncultured_organism
fd789d3634a00a18e8f20a705dab4923	7	0	0	0	0	0	0	0	0	0	0	0	Bacteria	p__Hydrogenedentes	c__Hydrogenedentia	o__Hydrogenedentiales	f__Hydrogenedensaceae	g__Hydrogenedensaceae	s__uncultured_organism
c91849047310786e507ab4588353020d	0	0	0	0	0	0	0	0	8	0	0	0	Bacteria	p__Hydrogenedentes	c__Hydrogenedentia	o__Hydrogenedentiales	f__Hydrogenedensaceae	g__Hydrogenedensaceae	s__uncultured_organism
3592fda841b6817a9e867a3841a80ddb	0	5	0	0	0	0	0	0	0	0	0	0	Bacteria	p__Hydrogenedentes	c__Hydrogenedentia	o__Hydrogenedentiales	f__Hydrogenedensaceae	g__Hydrogenedensaceae	s__uncultured_organism
cae4561b0e3af0731444e3827b7929a9	0	0	0	0	0	0	0	0	0	0	6	0	Bacteria	p__Hydrogenedentes	c__Hydrogenedentia	o__Hydrogenedentiales	f__Hydrogenedensaceae	g__Hydrogenedensaceae	s__uncultured_organism
6dffcd2bcf1d4a36ae37a9ba48e675d3	0	0	5	0	0	0	0	0	0	0	0	0	Bacteria	p__Hydrogenedentes	c__Hydrogenedentia	o__Hydrogenedentiales	f__Hydrogenedensaceae	g__Hydrogenedensaceae	s__uncultured_organism
86cdcd0f85c7974000a1af7228d9f311	0	0	0	0	3	0	0	0	0	0	0	0	Bacteria	p__Hydrogenedentes	c__Hydrogenedentia	o__Hydrogenedentiales	f__Hydrogenedensaceae	g__Hydrogenedensaceae	s__uncultured_organism
b3229e0360da75f3cc6a950020e8ea7d	0	3	0	0	0	0	0	0	0	0	0	0	Bacteria	p__Hydrogenedentes	c__Hydrogenedentia	o__Hydrogenedentiales	f__Hydrogenedensaceae	g__Hydrogenedensaceae	s__uncultured_organism
533cb97ee465071420798e8a84ba7b5f	0	0	2	0	0	0	0	0	0	0	0	0	Bacteria	p__Hydrogenedentes	c__Hydrogenedentia	o__Hydrogenedentiales	f__Hydrogenedensaceae	g__Hydrogenedensaceae	s__uncultured_organism
a5a2e9c2263e0d135e180bcd3d709244	0	0	0	0	1	0	0	0	0	0	0	0	Bacteria	p__Hydrogenedentes	c__Hydrogenedentia	o__Hydrogenedentiales	f__Hydrogenedensaceae	g__Hydrogenedensaceae	s__uncultured_organism
c53d059cc55727af285a00980607f74d	0	0	0	0	0	0	0	0	0	3	0	0	Bacteria	p__Hydrogenedentes	c__Hydrogenedentia	o__Hydrogenedentiales	f__Hydrogenedensaceae	g__Hydrogenedensaceae	s__uncultured_organism
4672d46b520aa823713dd8df0ea752e7	0	1	0	0	0	0	0	0	0	0	0	0	Bacteria	p__Hydrogenedentes	c__Hydrogenedentia	o__Hydrogenedentiales	f__Hydrogenedensaceae	g__Hydrogenedensaceae	s__uncultured_organism
49f2e12c0890fbc7720c51e3686beaa6	6	0	0	13	0	0	0	0	0	0	0	0	Bacteria	p__Hydrogenedentes	c__Hydrogenedentia	o__Hydrogenedentiales	f__Hydrogenedensaceae	g__YC-ZSS-LKJ63
30f8ca2ce4e12dc164942199bc0bce47	0	0	0	0	18	0	0	0	0	0	0	0	Bacteria	p__Hydrogenedentes	c__Hydrogenedentia	o__Hydrogenedentiales	f__Hydrogenedensaceae	g__YC-ZSS-LKJ63	s__uncultured_organism
76ef90e1674ecbe90da08761cb4284b1	0	0	0	0	0	15	0	0	0	0	0	0	Bacteria	p__Hydrogenedentes	c__Hydrogenedentia	o__Hydrogenedentiales	f__Hydrogenedensaceae	g__YC-ZSS-LKJ63	s__uncultured_organism
7cbedb5357439003a1ddff40041454d2	0	8	0	0	0	0	0	0	0	0	0	0	Bacteria	p__Hydrogenedentes	c__Hydrogenedentia	o__Hydrogenedentiales	f__Hydrogenedensaceae	g__YC-ZSS-LKJ63	s__uncultured_organism
35f1f90e8aaa0bb8673bac66c13e23dd	0	0	9	0	0	0	0	0	0	0	0	0	Bacteria	p__Hydrogenedentes	c__Hydrogenedentia	o__Hydrogenedentiales	f__Hydrogenedensaceae	g__YC-ZSS-LKJ63	s__uncultured_organism
33615196da6f034ce9bd5004a482cf0a	23	0	0	0	0	0	0	0	0	0	0	0	Bacteria	p__Latescibacterota	c__Latescibacteria	o__Latescibacterales	f__Latescibacteraceae
390de277f394a137ab59b70ce5e28c77	0	9	0	0	0	0	0	0	0	0	0	0	Bacteria	p__Latescibacterota	c__Latescibacteria	o__Latescibacterales	f__Latescibacteraceae
38d1a45d161ab4487cd9a89679409b38	0	0	0	0	10	0	0	0	0	0	0	0	Bacteria	p__Latescibacterota	c__Latescibacteria	o__Latescibacterales	f__Latescibacteraceae	g__Candidatus_Latescibacter	s__uncultured_bacterium
fbb995802a3827ae8c0db614e7b1e8ba	0	3	0	0	0	0	0	0	0	0	0	0	Bacteria	p__Latescibacterota	c__Latescibacteria	o__Latescibacterales	f__Latescibacteraceae	g__Candidatus_Latescibacter	s__uncultured_bacterium
e1e988b9275a24922b72506441c23dea	0	0	0	0	0	0	0	0	0	0	6	0	Bacteria	p__Latescibacterota	c__Latescibacteria	o__Latescibacterales	f__Latescibacteraceae	g__Candidatus_Latescibacter	s__uncultured_bacterium
ce71f49d43ae7f621644bb22a575f41a	0	3	0	0	0	0	0	0	0	0	0	0	Bacteria	p__Latescibacterota	c__Latescibacteria	o__Latescibacterales	f__Latescibacteraceae	g__Candidatus_Latescibacter	s__uncultured_bacterium
a0d297d3a77cd0d9f5ba1306be20e8d3	0	0	19	0	0	0	0	0	0	0	0	0	Bacteria	p__Latescibacterota	c__Latescibacteria	o__Latescibacterales	f__Latescibacteraceae	g__Candidatus_Latescibacter	s__uncultured_organism
4344373b4029ed24325a4a7f90a962f2	0	0	0	0	0	0	0	0	0	0	0	23	Bacteria	p__Latescibacterota	c__Latescibacteria	o__Latescibacterales	f__Latescibacteraceae	g__Candidatus_Latescibacter	s__uncultured_organism
eefbb1246c4ddca2eb7e2cbec4351f9e	0	14	0	0	0	0	0	0	0	0	0	0	Bacteria	p__Latescibacterota	c__Latescibacteria	o__Latescibacterales	f__Latescibacteraceae	g__Candidatus_Latescibacter	s__uncultured_organism
fa1d6935052a29143455f22b9e51bccb	8	0	0	0	0	0	0	0	0	0	0	0	Bacteria	p__Latescibacterota	c__Latescibacteria	o__Latescibacterales	f__Latescibacteraceae	g__Candidatus_Latescibacter	s__uncultured_organism
101e0155c41bb571d49cf57e3cd79cee	0	0	2	0	0	0	0	0	0	0	0	0	Bacteria	p__Latescibacterota	c__Latescibacteria	o__Latescibacterales	f__Latescibacteraceae	g__Candidatus_Latescibacter	s__uncultured_organism
28d20b9671e510c3ae0f9e628dfe6914	6	0	0	0	0	0	0	0	0	0	0	0	Bacteria	p__Latescibacterota	c__Latescibacteria	o__Latescibacterales	f__Latescibacteraceae	g__Candidatus_Latescibacter	s__uncultured_organism
455ff251bef6f49869fdd0e6972fc2cc	0	0	0	0	0	0	0	0	0	5	0	0	Bacteria	p__Latescibacterota	c__Latescibacteria	o__Latescibacterales	f__Latescibacteraceae	g__Candidatus_Latescibacter	s__uncultured_organism
96c74ab378f9209fd0a28cfd1fb498c4	43	24	39	0	19	0	0	0	0	0	0	0	Bacteria	p__Latescibacterota	c__Latescibacteria	o__Latescibacterales	f__Latescibacteraceae	g__Latescibacteraceae	s__uncultured_bacterium
c5a02edc6668b4caea6ac1e00a6befd5	57	39	0	9	0	0	0	0	0	0	0	0	Bacteria	p__Latescibacterota	c__Latescibacteria	o__Latescibacterales	f__Latescibacteraceae	g__Latescibacteraceae	s__uncultured_bacterium
3f7b56e2b5ac051835b42a84055f3bb0	28	38	26	0	0	0	0	0	0	0	0	0	Bacteria	p__Latescibacterota	c__Latescibacteria	o__Latescibacterales	f__Latescibacteraceae	g__Latescibacteraceae	s__uncultured_bacterium
0dcce59932d2ca93311b1a05edf47adc	8	0	7	9	0	13	0	0	0	0	0	0	Bacteria	p__Latescibacterota	c__Latescibacteria	o__Latescibacterales	f__Latescibacteraceae	g__Latescibacteraceae	s__uncultured_bacterium
6e3de7f7fdb0c9df8dcd02fe8e2603b4	0	0	0	0	14	0	0	0	0	0	0	0	Bacteria	p__Latescibacterota	c__Latescibacteria	o__Latescibacterales	f__Latescibacteraceae	g__Latescibacteraceae	s__uncultured_bacterium
653c08005ae529771f42a7e05e12b9bf	0	0	0	0	0	0	0	0	0	13	0	0	Bacteria	p__Latescibacterota	c__Latescibacteria	o__Latescibacterales	f__Latescibacteraceae	g__Latescibacteraceae	s__uncultured_bacterium
4b1fad3ace687df3586a77afbef1cf69	0	11	0	0	0	0	0	0	0	0	0	0	Bacteria	p__Latescibacterota	c__Latescibacteria	o__Latescibacterales	f__Latescibacteraceae	g__Latescibacteraceae	s__uncultured_bacterium
edc791257d01400551159b6524824d39	11	0	0	0	0	0	0	0	0	0	0	0	Bacteria	p__Latescibacterota	c__Latescibacteria	o__Latescibacterales	f__Latescibacteraceae	g__Latescibacteraceae	s__uncultured_bacterium
5732349f4ca3fea1c61abd4b5319c727	0	0	0	0	3	0	0	0	0	0	0	0	Bacteria	p__Latescibacterota	c__Latescibacteria	o__Latescibacterales	f__Latescibacteraceae	g__Latescibacteraceae	s__uncultured_bacterium
c0dd8aa006a88058d0854a37e56ab3fc	0	2	0	0	0	0	0	0	0	0	0	0	Bacteria	p__Latescibacterota	c__Latescibacteria	o__Latescibacterales	f__Latescibacteraceae	g__Latescibacteraceae	s__uncultured_bacterium
448eb92e9b113e58b0728cd1318dc40b	0	0	0	0	0	0	0	0	3	0	0	0	Bacteria	p__Latescibacterota	c__Latescibacteria	o__Latescibacterales	f__Latescibacteraceae	g__Latescibacteraceae	s__uncultured_bacterium
4e2e3b8a539a5df36a32ed9ab60286e6	0	7	17	0	0	0	0	0	0	0	0	0	Bacteria	p__Latescibacterota	c__Latescibacteria	o__Latescibacterales	f__Latescibacteraceae	g__Latescibacteraceae	s__uncultured_organism
f9d73b7ea73b7a6048c0661365fa53c3	0	0	0	0	0	0	0	0	0	27	0	0	Bacteria	p__Latescibacterota	c__Latescibacteria	o__Latescibacterales	f__Latescibacteraceae	g__Latescibacteraceae	s__uncultured_organism
6efd09e241c69f8e674f694fa6ca8099	7	0	0	0	0	0	0	0	0	0	0	0	Bacteria	p__Latescibacterota	c__Latescibacteria	o__Latescibacterales	f__Latescibacteraceae	g__Latescibacteraceae	s__uncultured_organism
9d472dec9f6dbc8b2a3faf30be9abf38	0	0	0	0	0	0	0	0	0	0	5	0	Bacteria	p__Latescibacterota	c__Latescibacteria	o__Latescibacterales	f__Latescibacteraceae	g__Latescibacteraceae	s__uncultured_organism
3ac8674de8766311b235fd4454df8852	0	0	0	0	82	102	20	39	0	45	33	0	Bacteria	p__Latescibacterota	c__Latescibacterota	o__Latescibacterota	f__Latescibacterota	g__Latescibacterota
83f46477e9e4b445528064eafe98bb0d	0	0	0	0	39	51	4	0	0	0	21	13	Bacteria	p__Latescibacterota	c__Latescibacterota	o__Latescibacterota	f__Latescibacterota	g__Latescibacterota
d95a7280c7a54d9243b9713dc1148926	0	0	0	65	0	0	0	19	19	15	0	0	Bacteria	p__Latescibacterota	c__Latescibacterota	o__Latescibacterota	f__Latescibacterota	g__Latescibacterota
2ba7d8474a9ad4e86985fb28b3361ba1	0	0	0	81	0	0	0	0	0	0	0	18	Bacteria	p__Latescibacterota	c__Latescibacterota	o__Latescibacterota	f__Latescibacterota	g__Latescibacterota
3f720d479578377118192eb9d7ca5c19	0	0	0	0	0	0	0	0	30	0	0	0	Bacteria	p__Latescibacterota	c__Latescibacterota	o__Latescibacterota	f__Latescibacterota	g__Latescibacterota
0a7a735ceb2d541976c830e42db2b28f	0	9	0	7	0	0	0	0	0	0	0	0	Bacteria	p__Latescibacterota	c__Latescibacterota	o__Latescibacterota	f__Latescibacterota	g__Latescibacterota
f10b2d0ef389d243cd8cd5d0e0a74687	12	0	0	0	0	0	0	0	0	0	0	0	Bacteria	p__Latescibacterota	c__Latescibacterota	o__Latescibacterota	f__Latescibacterota	g__Latescibacterota
b9f967b5992a41ba8ac2c3a840eb04a4	0	0	5	0	0	0	0	0	0	0	4	0	Bacteria	p__Latescibacterota	c__Latescibacterota	o__Latescibacterota	f__Latescibacterota	g__Latescibacterota
8505dd61593dd1cacd7c657801c987dd	0	7	0	0	0	0	0	0	0	0	0	0	Bacteria	p__Latescibacterota	c__Latescibacterota	o__Latescibacterota	f__Latescibacterota	g__Latescibacterota
de25d8a259ecb8bdf1c92170712d04ff	0	0	5	0	0	0	0	0	0	0	0	0	Bacteria	p__Latescibacterota	c__Latescibacterota	o__Latescibacterota	f__Latescibacterota	g__Latescibacterota
99cc732ba64a2e5cb7aeee77babf9433	0	0	0	0	7	0	0	0	0	0	0	0	Bacteria	p__Latescibacterota	c__Latescibacterota	o__Latescibacterota	f__Latescibacterota	g__Latescibacterota
3316a811e9c9a4cd4fd3bde207210293	0	0	0	0	5	0	0	0	0	0	0	0	Bacteria	p__Latescibacterota	c__Latescibacterota	o__Latescibacterota	f__Latescibacterota	g__Latescibacterota
87bbd574e0e65ad82338e2eba015df08	5	0	0	0	0	0	0	0	0	0	0	0	Bacteria	p__Latescibacterota	c__Latescibacterota	o__Latescibacterota	f__Latescibacterota	g__Latescibacterota
88f750e72aad4183c8e29664ec5c4c68	5	0	0	0	0	0	0	0	0	0	0	0	Bacteria	p__Latescibacterota	c__Latescibacterota	o__Latescibacterota	f__Latescibacterota	g__Latescibacterota
23ccaef96ff3b98e4e9cbd95894c3d49	0	0	4	0	0	0	0	0	0	0	0	0	Bacteria	p__Latescibacterota	c__Latescibacterota	o__Latescibacterota	f__Latescibacterota	g__Latescibacterota	s__uncultured_bacterium
b1129fc921caa81e71bf68f75832c820	3	0	0	0	0	0	0	0	0	0	0	0	Bacteria	p__Latescibacterota	c__Latescibacterota	o__Latescibacterota	f__Latescibacterota	g__Latescibacterota	s__uncultured_bacterium
09e1bc0bd35d5b4299a6fc8f9d5eb324	0	2	0	0	0	0	0	0	0	0	0	0	Bacteria	p__Latescibacterota	c__Latescibacterota	o__Latescibacterota	f__Latescibacterota	g__Latescibacterota	s__uncultured_bacterium
9a427f18df4fe4e9d509af1fed41c6c3	0	0	0	5	0	0	0	0	0	0	0	0	Bacteria	p__Latescibacterota	c__Latescibacterota	o__Latescibacterota	f__Latescibacterota	g__Latescibacterota	s__uncultured_bacterium
a3bcc83ba3b366a344996f2f6a3ca1bb	0	3	0	0	0	0	0	0	0	0	0	0	Bacteria	p__Latescibacterota	c__Latescibacterota	o__Latescibacterota	f__Latescibacterota	g__Latescibacterota	s__uncultured_bacterium
52130221435e99c9e4f450e2ae290602	0	0	32	47	56	43	0	0	0	0	0	0	Bacteria	p__Latescibacterota	c__Latescibacterota	o__Latescibacterota	f__Latescibacterota	g__Latescibacterota	s__uncultured_organism
4f808b90a1f5cf36b87b0ef607c4f72c	26	0	0	0	0	0	0	0	0	0	0	0	Bacteria	p__Latescibacterota	c__Latescibacterota	o__Latescibacterota	f__Latescibacterota	g__Latescibacterota	s__uncultured_organism
26571dbbf4f0b56a958abac8c692d6eb	0	0	0	10	0	11	0	0	0	0	0	0	Bacteria	p__Latescibacterota	c__Latescibacterota	o__Latescibacterota	f__Latescibacterota	g__Latescibacterota	s__uncultured_organism
b78bb77b26dfb5a33b5ac63fbd9404d4	0	20	0	0	0	0	0	0	0	0	0	0	Bacteria	p__Latescibacterota	c__Latescibacterota	o__Latescibacterota	f__Latescibacterota	g__Latescibacterota	s__uncultured_organism
14d20f5df437d95b0a3a9d01e602124f	0	9	0	0	0	0	0	0	0	0	0	0	Bacteria	p__Latescibacterota	c__Latescibacterota	o__Latescibacterota	f__Latescibacterota	g__Latescibacterota	s__uncultured_organism
80fd14da3afc249600e66b77965713ba	7	0	0	0	0	0	0	0	0	0	0	0	Bacteria	p__Latescibacterota	c__Latescibacterota	o__Latescibacterota	f__Latescibacterota	g__Latescibacterota	s__uncultured_organism
397c7d5ef8c353eb9367d5bbcd498066	0	9	0	0	0	18	0	0	0	0	0	0	Bacteria	p__LCP-89	c__LCP-89	o__LCP-89	f__LCP-89	g__LCP-89
547677a7004c90c77731af7807cd57b9	0	0	0	0	0	0	0	0	0	7	0	0	Bacteria	p__LCP-89	c__LCP-89	o__LCP-89	f__LCP-89	g__LCP-89
88ffb852187539ff053bfa2b2cae6cdc	0	17	12	0	0	0	0	0	0	0	0	0	Bacteria	p__LCP-89	c__LCP-89	o__LCP-89	f__LCP-89	g__LCP-89	s__uncultured_bacterium
af88620c868f7f05d617eb36ebb66988	10	9	5	0	0	0	0	0	0	0	0	0	Bacteria	p__LCP-89	c__LCP-89	o__LCP-89	f__LCP-89	g__LCP-89	s__uncultured_bacterium
5f4a1ae24dd36cb5f281d390696fc5a1	25	0	0	0	0	0	0	0	0	0	0	0	Bacteria	p__LCP-89	c__LCP-89	o__LCP-89	f__LCP-89	g__LCP-89	s__uncultured_bacterium
413d7739e93c43b6b2a431c0d90db25a	0	19	0	0	0	0	0	0	0	0	0	0	Bacteria	p__LCP-89	c__LCP-89	o__LCP-89	f__LCP-89	g__LCP-89	s__uncultured_bacterium
8be2ea66514adf8146ef6b854b579681	0	0	9	0	0	0	0	0	0	0	0	0	Bacteria	p__LCP-89	c__LCP-89	o__LCP-89	f__LCP-89	g__LCP-89	s__uncultured_bacterium
77257386753df8ab901b909c69c651c9	0	10	0	0	0	0	0	0	0	0	0	0	Bacteria	p__LCP-89	c__LCP-89	o__LCP-89	f__LCP-89	g__LCP-89	s__uncultured_bacterium
cd4f444f9a7d726933f7f4fbe78e0c14	9	0	0	0	0	0	0	0	0	0	0	0	Bacteria	p__LCP-89	c__LCP-89	o__LCP-89	f__LCP-89	g__LCP-89	s__uncultured_bacterium
512718a3fdc805cac60fc71873bdc1a3	0	9	0	0	0	0	0	0	0	0	0	0	Bacteria	p__LCP-89	c__LCP-89	o__LCP-89	f__LCP-89	g__LCP-89	s__uncultured_bacterium
73812790a0c8e682af9ff05c0d3750b4	0	0	7	0	0	0	0	0	0	0	0	0	Bacteria	p__LCP-89	c__LCP-89	o__LCP-89	f__LCP-89	g__LCP-89	s__uncultured_bacterium
9f8e961b91c7faa14601508ab6db74f6	0	0	0	2	3	0	0	0	0	0	0	0	Bacteria	p__LCP-89	c__LCP-89	o__LCP-89	f__LCP-89	g__LCP-89	s__uncultured_bacterium
bbd385afcb52d1e51a6772e562dad4d8	3	0	0	0	0	0	0	0	0	0	0	0	Bacteria	p__LCP-89	c__LCP-89	o__LCP-89	f__LCP-89	g__LCP-89	s__uncultured_bacterium
54402279a19ba60771bf4dc2e1aa572d	0	0	0	3	0	0	0	0	0	0	0	0	Bacteria	p__LCP-89	c__LCP-89	o__LCP-89	f__LCP-89	g__LCP-89	s__uncultured_bacterium
ce9d25317d7a4879b89583a5d77dcd23	0	0	0	0	0	2	0	0	0	0	0	0	Bacteria	p__LCP-89	c__LCP-89	o__LCP-89	f__LCP-89	g__LCP-89	s__uncultured_bacterium
791e843c04a2f151418518cd9b66ff9b	0	0	0	0	0	0	0	0	0	3	0	0	Bacteria	p__LCP-89	c__LCP-89	o__LCP-89	f__LCP-89	g__LCP-89	s__uncultured_bacterium
9ac2e7213b31eae0a46b5669d3552fca	0	0	0	0	0	0	0	0	0	4	0	0	Bacteria	p__Margulisbacteria	c__Margulisbacteria	o__Margulisbacteria	f__Margulisbacteria	g__Margulisbacteria
98e2a3f46035eb2a28b7d8505f12a1c9	0	0	2	0	0	0	0	0	0	0	0	0	Bacteria	p__Margulisbacteria	c__Margulisbacteria	o__Margulisbacteria	f__Margulisbacteria	g__Margulisbacteria
141ec20a06404139ab848206471c7a02	0	0	0	0	3	0	0	0	0	0	0	0	Bacteria	p__Margulisbacteria	c__Margulisbacteria	o__Margulisbacteria	f__Margulisbacteria	g__Margulisbacteria
6970c4aa47e2642c836b273b0e499d3d	0	3	0	0	0	0	0	0	0	0	0	0	Bacteria	p__Marinimicrobia_(SAR406_clade)	c__Marinimicrobia_(SAR406_clade)	o__Marinimicrobia_(SAR406_clade)	f__Marinimicrobia_(SAR406_clade)	g__Marinimicrobia_(SAR406_clade)
a74d52c5089684dab35008434d0e9f41	0	0	1	0	0	0	0	0	0	0	0	0	Bacteria	p__Marinimicrobia_(SAR406_clade)	c__Marinimicrobia_(SAR406_clade)	o__Marinimicrobia_(SAR406_clade)	f__Marinimicrobia_(SAR406_clade)	g__Marinimicrobia_(SAR406_clade)
cf8042888ca41d39ff9ccbe1571a4225	2	0	0	0	0	0	0	0	0	0	0	0	Bacteria	p__Marinimicrobia_(SAR406_clade)	c__Marinimicrobia_(SAR406_clade)	o__Marinimicrobia_(SAR406_clade)	f__Marinimicrobia_(SAR406_clade)	g__Marinimicrobia_(SAR406_clade)
67b8101412866927fa34e10e3d7a12ad	21	46	21	0	0	9	0	0	0	16	11	0	Bacteria	p__Marinimicrobia_(SAR406_clade)	c__Marinimicrobia_(SAR406_clade)	o__Marinimicrobia_(SAR406_clade)	f__Marinimicrobia_(SAR406_clade)	g__Marinimicrobia_(SAR406_clade)	s__uncultured_organism
a7435add1ea769e9e6848c975fbf7ea3	0	0	0	12	0	0	0	0	0	16	0	0	Bacteria	p__Marinimicrobia_(SAR406_clade)	c__Marinimicrobia_(SAR406_clade)	o__Marinimicrobia_(SAR406_clade)	f__Marinimicrobia_(SAR406_clade)	g__Marinimicrobia_(SAR406_clade)	s__uncultured_organism
b15f3679a0c551ee58d3b5e862407cf9	0	0	0	0	16	0	0	0	0	0	3	0	Bacteria	p__Marinimicrobia_(SAR406_clade)	c__Marinimicrobia_(SAR406_clade)	o__Marinimicrobia_(SAR406_clade)	f__Marinimicrobia_(SAR406_clade)	g__Marinimicrobia_(SAR406_clade)	s__uncultured_organism
9be9eaca77692f1c6332e69d85ce9163	0	0	0	0	0	0	0	0	0	0	0	10	Bacteria	p__Marinimicrobia_(SAR406_clade)	c__Marinimicrobia_(SAR406_clade)	o__Marinimicrobia_(SAR406_clade)	f__Marinimicrobia_(SAR406_clade)	g__Marinimicrobia_(SAR406_clade)	s__uncultured_organism
44d5b84da08999d07b7161d30102e07b	0	1	0	0	0	0	0	0	0	0	0	0	Bacteria	p__MAT-CR-M4-B07	c__MAT-CR-M4-B07	o__MAT-CR-M4-B07	f__MAT-CR-M4-B07	g__MAT-CR-M4-B07
a75fd254e09921f8d002b55ce8c48149	15	0	31	0	0	0	0	0	0	0	0	0	Bacteria	p__MAT-CR-M4-B07	c__MAT-CR-M4-B07	o__MAT-CR-M4-B07	f__MAT-CR-M4-B07	g__MAT-CR-M4-B07	s__uncultured_organism
[truncated: 1,868 more rows]
