# Supplementary material for: Revisiting Microbial Diversity in Hypersaline Microbial Mats from Guerrero Negro for a Better Understanding of Methanogenic Archaeal Communities
Source: Microorganisms. 2023 Mar 22;11(3):812. doi: 10.3390/microorganisms11030812 (PMC10059902; doi:10.3390/microorganisms11030812)
Supplement: Supplementary file 1 [file microorganisms-11-00812-s001.zip › File S2.xlsx]

## Sheet: Supp Mat 2 Description
Revisiting microbial diversity in hypersaline microbial mats from Guerrero Negro for a better understanding of methanogenic archaeal communities.
García-Maldonado José Q.1*, Latisnere-Barragán Hever2, Escobar-Zepeda Alejandra3,4, Cadena Santiago1, Ramírez-Arenas Patricia J.2, Vázquez-Juárez Ricardo2, Rojas-Contreras Maurilia5, López-Cortés Alejandro2*
1Centro de Investigación y de Estudios Avanzados del Instituto Politécnico Nacional. Unidad Mérida, Yucatán, México.
2Centro de Investigaciones Biológicas del Noroeste (CIBNOR), La Paz, BCS, México.
3Microbiome Informatics Team, EMBL-EBI, Hinxton, United Kingdom
4Host-Microbiota Interactions Lab, Wellcome Trust Sanger Institute, Hinxton, United Kingdom
5Universidad Autónoma de Baja California Sur
*Corresponding authors
alopez04@cibnor.mx
jose.garcia@cinvestav.mx
	Supplemental material File S2. Archaeal taxonomic assignment and their relative abundances based on the “shotgun metagenomic” analyses. The annotation was based on k-mers. Taxonomic classification are shown in different tabs.

## Sheet: Domain
Percentage_of_reads	Number_of_reads	Rank_code	NCBI_taxID	Name
1.07	63796	D	2157	Archaea
0.08	4999	D1	1783275	TACK_group
0	150	D1	1935183	Asgard_group
0	52	D1	1783276	DPANN_group
	68997

## Sheet: Phylum
Percentage_of_reads	Number_of_reads	Rank_code	NCBI_taxID	Name
0.97	57482	P	28890	Euryarchaeota
0.85	50670	P1	2290931	Stenosarchaea_group
0.05	2746	P1	2283794	Methanomada_group
0.05	3120	P	28889	Crenarchaeota
0.03	1853	P	651137	Thaumarchaeota
0.01	522	P1	651142	Thaumarchaeota_incertae_sedis
0	25	P	51967	Candidatus_Korarchaeota
0.02	1111	P	2283796	Candidatus_Thermoplasmatota
0	265	P1	1803510	DHVE2_group
0	150	P	1655434	Candidatus_Lokiarchaeota
0	52	P	1801631	Candidatus_Micrarchaeota
	117996

## Sheet: Class
Percentage_of_reads	Number_of_reads	Rank_code	NCBI_taxID	Name
0.66	39102	C	183963	Halobacteria
0.19	11568	C	224756	Methanomicrobia
0.06	3386	C	183968	Thermococci
0.03	1674	C	183925	Methanobacteria
0.02	1072	C	183939	Methanococci
0.01	482	C	183980	Archaeoglobi
0	195	C	183988	Methanopyri
0.05	3120	C	183924	Thermoprotei
0.01	612	C	1643678	Nitrososphaeria
0	60	C	2798274	Conexivisphaeria
0.01	846	C	183967	Thermoplasmata
	62117

## Sheet: Order
Percentage_of_reads	Number_of_reads	Rank_code	NCBI_taxID	Name
0.24	14021	O	2235	Halobacteriales
0.22	13285	O	1644055	Haloferacales
0.2	11795	O	1644060	Natrialbales
0.13	7580	O	94695	Methanosarcinales
0.06	3386	O	2258	Thermococcales
0.05	2819	O	2191	Methanomicrobiales
0.03	1674	O	2158	Methanobacteriales
0.02	1270	O	2266	Thermoproteales
0.02	1168	O	570264	Methanocellales
0.02	1072	O	2182	Methanococcales
0.02	1061	O	2281	Sulfolobales
0.01	658	O	31932	Nitrosopumilales
0.01	555	O	1033996	Nitrososphaerales
0.01	489	O	1235850	Methanomassiliicoccales
0.01	488	O1	2116545	Haloferacales_incertae_sedis
0.01	482	O	2231	Archaeoglobales
0.01	481	O	114380	Desulfurococcales
0.01	356	O	2301	Thermoplasmatales
0	278	O	871006	Acidilobales
0	195	O	68985	Methanopyrales
0	60	O	2798275	Conexivisphaerales
0	57	O	1968909	Candidatus_Nitrosocaldales
0	32	O1	114584	Methanococcales_incertae_sedis
0	27	O	685948	Fervidicoccales
	63289

## Sheet: Family
Percentage_of_reads	Number_of_reads	Rank_code	NCBI_taxID	Name
0.15	8841	F	1963268	Haloarculaceae
0.09	5179	F	2236	Halobacteriaceae
0.12	7214	F	1963271	Halorubraceae
0.09	5581	F	1644056	Haloferacaceae
0.2	11795	F	1644061	Natrialbaceae
0.11	6369	F	2206	Methanosarcinaceae
0.02	1211	F	143067	Methanotrichaceae
0.03	1930	F	2194	Methanomicrobiaceae
0.01	635	F	1198451	Methanoregulaceae
0	141	F	196137	Methanospirillaceae
0	112	F	88404	Methanocorpusculaceae
0.02	1168	F	570265	Methanocellaceae
0.06	3386	F	2259	Thermococcaceae
0.03	1604	F	2159	Methanobacteriaceae
0	69	F	2178	Methanothermaceae
0.01	571	F	2183	Methanococcaceae
0.01	468	F	196117	Methanocaldococcaceae
0.01	482	F	2232	Archaeoglobaceae
0	195	F	183713	Methanopyraceae
0.02	979	F	2267	Thermoproteaceae
0	290	F	114378	Thermofilaceae
0.02	1061	F	118883	Sulfolobaceae
0.01	362	F	2272	Desulfurococcaceae
0	118	F	2307	Pyrodictiaceae
0	239	F	871007	Acidilobaceae
0	39	F	255472	Caldisphaeraceae
0	27	F	685949	Fervidicoccaceae
0.01	658	F	338190	Nitrosopumilaceae
0.01	555	F	1033997	Nitrososphaeraceae
0	57	F	1968910	Candidatus_Nitrosocaldaceae
0	60	F	2798276	Conexivisphaeraceae
0	261	F	1577788	Methanomassiliicoccaceae
0	227	F	2517203	Candidatus_Methanomethylophilaceae
0	161	F	46659	Thermoplasmataceae
0	106	F	1747776	Cuniculiplasmataceae
0	55	F	90142	Ferroplasmaceae
0	33	F	46630	Picrophilaceae
	62239

## Sheet: Genus
Percentage_of_reads	Number_of_reads	Rank_code	NCBI_taxID	Name
0	211	G	12914	Acidianus
0	239	G	105850	Acidilobus
0	265	G	379546	Aciduliprofundum
0	73	G	56635	Aeropyrum
0.01	345	G	2233	Archaeoglobus
0	39	G	200414	Caldisphaera
0	20	G	76886	Caldivirga
0.03	1495	G	1431544	Candidatus_Halobonum
0	25	G	498845	Candidatus_Korarchaeum
0	32	G	2490204	Candidatus_Mancarchaeum
0	227	G	1291539	Candidatus_Methanomethylophilus
0	100	G	1607807	Candidatus_Methanoplasma
0	20	G	662756	Candidatus_Micrarchaeum
0	57	G	498374	Candidatus_Nitrosocaldus
0	256	G	1826864	Candidatus_Nitrosocosmicus
0	227	G	1993653	Candidatus_Nitrosomarinus
0	64	G	1593364	Candidatus_Nitrosopelagicus
0.01	344	G	1078904	Candidatus_Nitrosotalea
0	113	G	1825023	Candidatus_Nitrosotenuis
0	150	G	2732160	Candidatus_Prometheoarchaeum
0	60	G	2613912	Conexivisphaera
0	106	G	1747777	Cuniculiplasma
0	50	G	2273	Desulfurococcus
0	29	G	54260	Ferroglobus
0	55	G	74968	Ferroplasma
0	27	G	685950	Fervidicoccus
0	107	G	190818	Geoglobus
0.01	488	G	2678343	Halalkaliarchaeum
0.01	362	G	332246	Halalkalicoccus
0	220	G	1656823	Halanaeroarchaeum
0.01	468	G	1542963	Halapricum
0.01	687	G	744724	Halarchaeum
0.03	1553	G	2237	Haloarcula
0.03	1889	G	2239	Halobacterium
0.01	617	G	1073986	Halobellus
0.01	796	G	203193	Halobiforma
0	245	G	1980514	Halodesulfurarchaeum
0.02	1375	G	2251	Haloferax
0.01	499	G	60846	Halogeometricum
0.01	589	G	1075397	Halolamina
0.02	898	G	203135	Halomicrobium
0	269	G	1209988	Halopenitus
0.01	876	G	387342	Halopiger
0.04	2595	G	376170	Haloplanus
0.01	390	G	1911573	Haloprofundus
0	102	G	293431	Haloquadratum
0.02	1058	G	146825	Halorhabdus
0.01	469	G	1073987	Halorientalis
0.07	4267	G	56688	Halorubrum
0.02	956	G	1070314	Halorussus
0.04	2352	G	171163	Halosimplex
0.01	466	G	353799	Halostagnicola
0.01	333	G	1843185	Halostella
0.06	3381	G	121871	Haloterrigena
0.02	1137	G	332951	Halovivax
0	26	G	54247	Hyperthermus
0	65	G	54258	Ignicoccus
0	162	G	41980	Metallosphaera
0.01	712	G	2160	Methanobacterium
0.01	458	G	2172	Methanobrevibacter
0.01	346	G	196118	Methanocaldococcus
0.02	1168	G	570266	Methanocella
0.01	322	G	2225	Methanococcoides
0.01	463	G	2184	Methanococcus
0	112	G	2192	Methanocorpusculum
0.02	1198	G	45989	Methanoculleus
0	32	G	2607661	Methanofervidicoccus
0.01	521	G	81416	Methanofollis
0	135	G	2321	Methanohalobium
0.04	2182	G	2175	Methanohalophilus
0	122	G	230355	Methanolacinia
0	286	G	2220	Methanolobus
0	161	G	1080709	Methanomassiliicoccus
0	194	G	101191	Methanomethylovorans
0	88	G	2314	Methanoplanus
0	195	G	2319	Methanopyrus
0.01	345	G	395331	Methanoregula
0	214	G	196136	Methanosalsum
0.05	3032	G	2207	Methanosarcina
0	164	G	2316	Methanosphaera
0	289	G	475087	Methanosphaerula
0	141	G	2202	Methanospirillum
0	270	G	145260	Methanothermobacter
0	108	G	155862	Methanothermococcus
0	69	G	2179	Methanothermus
0.02	1211	G	2222	Methanothrix
0	121	G	196119	Methanotorris
0.01	614	G	2765402	Natrarchaeobaculum
0.01	451	G	63742	Natrialba
0.04	2389	G	88723	Natrinema
0.01	303	G	2256	Natronobacterium
0.01	592	G	29287	Natronococcus
0.03	2041	G	63743	Natronomonas
0.01	459	G	134813	Natronorubrum
0	53	G	1007082	Nitrosarchaeum
0.01	376	G	338191	Nitrosopumilus
0.01	298	G	497726	Nitrososphaera
0	71	G	83867	Palaeococcus
0	33	G	46631	Picrophilus
0.01	721	G	2276	Pyrobaculum
0	230	G	2260	Pyrococcus
0	30	G	2308	Pyrodictium
0	61	G	54251	Pyrolobus
0	51	G	2100760	Saccharolobus
0.01	483	G	1075398	Salarchaeum
0.01	327	G	1269201	Salinarchaeum
0.01	593	G	1644057	Salinigranum
0	56	G	2279	Staphylothermus
0	53	G	41674	Stygiolobus
0	34	G	2017961	Sulfodiicoccus
0.01	350	G	2284	Sulfolobus
0	122	G	2705406	Sulfuracidifex
0	76	G	69655	Sulfurisphaera
0.05	3084	G	2263	Thermococcus
0	290	G	2268	Thermofilum
0	80	G	477695	Thermogladius
0	161	G	2302	Thermoplasma
0	178	G	2270	Thermoproteus
0	35	G	54253	Thermosphaera
0	103	G1	2635519	unclassified_Acidilobus
0	198	G1	2633939	unclassified_Aciduliprofundum
0	20	G1	2621513	unclassified_Candidatus_Micrarchaeum
0	28	G1	2647429	unclassified_Candidatus_Nitrosotenuis
0.01	687	G1	2639520	unclassified_Halarchaeum
0.01	790	G1	2624677	unclassified_Haloarcula
0.02	1000	G1	2668073	unclassified_Halobacterium
0.03	1495	G1	2743088	unclassified_Halobonum
0.01	589	G1	2634974	unclassified_Halolamina
0.01	522	G1	2610901	unclassified_Halomicrobium
0.01	390	G1	2629969	unclassified_Haloprofundus
0.01	430	G1	2621901	unclassified_Halorhabdus
0.01	469	G1	2648975	unclassified_Halorientalis
0.04	2214	G1	2642239	unclassified_Halorubrum
0.02	956	G1	2643768	unclassified_Halorussus
0.02	1371	G1	2631942	unclassified_Haloterrigena
0.01	734	G1	2633955	unclassified_Halovivax
0	122	G1	2627676	unclassified_Methanobacterium
0	125	G1	2638681	unclassified_Methanobrevibacter
0	38	G1	2641196	unclassified_Methanocaldococcus
0	32	G1	2624956	unclassified_Methanofervidicoccus
0	99	G1	2684913	unclassified_Methanopyrus
0.01	639	G1	2644672	unclassified_Methanosarcina
0	78	G1	2643926	unclassified_Methanosphaera
0	192	G1	2631116	unclassified_Methanothermobacter
0.01	757	G1	2622230	unclassified_Natrinema
0.02	1398	G1	2634096	unclassified_Natronomonas
0	53	G1	2641124	unclassified_Nitrosarchaeum
0	69	G1	2629106	unclassified_Pyrococcus
0.01	483	G1	2648404	unclassified_Salarchaeum
0.01	327	G1	2621923	unclassified_Salinarchaeum
0	131	G1	2641160	unclassified_Sulfolobus
0.01	536	G1	2627626	unclassified_Thermococcus
0	41	G1	2620628	unclassified_Thermofilum
0	58	G	164450	Vulcanisaeta

## Sheet: Species
Percentage_of_reads	Number_of_reads	Rank_code	NCBI_taxID	Name
0	29	S	2283	Acidianus_ambivalens
0	62	S	41673	Acidianus_brierleyi
0	24	S	563177	Acidianus_hospitalis
0	54	S	282676	Acidianus_manzaensis
0	40	S	312539	Acidianus_sulfidivorans
0	135	S	242703	Acidilobus_saccharovorans
0	103	S	1577685	Acidilobus_sp._7A
0	67	S	379547	Aciduliprofundum_boonei
0	198	S	673860	Aciduliprofundum_sp._MAR08-339
0	37	S	229980	Aeropyrum_camini
0	35	S	56636	Aeropyrum_pernix
0	146	S	2234	Archaeoglobus_fulgidus
0	48	S	84156	Archaeoglobus_profundus
0	100	S	1316941	Archaeoglobus_sulfaticallidus
0	50	S	58290	Archaeoglobus_veneficus
0	39	S	200415	Caldisphaera_lagunensis
0	20	S	76887	Caldivirga_maquilingensis
0	25	S	498846	Candidatus_Korarchaeum_cryptofilum
0	32	S	1920749	Candidatus_Mancarchaeum_acidiphilum
0	161	S	1406512	Candidatus_Methanomassiliicoccus_intestinalis
0	227	S	1291540	Candidatus_Methanomethylophilus_alvus
0	100	S	1577791	Candidatus_Methanoplasma_termitum
0	20	S	2282148	Candidatus_Micrarchaeum_sp.
0	28	S	2058097	Candidatus_Nitrosocaldus_cavascurensis
0	29	S	2045011	Candidatus_Nitrosocaldus_islandicus
0	48	S	1798806	Candidatus_Nitrosocosmicus_franklandus
0	62	S	1826872	Candidatus_Nitrosocosmicus_hydrocola
0	144	S	1353260	Candidatus_Nitrosocosmicus_oleophilus
0	227	S	1898749	Candidatus_Nitrosomarinus_catalina
0	64	S	1410606	Candidatus_Nitrosopelagicus_brevis
0	19	S	1510466	Candidatus_Nitrosopumilus_koreensis
0	20	S	1229909	Candidatus_Nitrosopumilus_sediminis
0	32	S	2508726	Candidatus_Nitrosopumilus_sp._SW
0	76	S	1459637	Candidatus_Nitrososphaera_evergladensis
0	47	S	497727	Candidatus_Nitrososphaera_gargensis
0.01	344	S	1903276	Candidatus_Nitrosotalea_okcheonensis
0	56	S	1846278	Candidatus_Nitrosotenuis_aquarius
0	28	S	1603555	Candidatus_Nitrosotenuis_cloacae
0	28	S	2259672	Candidatus_Nitrosotenuis_sp._DW1
0	150	S	2594042	Candidatus_Prometheoarchaeum_syntrophicum
0	60	S	1874277	Conexivisphaera_calida
0	106	S	1673428	Cuniculiplasma_divulgatum
0	24	S	94694	Desulfurococcus_amylolyticus
0	26	S	2275	Desulfurococcus_mucosus
0	29	S	54261	Ferroglobus_placidus
0	28	S	97393	Ferroplasma_acidarmanus
0	26	S	74969	Ferroplasma_acidiphilum
0	27	S	683846	Fervidicoccus_fontis
0	107	S	113653	Geoglobus_ahangari
0.01	488	S	2055893	Halalkaliarchaeum_desulfuricum
0.01	362	S	413810	Halalkalicoccus_jeotgali
0	220	S	1604004	Halanaeroarchaeum_sulfurireducens
0.01	468	S	1457250	Halapricum_salinum
0.01	687	S	1853682	Halarchaeum_sp._CBA1220
0	69	S	51589	Haloarcula_hispanica
0.01	529	S	2238	Haloarcula_marismortui
0.01	384	S	1592728	Haloarcula_sp._CBA1115
0.01	405	S	2716717	Haloarcula_sp._JP-L23
0	164	S	1932004	Haloarcula_taiwanensis
0.01	575	S	1407499	Halobacterium_hubeiense
0.01	314	S	2242	Halobacterium_salinarum
0	42	S	2810537	Halobacterium_sp._BOL4-2
0.01	841	S	751944	Halobacterium_sp._DL1
0	2	S	88773	Halobacterium_sp._GN101
0	113	S	2812551	Halobacterium_sp._GSL-19
0.01	617	S	699433	Halobellus_limi
0.01	796	S	229731	Halobiforma_lacisalsi
0.01	539	S	2743090	Halobonum_sp._Gai3-2
0.02	956	S	2743089	Halobonum_sp._NJ-3-1
0	245	S	1873524	Halodesulfurarchaeum_formicicum
0.01	419	S	114529	Haloferax_alexandrinus
0.01	418	S	35746	Haloferax_gibbonsii
0	234	S	2252	Haloferax_mediterranei
0.01	304	S	2246	Haloferax_volcanii
0.01	499	S	60847	Halogeometricum_borinquense
0.01	589	S	1853690	Halolamina_sp._CBA1230
0.01	376	S	57705	Halomicrobium_mukohataei
0.01	522	S	2610902	Halomicrobium_sp._LC1Hm
0	269	S	1048396	Halopenitus_persicus
0.01	876	S	387343	Halopiger_xanaduensis
0.02	987	S	660522	Haloplanus_aerogenes
0.01	743	S	1816183	Haloplanus_rallus
0.01	864	S	1547898	Haloplanus_rubicundus
0.01	390	S	2572921	Haloprofundus_sp._MHR1
0	102	S	293091	Haloquadratum_walsbyi
0.01	430	S	1380432	Halorhabdus_sp._CBA1104
0.01	346	S	430914	Halorhabdus_tiamatea
0	281	S	146826	Halorhabdus_utahensis
0.01	469	S	1932360	Halorientalis_sp._IM1011
0.01	580	S	337243	Halorubrum_ezzemoulense
0.02	1042	S	2247	Halorubrum_lacusprofundi
0.01	433	S	2497325	Halorubrum_sp._BOL3-1
0.01	603	S	1853699	Halorubrum_sp._CBA1229
0.01	332	S	634157	Halorubrum_sp._PV6
0.01	843	S	2739057	Halorubrum_sp._RHB-C
0	1	S	1194088	Halorubrum_sp._T3
0.01	430	S	29284	Halorubrum_trapanicum
0.01	447	S	2505977	Halorussus_sp._RC-68
0.01	508	S	2650975	Halorussus_sp._ZS-3
0.01	695	S	1198301	Halosimplex_litoreum
0.01	844	S	869886	Halosimplex_pelagicum
0.01	812	S	869889	Halosimplex_rubrum
0.01	466	S	353800	Halostagnicola_larsenii
0.01	333	S	2583824	Halostella_pelagica
0	198	S	588898	Haloterrigena_daqingensis
0.01	676	S	370324	Haloterrigena_longa
0.01	370	S	2675099	Haloterrigena_salifodinae
0.02	1229	S	2816475	Haloterrigena_sp._KZCA68
0	141	S	1699371	Haloterrigena_sp._YPL8
0.01	764	S	62320	Haloterrigena_turkmenica
0.01	402	S	387341	Halovivax_ruber
0.01	734	S	2817025	Halovivax_sp._KZCA124
0	26	S	54248	Hyperthermus_butylicus
0	41	S	160233	Ignicoccus_hospitalis
0	23	S	54259	Ignicoccus_islandicus
0	30	S	1006005	Metallosphaera_cuprina
0	45	S	79601	Metallosphaera_hakonensis
0	86	S	1532350	Metallosphaera_tengchongensis
0.01	333	S	118062	Methanobacterium_congolense
0	71	S	2162	Methanobacterium_formicicum
0	60	S	877455	Methanobacterium_lacus
0	57	S	868131	Methanobacterium_paludis
0	122	S	1911685	Methanobacterium_sp._MZ-A1
0	65	S	59277	Methanobacterium_subterraneum
0	74	S	230361	Methanobrevibacter_millerae
0	87	S	294671	Methanobrevibacter_olleyae
0	77	S	83816	Methanobrevibacter_ruminantium
0	92	S	2173	Methanobrevibacter_smithii
0	85	S	224719	Methanobrevibacter_sp._AbM4
0	40	S	1609968	Methanobrevibacter_sp._YE315
0	49	S	1301915	Methanocaldococcus_bathoardescens
0	75	S	83171	Methanocaldococcus_fervens
0	45	S	67760	Methanocaldococcus_infernus
0	84	S	2190	Methanocaldococcus_jannaschii
0	38	S	644281	Methanocaldococcus_sp._FS406-22
0	52	S	73913	Methanocaldococcus_vulcanius
0.01	579	S	1175445	Methanocella_arvoryzae
0	132	S	1175444	Methanocella_conradii
0.01	457	S	570267	Methanocella_paludicola
0	184	S	29291	Methanococcoides_burtonii
0	137	S	2226	Methanococcoides_methylutens
0	72	S	42879	Methanococcus_aeolicus
0	251	S	39152	Methanococcus_maripaludis
0	61	S	2187	Methanococcus_vannielii
0	77	S	2188	Methanococcus_voltae
0	112	S	83984	Methanocorpusculum_labreanum
0.01	844	S	83986	Methanoculleus_bourgensis
0.01	354	S	2198	Methanoculleus_marisnigri
0	32	S	2607662	Methanofervidicoccus_sp._A16
0.01	521	S	2201	Methanofollis_liminatans
0	135	S	2322	Methanohalobium_evestigatum
0.01	419	S	2177	Methanohalophilus_halophilus
0.01	367	S	2176	Methanohalophilus_mahii
0.02	1395	S	39664	Methanohalophilus_portucalensis
0	122	S	54120	Methanolacinia_petrolearia
0	286	S	536044	Methanolobus_zinderi
0	194	S	101192	Methanomethylovorans_hollandica
0	88	S	2315	Methanoplanus_limicola
0	95	S	2320	Methanopyrus_kandleri
0	3	S	1937004	Methanopyrus_sp._KOL6
0	96	S	1937005	Methanopyrus_sp._SNP6
0	100	S	358766	Methanoregula_boonei
0	245	S	882104	Methanoregula_formicica
0.01	639	S	301375	Methanosaeta_harundinacea
0	214	S	39669	Methanosalsum_zhilinae
0	205	S	2214	Methanosarcina_acetivorans
0.01	476	S	2208	Methanosarcina_barkeri
0	70	S	1715806	Methanosarcina_flavescens
0	226	S	418008	Methanosarcina_horonobensis
0.01	400	S	170861	Methanosarcina_lacustris
0.01	382	S	2209	Methanosarcina_mazei
0.01	373	S	38027	Methanosarcina_siciliae
0	140	S	1434099	Methanosarcina_sp._Kolksee
0.01	305	S	1434100	Methanosarcina_sp._MTP4
0	22	S	1434102	Methanosarcina_sp._WH1
0	169	S	1434103	Methanosarcina_sp._WWM596
0	108	S	2210	Methanosarcina_thermophila
0	149	S	2215	Methanosarcina_vacuolata
0	78	S	1789762	Methanosphaera_sp._BMS
0	85	S	2317	Methanosphaera_stadtmanae
0	289	S	475088	Methanosphaerula_palustris
0	141	S	2203	Methanospirillum_hungatei
0	33	S	145263	Methanothermobacter_marburgensis
0	30	S	866790	Methanothermobacter_sp._CaT2
0	31	S	2603820	Methanothermobacter_sp._KEPCO-1
0	105	S	2606911	Methanothermobacter_sp._THM-1
0	25	S	2606912	Methanothermobacter_sp._THM-2
0	44	S	145262	Methanothermobacter_thermautotrophicus
0	108	S	155863	Methanothermococcus_okinawensis
0	69	S	2180	Methanothermus_fervidus
0.01	357	S	2223	Methanothrix_soehngenii
0	215	S	2224	Methanothrix_thermoacetophila
0	121	S	2189	Methanotorris_igneus
0	291	S	745377	Natrarchaeobaculum_aegyptiacum
0.01	323	S	2044521	Natrarchaeobaculum_sulfurireducens
0.01	451	S	13769	Natrialba_magadii
0.01	417	S	69527	Natrinema_pallidum
0.01	643	S	69525	Natrinema_pellirubrum
0.01	488	S	406552	Natrinema_sp._J7-2
0	269	S	1710539	Natrinema_sp._YPL30
0.01	570	S	88724	Natrinema_versiforme
0.01	303	S	44930	Natronobacterium_gregoryi
0.01	592	S	29288	Natronococcus_occultus
0.01	395	S	416273	Natronomonas_moolapensis
0	247	S	2257	Natronomonas_pharaonis
0.01	395	S	2747817	Natronomonas_sp._C90
0.02	1003	S	1710540	Natronomonas_sp._YPL13
0	265	S	348826	Natronorubrum_aibiense
0	193	S	61858	Natronorubrum_bangense
0	53	S	2259673	Nitrosarchaeum_sp._AC2
0	68	S	1580092	Nitrosopumilus_adriaticus
0	31	S	1470066	Nitrosopumilus_cobalaminigenes
0	27	S	338192	Nitrosopumilus_maritimus
0	57	S	1959104	Nitrosopumilus_oxyclinae
0	58	S	1582439	Nitrosopumilus_piranensis
0	60	S	1470067	Nitrosopumilus_ureiphilus
0	174	S	1034015	Nitrososphaera_viennensis
0	71	S	971279	Palaeococcus_pacificus
0	33	S	82076	Picrophilus_torridus
0	166	S	13773	Pyrobaculum_aerophilum
0	49	S	121277	Pyrobaculum_arsenaticum
0	154	S	181486	Pyrobaculum_calidifontis
0	113	S	1104324	Pyrobaculum_ferrireducens
0	40	S	2277	Pyrobaculum_islandicum
0	198	S	70771	Pyrobaculum_neutrophilum
0	28	S	29292	Pyrococcus_abyssi
0	17	S	2261	Pyrococcus_furiosus
0	21	S	53953	Pyrococcus_horikoshii
0	39	S	1609559	Pyrococcus_kukulkanii
0	30	S	342949	Pyrococcus_sp._NA2
0	38	S	1183377	Pyrococcus_sp._ST04
0	53	S	1008460	Pyrococcus_yayanosii
0	30	S	1273541	Pyrodictium_delaneyi
0	61	S	54252	Pyrolobus_fumarii
0	51	S	2287	Saccharolobus_solfataricus
0.01	483	S	2599399	Salarchaeum_sp._JOR-1
0.01	327	S	1333523	Salinarchaeum_sp._Harcht-Bsk1
0.01	593	S	755307	Salinigranum_rubrum
0	31	S	84599	Staphylothermus_hellenicus
0	24	S	2280	Staphylothermus_marinus
0	53	S	41675	Stygiolobus_azoricus
0	34	S	1670455	Sulfodiicoccus_acidiphilus
0	77	S	2285	Sulfolobus_acidocaldarius
0	142	S	43080	Sulfolobus_islandicus
0	44	S	1891280	Sulfolobus_sp._A20
0	16	S	2663020	Sulfolobus_sp._E11-6
0	37	S	2663019	Sulfolobus_sp._E5-1-F
0	32	S	2512240	Sulfolobus_sp._S-194
0	122	S	1294262	Sulfuracidifex_tepidarius
0	48	S	69656	Sulfurisphaera_ohwakuensis
0	27	S	111955	Sulfurisphaera_tokodaii
0	48	S	55802	Thermococcus_barophilus
0	51	S	54077	Thermococcus_barossii
0	123	S	2264	Thermococcus_celer
0	31	S	54262	Thermococcus_chitonophagus
0	175	S	163003	Thermococcus_cleftensis
0	41	S	1505907	Thermococcus_eurythermalis
0	58	S	187878	Thermococcus_gammatolerans
0	62	S	71997	Thermococcus_gorgonarius
0	98	S	110164	Thermococcus_guaymasensis
0	144	S	2586643	Thermococcus_indicus
0	42	S	311400	Thermococcus_kodakarensis
0	107	S	2265	Thermococcus_litoralis
0	14	S	195522	Thermococcus_nautili
0	66	S	342948	Thermococcus_onnurineus
0	91	S	71998	Thermococcus_pacificus
0	58	S	582419	Thermococcus_paralvinellae
0	84	S	53952	Thermococcus_peptonophilus
0	82	S	1712654	Thermococcus_piezophilus
0	92	S	49899	Thermococcus_profundus
0.01	513	S	187880	Thermococcus_radiotolerans
0	46	S	172049	Thermococcus_sibiricus
0	120	S	72803	Thermococcus_siculi
0	47	S	1674923	Thermococcus_sp._2319x1
0	62	S	1042877	Thermococcus_sp._4557
0	26	S	2008440	Thermococcus_sp._5-4
0	98	S	246969	Thermococcus_sp._AM4
0	68	S	2016361	Thermococcus_sp._EXT12c
0	12	S	1197733	Thermococcus_sp._IRI33
0	30	S	2016373	Thermococcus_sp._IRI35c
0	67	S	122420	Thermococcus_sp._P6
0	121	S	2598455	Thermococcus_sp._SY113
0.01	389	S	277988	Thermococcus_thioreducens
0	58	S	1365176	Thermofilum_adornatum
0	173	S	2269	Thermofilum_pendens
0	41	S	2776706	Thermofilum_sp._3507LT
0	17	S	1550241	Thermofilum_uzonense
0	80	S	1200300	Thermogladius_calderae
0	49	S	2303	Thermoplasma_acidophilum
0	112	S	50339	Thermoplasma_volcanium
0	51	S	2271	Thermoproteus_tenax
0	127	S	184117	Thermoproteus_uzoniensis
0	35	S	54254	Thermosphaera_aggregans
0	27	S	164451	Vulcanisaeta_distributa
0	31	S	985052	Vulcanisaeta_moutnovskia
	63650

## Sheet: Hoja1
Percentage_of_reads	Number_of_reads	Rank_code	NCBI_taxID	Name
0	29	S	2283	Acidianus_ambivalens
0	62	S	41673	Acidianus_brierleyi
0	24	S	563177	Acidianus_hospitalis
0	54	S	282676	Acidianus_manzaensis
0	40	S	312539	Acidianus_sulfidivorans
0	135	S	242703	Acidilobus_saccharovorans
0	103	S	1577685	Acidilobus_sp._7A
0	67	S	379547	Aciduliprofundum_boonei
0	198	S	673860	Aciduliprofundum_sp._MAR08-339
0	37	S	229980	Aeropyrum_camini
0	35	S	56636	Aeropyrum_pernix
0	146	S	2234	Archaeoglobus_fulgidus
0	48	S	84156	Archaeoglobus_profundus
0	100	S	1316941	Archaeoglobus_sulfaticallidus
0	50	S	58290	Archaeoglobus_veneficus
0	39	S	200415	Caldisphaera_lagunensis
0	20	S	76887	Caldivirga_maquilingensis
0	25	S	498846	Candidatus_Korarchaeum_cryptofilum
0	32	S	1920749	Candidatus_Mancarchaeum_acidiphilum
0	161	S	1406512	Candidatus_Methanomassiliicoccus_intestinalis
0	227	S	1291540	Candidatus_Methanomethylophilus_alvus
0	100	S	1577791	Candidatus_Methanoplasma_termitum
0	20	S	2282148	Candidatus_Micrarchaeum_sp.
0	28	S	2058097	Candidatus_Nitrosocaldus_cavascurensis
0	29	S	2045011	Candidatus_Nitrosocaldus_islandicus
0	48	S	1798806	Candidatus_Nitrosocosmicus_franklandus
0	62	S	1826872	Candidatus_Nitrosocosmicus_hydrocola
0	144	S	1353260	Candidatus_Nitrosocosmicus_oleophilus
0	227	S	1898749	Candidatus_Nitrosomarinus_catalina
0	64	S	1410606	Candidatus_Nitrosopelagicus_brevis
0	19	S	1510466	Candidatus_Nitrosopumilus_koreensis
0	20	S	1229909	Candidatus_Nitrosopumilus_sediminis
0	32	S	2508726	Candidatus_Nitrosopumilus_sp._SW
0	76	S	1459637	Candidatus_Nitrososphaera_evergladensis
0	47	S	497727	Candidatus_Nitrososphaera_gargensis
0.01	344	S	1903276	Candidatus_Nitrosotalea_okcheonensis
0	56	S	1846278	Candidatus_Nitrosotenuis_aquarius
0	28	S	1603555	Candidatus_Nitrosotenuis_cloacae
0	28	S	2259672	Candidatus_Nitrosotenuis_sp._DW1
0	150	S	2594042	Candidatus_Prometheoarchaeum_syntrophicum
0	60	S	1874277	Conexivisphaera_calida
0	106	S	1673428	Cuniculiplasma_divulgatum
0	24	S	94694	Desulfurococcus_amylolyticus
0	26	S	2275	Desulfurococcus_mucosus
0	29	S	54261	Ferroglobus_placidus
0	28	S	97393	Ferroplasma_acidarmanus
0	26	S	74969	Ferroplasma_acidiphilum
0	27	S	683846	Fervidicoccus_fontis
0	107	S	113653	Geoglobus_ahangari
0.01	488	S	2055893	Halalkaliarchaeum_desulfuricum
0.01	362	S	413810	Halalkalicoccus_jeotgali
0	220	S	1604004	Halanaeroarchaeum_sulfurireducens
0.01	468	S	1457250	Halapricum_salinum
0.01	687	S	1853682	Halarchaeum_sp._CBA1220
0	69	S	51589	Haloarcula_hispanica
0.01	529	S	2238	Haloarcula_marismortui
0.01	384	S	1592728	Haloarcula_sp._CBA1115
0.01	405	S	2716717	Haloarcula_sp._JP-L23
0	164	S	1932004	Haloarcula_taiwanensis
0.01	575	S	1407499	Halobacterium_hubeiense
0.01	314	S	2242	Halobacterium_salinarum
0	42	S	2810537	Halobacterium_sp._BOL4-2
0.01	841	S	751944	Halobacterium_sp._DL1
0	2	S	88773	Halobacterium_sp._GN101
0	113	S	2812551	Halobacterium_sp._GSL-19
0.01	617	S	699433	Halobellus_limi
0.01	796	S	229731	Halobiforma_lacisalsi
0.01	539	S	2743090	Halobonum_sp._Gai3-2
0.02	956	S	2743089	Halobonum_sp._NJ-3-1
0	245	S	1873524	Halodesulfurarchaeum_formicicum
0.01	419	S	114529	Haloferax_alexandrinus
0.01	418	S	35746	Haloferax_gibbonsii
0	234	S	2252	Haloferax_mediterranei
0.01	304	S	2246	Haloferax_volcanii
0.01	499	S	60847	Halogeometricum_borinquense
0.01	589	S	1853690	Halolamina_sp._CBA1230
0.01	376	S	57705	Halomicrobium_mukohataei
0.01	522	S	2610902	Halomicrobium_sp._LC1Hm
0	269	S	1048396	Halopenitus_persicus
0.01	876	S	387343	Halopiger_xanaduensis
0.02	987	S	660522	Haloplanus_aerogenes
0.01	743	S	1816183	Haloplanus_rallus
0.01	864	S	1547898	Haloplanus_rubicundus
0.01	390	S	2572921	Haloprofundus_sp._MHR1
0	102	S	293091	Haloquadratum_walsbyi
0.01	430	S	1380432	Halorhabdus_sp._CBA1104
0.01	346	S	430914	Halorhabdus_tiamatea
0	281	S	146826	Halorhabdus_utahensis
0.01	469	S	1932360	Halorientalis_sp._IM1011
0.01	580	S	337243	Halorubrum_ezzemoulense
0.02	1042	S	2247	Halorubrum_lacusprofundi
0.01	433	S	2497325	Halorubrum_sp._BOL3-1
0.01	603	S	1853699	Halorubrum_sp._CBA1229
0.01	332	S	634157	Halorubrum_sp._PV6
0.01	843	S	2739057	Halorubrum_sp._RHB-C
0	1	S	1194088	Halorubrum_sp._T3
0.01	430	S	29284	Halorubrum_trapanicum
0.01	447	S	2505977	Halorussus_sp._RC-68
0.01	508	S	2650975	Halorussus_sp._ZS-3
0.01	695	S	1198301	Halosimplex_litoreum
0.01	844	S	869886	Halosimplex_pelagicum
0.01	812	S	869889	Halosimplex_rubrum
0.01	466	S	353800	Halostagnicola_larsenii
0.01	333	S	2583824	Halostella_pelagica
0	198	S	588898	Haloterrigena_daqingensis
0.01	676	S	370324	Haloterrigena_longa
0.01	370	S	2675099	Haloterrigena_salifodinae
0.02	1229	S	2816475	Haloterrigena_sp._KZCA68
0	141	S	1699371	Haloterrigena_sp._YPL8
0.01	764	S	62320	Haloterrigena_turkmenica
0.01	402	S	387341	Halovivax_ruber
0.01	734	S	2817025	Halovivax_sp._KZCA124
0	26	S	54248	Hyperthermus_butylicus
0	41	S	160233	Ignicoccus_hospitalis
0	23	S	54259	Ignicoccus_islandicus
0	30	S	1006005	Metallosphaera_cuprina
0	45	S	79601	Metallosphaera_hakonensis
0	86	S	1532350	Metallosphaera_tengchongensis
0.01	333	S	118062	Methanobacterium_congolense
0	71	S	2162	Methanobacterium_formicicum
0	60	S	877455	Methanobacterium_lacus
0	57	S	868131	Methanobacterium_paludis
0	122	S	1911685	Methanobacterium_sp._MZ-A1
0	65	S	59277	Methanobacterium_subterraneum
0	74	S	230361	Methanobrevibacter_millerae
0	87	S	294671	Methanobrevibacter_olleyae
0	77	S	83816	Methanobrevibacter_ruminantium
0	92	S	2173	Methanobrevibacter_smithii
0	85	S	224719	Methanobrevibacter_sp._AbM4
0	40	S	1609968	Methanobrevibacter_sp._YE315
0	49	S	1301915	Methanocaldococcus_bathoardescens
0	75	S	83171	Methanocaldococcus_fervens
0	45	S	67760	Methanocaldococcus_infernus
0	84	S	2190	Methanocaldococcus_jannaschii
0	38	S	644281	Methanocaldococcus_sp._FS406-22
0	52	S	73913	Methanocaldococcus_vulcanius
0.01	579	S	1175445	Methanocella_arvoryzae
0	132	S	1175444	Methanocella_conradii
0.01	457	S	570267	Methanocella_paludicola
0	184	S	29291	Methanococcoides_burtonii
0	137	S	2226	Methanococcoides_methylutens
0	72	S	42879	Methanococcus_aeolicus
0	251	S	39152	Methanococcus_maripaludis
0	61	S	2187	Methanococcus_vannielii
0	77	S	2188	Methanococcus_voltae
0	112	S	83984	Methanocorpusculum_labreanum
0.01	844	S	83986	Methanoculleus_bourgensis
0.01	354	S	2198	Methanoculleus_marisnigri
0	32	S	2607662	Methanofervidicoccus_sp._A16
0.01	521	S	2201	Methanofollis_liminatans
0	135	S	2322	Methanohalobium_evestigatum
0.01	419	S	2177	Methanohalophilus_halophilus
0.01	367	S	2176	Methanohalophilus_mahii
0.02	1395	S	39664	Methanohalophilus_portucalensis
0	122	S	54120	Methanolacinia_petrolearia
0	286	S	536044	Methanolobus_zinderi
0	194	S	101192	Methanomethylovorans_hollandica
0	88	S	2315	Methanoplanus_limicola
0	95	S	2320	Methanopyrus_kandleri
0	3	S	1937004	Methanopyrus_sp._KOL6
0	96	S	1937005	Methanopyrus_sp._SNP6
0	100	S	358766	Methanoregula_boonei
0	245	S	882104	Methanoregula_formicica
0.01	639	S	301375	Methanosaeta_harundinacea
0	214	S	39669	Methanosalsum_zhilinae
0	205	S	2214	Methanosarcina_acetivorans
0.01	476	S	2208	Methanosarcina_barkeri
0	70	S	1715806	Methanosarcina_flavescens
0	226	S	418008	Methanosarcina_horonobensis
0.01	400	S	170861	Methanosarcina_lacustris
0.01	382	S	2209	Methanosarcina_mazei
0.01	373	S	38027	Methanosarcina_siciliae
0	140	S	1434099	Methanosarcina_sp._Kolksee
0.01	305	S	1434100	Methanosarcina_sp._MTP4
0	22	S	1434102	Methanosarcina_sp._WH1
0	169	S	1434103	Methanosarcina_sp._WWM596
0	108	S	2210	Methanosarcina_thermophila
0	149	S	2215	Methanosarcina_vacuolata
0	78	S	1789762	Methanosphaera_sp._BMS
0	85	S	2317	Methanosphaera_stadtmanae
0	289	S	475088	Methanosphaerula_palustris
0	141	S	2203	Methanospirillum_hungatei
0	33	S	145263	Methanothermobacter_marburgensis
0	30	S	866790	Methanothermobacter_sp._CaT2
0	31	S	2603820	Methanothermobacter_sp._KEPCO-1
0	105	S	2606911	Methanothermobacter_sp._THM-1
0	25	S	2606912	Methanothermobacter_sp._THM-2
0	44	S	145262	Methanothermobacter_thermautotrophicus
0	108	S	155863	Methanothermococcus_okinawensis
0	69	S	2180	Methanothermus_fervidus
0.01	357	S	2223	Methanothrix_soehngenii
0	215	S	2224	Methanothrix_thermoacetophila
0	121	S	2189	Methanotorris_igneus
0	291	S	745377	Natrarchaeobaculum_aegyptiacum
0.01	323	S	2044521	Natrarchaeobaculum_sulfurireducens
0.01	451	S	13769	Natrialba_magadii
0.01	417	S	69527	Natrinema_pallidum
0.01	643	S	69525	Natrinema_pellirubrum
0.01	488	S	406552	Natrinema_sp._J7-2
0	269	S	1710539	Natrinema_sp._YPL30
0.01	570	S	88724	Natrinema_versiforme
0.01	303	S	44930	Natronobacterium_gregoryi
0.01	592	S	29288	Natronococcus_occultus
0.01	395	S	416273	Natronomonas_moolapensis
0	247	S	2257	Natronomonas_pharaonis
0.01	395	S	2747817	Natronomonas_sp._C90
0.02	1003	S	1710540	Natronomonas_sp._YPL13
0	265	S	348826	Natronorubrum_aibiense
0	193	S	61858	Natronorubrum_bangense
0	53	S	2259673	Nitrosarchaeum_sp._AC2
0	68	S	1580092	Nitrosopumilus_adriaticus
0	31	S	1470066	Nitrosopumilus_cobalaminigenes
0	27	S	338192	Nitrosopumilus_maritimus
0	57	S	1959104	Nitrosopumilus_oxyclinae
0	58	S	1582439	Nitrosopumilus_piranensis
0	60	S	1470067	Nitrosopumilus_ureiphilus
0	174	S	1034015	Nitrososphaera_viennensis
0	71	S	971279	Palaeococcus_pacificus
0	33	S	82076	Picrophilus_torridus
0	166	S	13773	Pyrobaculum_aerophilum
0	49	S	121277	Pyrobaculum_arsenaticum
0	154	S	181486	Pyrobaculum_calidifontis
0	113	S	1104324	Pyrobaculum_ferrireducens
0	40	S	2277	Pyrobaculum_islandicum
0	198	S	70771	Pyrobaculum_neutrophilum
0	28	S	29292	Pyrococcus_abyssi
0	17	S	2261	Pyrococcus_furiosus
0	21	S	53953	Pyrococcus_horikoshii
0	39	S	1609559	Pyrococcus_kukulkanii
0	30	S	342949	Pyrococcus_sp._NA2
0	38	S	1183377	Pyrococcus_sp._ST04
0	53	S	1008460	Pyrococcus_yayanosii
0	30	S	1273541	Pyrodictium_delaneyi
0	61	S	54252	Pyrolobus_fumarii
0	51	S	2287	Saccharolobus_solfataricus
0.01	483	S	2599399	Salarchaeum_sp._JOR-1
0.01	327	S	1333523	Salinarchaeum_sp._Harcht-Bsk1
0.01	593	S	755307	Salinigranum_rubrum
0	31	S	84599	Staphylothermus_hellenicus
0	24	S	2280	Staphylothermus_marinus
0	53	S	41675	Stygiolobus_azoricus
0	34	S	1670455	Sulfodiicoccus_acidiphilus
0	77	S	2285	Sulfolobus_acidocaldarius
0	142	S	43080	Sulfolobus_islandicus
0	44	S	1891280	Sulfolobus_sp._A20
0	16	S	2663020	Sulfolobus_sp._E11-6
0	37	S	2663019	Sulfolobus_sp._E5-1-F
0	32	S	2512240	Sulfolobus_sp._S-194
0	122	S	1294262	Sulfuracidifex_tepidarius
0	48	S	69656	Sulfurisphaera_ohwakuensis
0	27	S	111955	Sulfurisphaera_tokodaii
0	48	S	55802	Thermococcus_barophilus
0	51	S	54077	Thermococcus_barossii
0	123	S	2264	Thermococcus_celer
0	31	S	54262	Thermococcus_chitonophagus
0	175	S	163003	Thermococcus_cleftensis
0	41	S	1505907	Thermococcus_eurythermalis
0	58	S	187878	Thermococcus_gammatolerans
0	62	S	71997	Thermococcus_gorgonarius
0	98	S	110164	Thermococcus_guaymasensis
0	144	S	2586643	Thermococcus_indicus
0	42	S	311400	Thermococcus_kodakarensis
0	107	S	2265	Thermococcus_litoralis
0	14	S	195522	Thermococcus_nautili
0	66	S	342948	Thermococcus_onnurineus
0	91	S	71998	Thermococcus_pacificus
0	58	S	582419	Thermococcus_paralvinellae
0	84	S	53952	Thermococcus_peptonophilus
0	82	S	1712654	Thermococcus_piezophilus
0	92	S	49899	Thermococcus_profundus
0.01	513	S	187880	Thermococcus_radiotolerans
0	46	S	172049	Thermococcus_sibiricus
0	120	S	72803	Thermococcus_siculi
0	47	S	1674923	Thermococcus_sp._2319x1
0	62	S	1042877	Thermococcus_sp._4557
0	26	S	2008440	Thermococcus_sp._5-4
0	98	S	246969	Thermococcus_sp._AM4
0	68	S	2016361	Thermococcus_sp._EXT12c
0	12	S	1197733	Thermococcus_sp._IRI33
0	30	S	2016373	Thermococcus_sp._IRI35c
0	67	S	122420	Thermococcus_sp._P6
0	121	S	2598455	Thermococcus_sp._SY113
0.01	389	S	277988	Thermococcus_thioreducens
0	58	S	1365176	Thermofilum_adornatum
0	173	S	2269	Thermofilum_pendens
0	41	S	2776706	Thermofilum_sp._3507LT
0	17	S	1550241	Thermofilum_uzonense
0	80	S	1200300	Thermogladius_calderae
0	49	S	2303	Thermoplasma_acidophilum
0	112	S	50339	Thermoplasma_volcanium
0	51	S	2271	Thermoproteus_tenax
0	127	S	184117	Thermoproteus_uzoniensis
0	35	S	54254	Thermosphaera_aggregans
0	27	S	164451	Vulcanisaeta_distributa
0	31	S	985052	Vulcanisaeta_moutnovskia

## Sheet: Hoja2
Percentage_of_reads	Number_of_reads	Rank_code	NCBI_taxID	Name		NCBI Taxonomy								GTDB Taxonomy
0	122	S	1911685	Methanobacterium_sp._MZ-A1		d__Archaea	p__Euryarchaeota	c__Methanobacteria	o__Methanobacteriales	f__Methanobacteriaceae	g__Methanobacterium			d__Archaea	p__Methanobacteriota	c__Methanobacteria	o__Methanobacteriales	f__Methanobacteriaceae	g__Methanobacterium
0	71	S	2162	Methanobacterium_formicicum		d__Archaea	p__Euryarchaeota	c__Methanobacteria	o__Methanobacteriales	f__Methanobacteriaceae	g__Methanobacterium			d__Archaea	p__Methanobacteriota	c__Methanobacteria	o__Methanobacteriales	f__Methanobacteriaceae	g__Methanobacterium
0	65	S	59277	Methanobacterium_subterraneum		d__Archaea	p__Euryarchaeota	c__Methanobacteria	o__Methanobacteriales	f__Methanobacteriaceae	g__Methanobacterium			d__Archaea	p__Methanobacteriota	c__Methanobacteria	o__Methanobacteriales	f__Methanobacteriaceae	g__Methanobacterium
0	60	S	877455	Methanobacterium_lacus		d__Archaea	p__Euryarchaeota	c__Methanobacteria	o__Methanobacteriales	f__Methanobacteriaceae	g__Methanobacterium			d__Archaea	p__Methanobacteriota	c__Methanobacteria	o__Methanobacteriales	f__Methanobacteriaceae	g__Methanobacterium_B
0.01	333	S	118062	Methanobacterium_congolense		d__Archaea	p__Euryarchaeota	c__Methanobacteria	o__Methanobacteriales	f__Methanobacteriaceae	g__Methanobacterium			d__Archaea	p__Methanobacteriota	c__Methanobacteria	o__Methanobacteriales	f__Methanobacteriaceae	g__Methanobacterium_C
0	57	S	868131	Methanobacterium_paludis		d__Archaea	p__Euryarchaeota	c__Methanobacteria	o__Methanobacteriales	f__Methanobacteriaceae	g__Methanobacterium			d__Archaea	p__Methanobacteriota	c__Methanobacteria	o__Methanobacteriales	f__Methanobacteriaceae	g__Methanobacterium_C
0	87	S	294671	Methanobrevibacter_olleyae		d__Archaea	p__Euryarchaeota	c__Methanobacteria	o__Methanobacteriales	f__Methanobacteriaceae	g__Methanobrevibacter			d__Archaea	p__Methanobacteriota	c__Methanobacteria	o__Methanobacteriales	f__Methanobacteriaceae	g__Methanobrevibacter
0	77	S	83816	Methanobrevibacter_ruminantium		d__Archaea	p__Euryarchaeota	c__Methanobacteria	o__Methanobacteriales	f__Methanobacteriaceae	g__Methanobrevibacter			d__Archaea	p__Methanobacteriota	c__Methanobacteria	o__Methanobacteriales	f__Methanobacteriaceae	g__Methanobrevibacter
0	92	S	2173	Methanobrevibacter_smithii		d__Archaea	p__Euryarchaeota	c__Methanobacteria	o__Methanobacteriales	f__Methanobacteriaceae	g__Methanobrevibacter			d__Archaea	p__Methanobacteriota	c__Methanobacteria	o__Methanobacteriales	f__Methanobacteriaceae	g__Methanobrevibacter_A
0	74	S	230361	Methanobrevibacter_millerae		d__Archaea	p__Euryarchaeota	c__Methanobacteria	o__Methanobacteriales	f__Methanobacteriaceae	g__Methanobrevibacter			d__Archaea	p__Methanobacteriota	c__Methanobacteria	o__Methanobacteriales	f__Methanobacteriaceae	g__Methanobrevibacter_A
0	40	S	1609968	Methanobrevibacter_sp._YE315		d__Archaea	p__Euryarchaeota	c__Methanobacteria	o__Methanobacteriales	f__Methanobacteriaceae	g__Methanobrevibacter			d__Archaea	p__Methanobacteriota	c__Methanobacteria	o__Methanobacteriales	f__Methanobacteriaceae	g__Methanobrevibacter_A
0	85	S	224719	Methanobrevibacter_sp._AbM4		d__Archaea	p__Euryarchaeota	c__Methanobacteria	o__Methanobacteriales	f__Methanobacteriaceae	g__Methanobrevibacter			d__Archaea	p__Methanobacteriota	c__Methanobacteria	o__Methanobacteriales	f__Methanobacteriaceae	g__Methanobrevibacter_B
0	84	S	2190	Methanocaldococcus_jannaschii		d__Archaea	p__Euryarchaeota	c__Methanococci	o__Methanococcales	f__Methanocaldococcaceae	g__Methanocaldococcus			d__Archaea	p__Methanobacteriota	c__Methanococci	o__Methanococcales	f__Methanocaldococcaceae	g__Methanocaldococcus
0	75	S	83171	Methanocaldococcus_fervens		d__Archaea	p__Euryarchaeota	c__Methanococci	o__Methanococcales	f__Methanocaldococcaceae	g__Methanocaldococcus			d__Archaea	p__Methanobacteriota	c__Methanococci	o__Methanococcales	f__Methanocaldococcaceae	g__Methanocaldococcus
0	52	S	73913	Methanocaldococcus_vulcanius		d__Archaea	p__Euryarchaeota	c__Methanococci	o__Methanococcales	f__Methanocaldococcaceae	g__Methanocaldococcus			d__Archaea	p__Methanobacteriota	c__Methanococci	o__Methanococcales	f__Methanocaldococcaceae	g__Methanocaldococcus
0	49	S	1301915	Methanocaldococcus_bathoardescens		d__Archaea	p__Euryarchaeota	c__Methanococci	o__Methanococcales	f__Methanocaldococcaceae	g__Methanocaldococcus			d__Archaea	p__Methanobacteriota	c__Methanococci	o__Methanococcales	f__Methanocaldococcaceae	g__Methanocaldococcus
0	38	S	644281	Methanocaldococcus_sp._FS406-22		d__Archaea	p__Euryarchaeota	c__Methanococci	o__Methanococcales	f__Methanocaldococcaceae	g__Methanocaldococcus			d__Archaea	p__Methanobacteriota	c__Methanococci	o__Methanococcales	f__Methanocaldococcaceae	g__Methanocaldococcus
0	45	S	67760	Methanocaldococcus_infernus		d__Archaea	p__Euryarchaeota	c__Methanococci	o__Methanococcales	f__Methanocaldococcaceae	g__Methanocaldococcus			d__Archaea	p__Methanobacteriota	c__Methanococci	o__Methanococcales	f__Methanocaldococcaceae	g__Methanocaldococcus_A
0.01	457	S	570267	Methanocella_paludicola		d__Archaea	p__Euryarchaeota	c__Methanomicrobia	o__Methanocellales	f__Methanocellaceae	g__Methanocella			d__Archaea	p__Halobacteriota	c__Methanocellia	o__Methanocellales	f__Methanocellaceae	g__Methanocella
0	132	S	1175444	Methanocella_conradii		d__Archaea	p__Euryarchaeota	c__Methanomicrobia	o__Methanocellales	f__Methanocellaceae	g__Methanocella			d__Archaea	p__Halobacteriota	c__Methanocellia	o__Methanocellales	f__Methanocellaceae	g__Methanocella
0.01	579	S	1175445	Methanocella_arvoryzae		d__Archaea	p__Euryarchaeota	c__Methanomicrobia	o__Methanocellales	f__Methanocellaceae	g__Methanocella			d__Archaea	p__Halobacteriota	c__Methanocellia	o__Methanocellales	f__Methanocellaceae	g__Methanocella_A
0	184	S	29291	Methanococcoides_burtonii		d__Archaea	p__Euryarchaeota	c__Methanomicrobia	o__Methanosarcinales	f__Methanosarcinaceae	g__Methanococcoides			d__Archaea	p__Halobacteriota	c__Methanosarcinia	o__Methanosarcinales	f__Methanosarcinaceae	g__Methanococcoides
0	137	S	2226	Methanococcoides_methylutens		d__Archaea	p__Euryarchaeota	c__Methanomicrobia	o__Methanosarcinales	f__Methanosarcinaceae	g__Methanococcoides			d__Archaea	p__Halobacteriota	c__Methanosarcinia	o__Methanosarcinales	f__Methanosarcinaceae	g__Methanococcoides
0	251	S	39152	Methanococcus_maripaludis		d__Archaea	p__Euryarchaeota	c__Methanococci	o__Methanococcales	f__Methanococcaceae	g__Methanococcus			d__Archaea	p__Methanobacteriota	c__Methanococci	o__Methanococcales	f__Methanococcaceae	g__Methanococcus
0	77	S	2188	Methanococcus_voltae		d__Archaea	p__Euryarchaeota	c__Methanococci	o__Methanococcales	f__Methanococcaceae	g__Methanococcus			d__Archaea	p__Methanobacteriota	c__Methanococci	o__Methanococcales	f__Methanococcaceae	g__Methanococcus
0	61	S	2187	Methanococcus_vannielii		d__Archaea	p__Euryarchaeota	c__Methanococci	o__Methanococcales	f__Methanococcaceae	g__Methanococcus			d__Archaea	p__Methanobacteriota	c__Methanococci	o__Methanococcales	f__Methanococcaceae	g__Methanococcus
0	112	S	83984	Methanocorpusculum_labreanum		d__Archaea	p__Euryarchaeota	c__Methanomicrobia	o__Methanomicrobiales	f__Methanocorpusculaceae	g__Methanocorpusculum			d__Archaea	p__Halobacteriota	c__Methanomicrobia	o__Methanomicrobiales	f__Methanocorpusculaceae	g__Methanocorpusculum
0.01	844	S	83986	Methanoculleus_bourgensis		d__Archaea	p__Euryarchaeota	c__Methanomicrobia	o__Methanomicrobiales	f__Methanomicrobiaceae	g__Methanoculleus			d__Archaea	p__Halobacteriota	c__Methanomicrobia	o__Methanomicrobiales	f__Methanoculleaceae	g__Methanoculleus
0.01	354	S	2198	Methanoculleus_marisnigri		d__Archaea	p__Euryarchaeota	c__Methanomicrobia	o__Methanomicrobiales	f__Methanomicrobiaceae	g__Methanoculleus			d__Archaea	p__Halobacteriota	c__Methanomicrobia	o__Methanomicrobiales	f__Methanoculleaceae	g__Methanoculleus
0	32	S	2607662	Methanofervidicoccus_sp._A16		d__Archaea	p__Euryarchaeota	c__Methanococci	o__Methanococcales	f__	g__Methanofervidicoccus			d__Archaea	p__Methanobacteriota	c__Methanococci	o__Methanococcales	f__Methanococcaceae	g__Methanofervidicoccus
0.01	521	S	2201	Methanofollis_liminatans		d__Archaea	p__Euryarchaeota	c__Methanomicrobia	o__Methanomicrobiales	f__Methanomicrobiaceae	g__Methanofollis			d__Archaea	p__Halobacteriota	c__Methanomicrobia	o__Methanomicrobiales	f__Methanofollaceae	g__Methanofollis
0	135	S	2322	Methanohalobium_evestigatum		d__Archaea	p__Euryarchaeota	c__Methanomicrobia	o__Methanosarcinales	f__Methanosarcinaceae	g__Methanohalobium			d__Archaea	p__Halobacteriota	c__Methanosarcinia	o__Methanosarcinales	f__Methanosarcinaceae	g__Methanohalobium
0.02	1395	S	39664	Methanohalophilus_portucalensis		d__Archaea	p__Euryarchaeota	c__Methanomicrobia	o__Methanosarcinales	f__Methanosarcinaceae	g__Methanohalophilus			d__Archaea	p__Halobacteriota	c__Methanosarcinia	o__Methanosarcinales	f__Methanosarcinaceae	g__Methanohalophilus
0.01	419	S	2177	Methanohalophilus_halophilus		d__Archaea	p__Euryarchaeota	c__Methanomicrobia	o__Methanosarcinales	f__Methanosarcinaceae	g__Methanohalophilus			d__Archaea	p__Halobacteriota	c__Methanosarcinia	o__Methanosarcinales	f__Methanosarcinaceae	g__Methanohalophilus
0.01	367	S	2176	Methanohalophilus_mahii		d__Archaea	p__Euryarchaeota	c__Methanomicrobia	o__Methanosarcinales	f__Methanosarcinaceae	g__Methanohalophilus			d__Archaea	p__Halobacteriota	c__Methanosarcinia	o__Methanosarcinales	f__Methanosarcinaceae	g__Methanohalophilus
0	122	S	54120	Methanolacinia_petrolearia		d__Archaea	p__Euryarchaeota	c__Methanomicrobia	o__Methanomicrobiales	f__Methanomicrobiaceae	g__Methanolacinia			d__Archaea	p__Halobacteriota	c__Methanomicrobia	o__Methanomicrobiales	f__Methanomicrobiaceae	g__Methanolacinia
0	286	S	536044	Methanolobus_zinderi		d__Archaea	p__Euryarchaeota	c__Methanomicrobia	o__Methanosarcinales	f__Methanosarcinaceae	g__Methanolobus			d__Archaea	p__Halobacteriota	c__Methanosarcinia	o__Methanosarcinales	f__Methanosarcinaceae	g__Methanolobus
0	194	S	101192	Methanomethylovorans_hollandica		d__Archaea	p__Euryarchaeota	c__Methanomicrobia	o__Methanosarcinales	f__Methanosarcinaceae	g__Methanomethylovorans			d__Archaea	p__Halobacteriota	c__Methanosarcinia	o__Methanosarcinales	f__Methanosarcinaceae	g__Methanomethylovorans
0	88	S	2315	Methanoplanus_limicola		d__Archaea	p__Euryarchaeota	c__Methanomicrobia	o__Methanomicrobiales	f__Methanomicrobiaceae	g__Methanoplanus			d__Archaea	p__Halobacteriota	c__Methanomicrobia	o__Methanomicrobiales	f__Methanomicrobiaceae	g__Methanoplanus
0	96	S	1937005	Methanopyrus_sp._SNP6		d__Archaea	p__Euryarchaeota	c__Methanopyri	o__Methanopyrales	f__Methanopyraceae	g__Methanopyrus			d__Archaea	p__Methanobacteriota	c__Methanopyri	o__Methanopyrales	f__Methanopyraceae	g__Methanopyrus
0	95	S	2320	Methanopyrus_kandleri		d__Archaea	p__Euryarchaeota	c__Methanopyri	o__Methanopyrales	f__Methanopyraceae	g__Methanopyrus			d__Archaea	p__Methanobacteriota	c__Methanopyri	o__Methanopyrales	f__Methanopyraceae	g__Methanopyrus
0	3	S	1937004	Methanopyrus_sp._KOL6		d__Archaea	p__Euryarchaeota	c__Methanopyri	o__Methanopyrales	f__Methanopyraceae	g__Methanopyrus			d__Archaea	p__Methanobacteriota	c__Methanopyri	o__Methanopyrales	f__Methanopyraceae	g__Methanopyrus
0	245	S	882104	Methanoregula_formicica		d__Archaea	p__Euryarchaeota	c__Methanomicrobia	o__Methanomicrobiales	f__Methanoregulaceae	g__Methanoregula			d__Archaea	p__Halobacteriota	c__Methanomicrobia	o__Methanomicrobiales	f__Methanoregulaceae	g__Methanoregula
0	100	S	358766	Methanoregula_boonei		d__Archaea	p__Euryarchaeota	c__Methanomicrobia	o__Methanomicrobiales	f__Methanoregulaceae	g__Methanoregula			d__Archaea	p__Halobacteriota	c__Methanomicrobia	o__Methanomicrobiales	f__Methanoregulaceae	g__Methanoregula
0	214	S	39669	Methanosalsum_zhilinae		d__Archaea	p__Euryarchaeota	c__Methanomicrobia	o__Methanosarcinales	f__Methanosarcinaceae	g__Methanosalsum			d__Archaea	p__Halobacteriota	c__Methanosarcinia	o__Methanosarcinales	f__Methanosarcinaceae	g__Methanosalsum
0.01	476	S	2208	Methanosarcina_barkeri		d__Archaea	p__Euryarchaeota	c__Methanomicrobia	o__Methanosarcinales	f__Methanosarcinaceae	g__Methanosarcina			d__Archaea	p__Halobacteriota	c__Methanosarcinia	o__Methanosarcinales	f__Methanosarcinaceae	g__Methanosarcina
0.01	400	S	170861	Methanosarcina_lacustris		d__Archaea	p__Euryarchaeota	c__Methanomicrobia	o__Methanosarcinales	f__Methanosarcinaceae	g__Methanosarcina			d__Archaea	p__Halobacteriota	c__Methanosarcinia	o__Methanosarcinales	f__Methanosarcinaceae	g__Methanosarcina
0.01	382	S	2209	Methanosarcina_mazei		d__Archaea	p__Euryarchaeota	c__Methanomicrobia	o__Methanosarcinales	f__Methanosarcinaceae	g__Methanosarcina			d__Archaea	p__Halobacteriota	c__Methanosarcinia	o__Methanosarcinales	f__Methanosarcinaceae	g__Methanosarcina
0.01	373	S	38027	Methanosarcina_siciliae		d__Archaea	p__Euryarchaeota	c__Methanomicrobia	o__Methanosarcinales	f__Methanosarcinaceae	g__Methanosarcina			d__Archaea	p__Halobacteriota	c__Methanosarcinia	o__Methanosarcinales	f__Methanosarcinaceae	g__Methanosarcina
0	226	S	418008	Methanosarcina_horonobensis		d__Archaea	p__Euryarchaeota	c__Methanomicrobia	o__Methanosarcinales	f__Methanosarcinaceae	g__Methanosarcina			d__Archaea	p__Halobacteriota	c__Methanosarcinia	o__Methanosarcinales	f__Methanosarcinaceae	g__Methanosarcina
0	205	S	2214	Methanosarcina_acetivorans		d__Archaea	p__Euryarchaeota	c__Methanomicrobia	o__Methanosarcinales	f__Methanosarcinaceae	g__Methanosarcina			d__Archaea	p__Halobacteriota	c__Methanosarcinia	o__Methanosarcinales	f__Methanosarcinaceae	g__Methanosarcina
0	169	S	1434103	Methanosarcina_sp._WWM596		d__Archaea	p__Euryarchaeota	c__Methanomicrobia	o__Methanosarcinales	f__Methanosarcinaceae	g__Methanosarcina			d__Archaea	p__Halobacteriota	c__Methanosarcinia	o__Methanosarcinales	f__Methanosarcinaceae	g__Methanosarcina
0	149	S	2215	Methanosarcina_vacuolata		d__Archaea	p__Euryarchaeota	c__Methanomicrobia	o__Methanosarcinales	f__Methanosarcinaceae	g__Methanosarcina			d__Archaea	p__Halobacteriota	c__Methanosarcinia	o__Methanosarcinales	f__Methanosarcinaceae	g__Methanosarcina
0	140	S	1434099	Methanosarcina_sp._Kolksee		d__Archaea	p__Euryarchaeota	c__Methanomicrobia	o__Methanosarcinales	f__Methanosarcinaceae	g__Methanosarcina			d__Archaea	p__Halobacteriota	c__Methanosarcinia	o__Methanosarcinales	f__Methanosarcinaceae	g__Methanosarcina
0	108	S	2210	Methanosarcina_thermophila		d__Archaea	p__Euryarchaeota	c__Methanomicrobia	o__Methanosarcinales	f__Methanosarcinaceae	g__Methanosarcina			d__Archaea	p__Halobacteriota	c__Methanosarcinia	o__Methanosarcinales	f__Methanosarcinaceae	g__Methanosarcina
0	70	S	1715806	Methanosarcina_flavescens		d__Archaea	p__Euryarchaeota	c__Methanomicrobia	o__Methanosarcinales	f__Methanosarcinaceae	g__Methanosarcina			d__Archaea	p__Halobacteriota	c__Methanosarcinia	o__Methanosarcinales	f__Methanosarcinaceae	g__Methanosarcina
0	22	S	1434102	Methanosarcina_sp._WH1		d__Archaea	p__Euryarchaeota	c__Methanomicrobia	o__Methanosarcinales	f__Methanosarcinaceae	g__Methanosarcina			d__Archaea	p__Halobacteriota	c__Methanosarcinia	o__Methanosarcinales	f__Methanosarcinaceae	g__Methanosarcina
0	85	S	2317	Methanosphaera_stadtmanae		d__Archaea	p__Euryarchaeota	c__Methanobacteria	o__Methanobacteriales	f__Methanobacteriaceae	g__Methanosphaera			d__Archaea	p__Methanobacteriota	c__Methanobacteria	o__Methanobacteriales	f__Methanobacteriaceae	g__Methanosphaera
0	78	S	1789762	Methanosphaera_sp._BMS		d__Archaea	p__Euryarchaeota	c__Methanobacteria	o__Methanobacteriales	f__Methanobacteriaceae	g__Methanosphaera			d__Archaea	p__Methanobacteriota	c__Methanobacteria	o__Methanobacteriales	f__Methanobacteriaceae	g__Methanosphaera
0	289	S	475088	Methanosphaerula_palustris		d__Archaea	p__Euryarchaeota	c__Methanomicrobia	o__Methanomicrobiales	f__Methanoregulaceae	g__Methanosphaerula			d__Archaea	p__Halobacteriota	c__Methanomicrobia	o__Methanomicrobiales	f__Methanosphaerulaceae	g__Methanosphaerula
0	141	S	2203	Methanospirillum_hungatei		d__Archaea	p__Euryarchaeota	c__Methanomicrobia	o__Methanomicrobiales	f__Methanospirillaceae	g__Methanospirillum			d__Archaea	p__Halobacteriota	c__Methanomicrobia	o__Methanomicrobiales	f__Methanospirillaceae	g__Methanospirillum
0	105	S	2606911	Methanothermobacter_sp._THM-1		d__Archaea	p__Euryarchaeota	c__Methanobacteria	o__Methanobacteriales	f__Methanobacteriaceae	g__Methanothermobacter			d__Archaea	p__Methanobacteriota	c__Methanobacteria	o__Methanobacteriales	f__Methanothermobacteraceae	g__Methanothermobacter
0	44	S	145262	Methanothermobacter_thermautotrophicus		d__Archaea	p__Euryarchaeota	c__Methanobacteria	o__Methanobacteriales	f__Methanobacteriaceae	g__Methanothermobacter			d__Archaea	p__Methanobacteriota	c__Methanobacteria	o__Methanobacteriales	f__Methanothermobacteraceae	g__Methanothermobacter
0	33	S	145263	Methanothermobacter_marburgensis		d__Archaea	p__Euryarchaeota	c__Methanobacteria	o__Methanobacteriales	f__Methanobacteriaceae	g__Methanothermobacter			d__Archaea	p__Methanobacteriota	c__Methanobacteria	o__Methanobacteriales	f__Methanothermobacteraceae	g__Methanothermobacter
0	31	S	2603820	Methanothermobacter_sp._KEPCO-1		d__Archaea	p__Euryarchaeota	c__Methanobacteria	o__Methanobacteriales	f__Methanobacteriaceae	g__Methanothermobacter			d__Archaea	p__Methanobacteriota	c__Methanobacteria	o__Methanobacteriales	f__Methanothermobacteraceae	g__Methanothermobacter
0	30	S	866790	Methanothermobacter_sp._CaT2		d__Archaea	p__Euryarchaeota	c__Methanobacteria	o__Methanobacteriales	f__Methanobacteriaceae	g__Methanothermobacter			d__Archaea	p__Methanobacteriota	c__Methanobacteria	o__Methanobacteriales	f__Methanothermobacteraceae	g__Methanothermobacter
0	25	S	2606912	Methanothermobacter_sp._THM-2		d__Archaea	p__Euryarchaeota	c__Methanobacteria	o__Methanobacteriales	f__Methanobacteriaceae	g__Methanothermobacter			d__Archaea	p__Methanobacteriota	c__Methanobacteria	o__Methanobacteriales	f__Methanothermobacteraceae	g__Methanothermobacter
0	108	S	155863	Methanothermococcus_okinawensis		d__Archaea	p__Euryarchaeota	c__Methanococci	o__Methanococcales	f__Methanococcaceae	g__Methanothermococcus			d__Archaea	p__Methanobacteriota	c__Methanococci	o__Methanococcales	f__Methanococcaceae	g__Methanothermococcus_A
0	72	S	42879	Methanococcus_aeolicus		d__Archaea	p__Euryarchaeota	c__Methanococci	o__Methanococcales	f__Methanococcaceae	g__Methanococcus			d__Archaea	p__Methanobacteriota	c__Methanococci	o__Methanococcales	f__Methanococcaceae	g__Methanothermococcus_A
0	69	S	2180	Methanothermus_fervidus		d__Archaea	p__Euryarchaeota	c__Methanobacteria	o__Methanobacteriales	f__Methanothermaceae	g__Methanothermus			d__Archaea	p__Methanobacteriota	c__Methanobacteria	o__Methanobacteriales	f__Methanothermaceae	g__Methanothermus
0.01	639	S	301375	Methanosaeta_harundinacea	sinónimo género Methanotrix	d__Archaea	p__Euryarchaeota	c__Methanomicrobia	o__Methanosarcinales	f__Methanotrichaceae	g__Methanothrix			d__Archaea	p__Halobacteriota	c__Methanosarcinia	o__Methanotrichales	f__Methanotrichaceae	g__Methanothrix_A
0.01	357	S	2223	Methanothrix_soehngenii		d__Archaea	p__Euryarchaeota	c__Methanomicrobia	o__Methanosarcinales	f__Methanotrichaceae	g__Methanothrix			d__Archaea	p__Halobacteriota	c__Methanosarcinia	o__Methanotrichales	f__Methanotrichaceae	g__Methanothrix_A
0	215	S	2224	Methanothrix_thermoacetophila		d__Archaea	p__Euryarchaeota	c__Methanomicrobia	o__Methanosarcinales	f__Methanotrichaceae	g__Methanothrix			d__Archaea	p__Halobacteriota	c__Methanosarcinia	o__Methanotrichales	f__Methanotrichaceae	g__Methanothrix_B
0	121	S	2189	Methanotorris_igneus		d__Archaea	p__Euryarchaeota	c__Methanococci	o__Methanococcales	f__Methanocaldococcaceae	g__Methanotorris			d__Archaea	p__Methanobacteriota	c__Methanococci	o__Methanococcales	f__Methanococcaceae	g__Methanotorris
0.01	305	S	1434100	Methanosarcina_sp._MTP4		d__Archaea	p__Euryarchaeota	c__Methanomicrobia	o__Methanosarcinales	f__Methanosarcinaceae	g__Methanosarcina			d__Archaea	p__Halobacteriota	c__Methanosarcinia	o__Methanosarcinales	f__Methanosarcinaceae	g__MTP4

[truncated: 2 more sheets: Hoja4, Hoja5]
